# Supplementary material for: Introgression among North American wild grapes (Vitis) fuels biotic and abiotic adaptation
Source: Genome Biol. 2021 Sep 3;22:254. doi: 10.1186/s13059-021-02467-z (PMC8414701; doi:10.1186/s13059-021-02467-z)
Supplement: Supplementary file 4 — Additional file 4: Dataset S1. Genomic windows identified as putative introgressed regions (pIRs) across nine trios. [file 13059_2021_2467_MOESM4_ESM.csv]

Trio	Chromosome	WindowStart	WindowEnd	Windows_size_bp	D	fd	fdM	df
AGR	chr01	1798768	1940838	142070	0.390745	0.253179	0.18884	0.230768
AGR	chr01	2889011	3010291	121280	0.73162	0.516293	0.298851	0.571965
AGR	chr01	3276314	3394282	117968	0.604567	0.39126	0.27333	0.416183
AGR	chr01	4477583	4572057	94474	0.51023	0.307431	0.218779	0.278779
AGR	chr01	4572121	4671924	99803	0.566697	0.316994	0.240268	0.316877
AGR	chr01	5530402	5640245	109843	0.587408	0.345952	0.256918	0.325155
AGR	chr01	6332696	6488860	156164	0.51267	0.275459	0.190558	0.355338
AGR	chr01	6488889	6609877	120988	0.589116	0.340634	0.244002	0.38442
AGR	chr01	6679682	6761937	82255	0.532306	0.320651	0.227584	0.330131
AGR	chr01	12607888	12737458	129570	0.511485	0.297806	0.211035	0.296323
AGR	chr01	12738029	12910814	172785	0.670544	0.441847	0.307636	0.452995
AGR	chr01	13255797	13380985	125188	0.512993	0.273335	0.187388	0.335248
AGR	chr01	14341519	14488556	147037	0.502391	0.266659	0.192942	0.239445
AGR	chr01	14824015	15086084	262069	0.696424	0.272722	0.237862	0.29319
AGR	chr01	22487201	22637946	150745	0.575415	0.394659	0.273091	0.403442
AGR	chr02	2894522	3035509	140987	0.578831	0.375257	0.275459	0.363618
AGR	chr02	12155033	12359137	204104	0.501828	0.348919	0.246287	0.27343
AGR	chr02	21128939	21237515	108576	0.507848	0.366671	0.211965	0.254201
AGR	chr03	1997940	2093017	95077	0.45613	0.319924	0.221462	0.282088
AGR	chr03	13675790	14006848	331058	0.500152	0.254038	0.196325	0.314661
AGR	chr03	17330543	17525723	195180	0.350562	0.268729	0.195675	0.181749
AGR	chr04	11453	185339	173886	0.487876	0.419398	0.299194	0.388389
AGR	chr04	4964303	5060071	95768	0.472402	0.433021	0.291604	0.308332
AGR	chr04	5060360	5176746	116386	0.369066	0.295421	0.233194	0.21903
AGR	chr04	16592885	16718895	126010	0.498765	0.353617	0.198591	0.334425
AGR	chr04	20030186	20198522	168336	0.501482	0.295182	0.205874	0.306204
AGR	chr04	20198744	20362038	163294	0.537259	0.332161	0.230557	0.355349
AGR	chr04	20668551	20829813	161262	0.401043	0.307163	0.219429	0.24304
AGR	chr04	24680879	24820785	139906	0.481218	0.259278	0.191563	0.232112
AGR	chr04	25074073	25185620	111547	0.486406	0.270778	0.19892	0.239371
AGR	chr05	1298503	1426258	127755	0.486186	0.312202	0.201403	0.265025
AGR	chr05	6054484	6208053	153569	0.589754	0.439449	0.299291	0.43561
AGR	chr05	8244718	8386114	141396	0.512839	0.393337	0.273483	0.28517
AGR	chr05	22717506	22832379	114873	0.368759	0.302587	0.199291	0.18541
AGR	chr05	22979449	23091876	112427	0.345071	0.27401	0.195317	0.214493
AGR	chr05	25657314	25765199	107885	0.320126	0.311879	0.190836	0.171695
AGR	chr05	25765204	25848036	82832	0.560934	0.477255	0.330338	0.335101
AGR	chr06	7376980	7510145	133165	0.513449	0.387471	0.258347	0.357622
AGR	chr06	8644702	8756996	112294	0.475966	0.355217	0.24196	0.277618
AGR	chr06	8757002	8846177	89175	0.657556	0.505265	0.345808	0.385359
AGR	chr06	8846179	8965604	119425	0.550783	0.359341	0.258571	0.360658
AGR	chr06	9972875	10130017	157142	0.398994	0.333048	0.207682	0.212705
AGR	chr06	21571111	21672418	101307	0.823515	0.649588	0.484651	0.678793
AGR	chr06	22594575	22706867	112292	0.40068	0.32204	0.218683	0.233178
AGR	chr07	12978481	13158926	180445	0.307238	0.340674	0.227937	0.178717
AGR	chr07	22788421	22941483	153062	0.464506	0.244062	0.190679	0.260321
AGR	chr07	26487490	26611820	124330	0.558195	0.269822	0.197436	0.25861
AGR	chr07	26978635	27081128	102493	0.518912	0.273762	0.205772	0.182646
AGR	chr07	27582856	27682313	99457	0.483694	0.302869	0.212564	0.29821
AGR	chr08	10741276	10958214	216938	0.494887	0.298072	0.222057	0.241998
AGR	chr08	11082129	11235074	152945	0.420322	0.446626	0.261428	0.255786
AGR	chr08	12560671	12687610	126939	0.586173	0.343686	0.240467	0.306357
AGR	chr08	13047119	13146266	99147	0.570496	0.329168	0.214774	0.3707
AGR	chr08	14853936	14984227	130291	0.459383	0.307119	0.219103	0.324358
AGR	chr08	16017860	16207967	190107	0.518672	0.239605	0.188324	0.247023
AGR	chr08	16853766	16957356	103590	0.570154	0.412689	0.272912	0.377977
AGR	chr08	17089438	17236653	147215	0.41637	0.251994	0.193003	0.218243
AGR	chr09	8137337	8242254	104917	0.323486	0.318375	0.188743	0.176672
AGR	chr09	12062890	12144245	81355	0.353531	0.286348	0.211182	0.139119
AGR	chr10	4814307	4975931	161624	0.497617	0.374683	0.237569	0.366282
AGR	chr10	5059563	5185011	125448	0.478641	0.308616	0.219335	0.329379
AGR	chr10	5736767	5848662	111895	0.598494	0.352245	0.238891	0.37925
AGR	chr10	7457762	7546958	89196	0.393613	0.266127	0.204066	0.206004
AGR	chr10	10964007	11057266	93259	0.577553	0.315871	0.218839	0.355575
AGR	chr10	16643057	16885394	242337	0.61139	0.482574	0.273568	0.392094
AGR	chr10	17375102	17516978	141876	0.352526	0.351979	0.242527	0.217241
AGR	chr11	373474	533981	160507	0.598346	0.310672	0.225847	0.384436
AGR	chr11	752040	1374062	622022	0.503803	0.327445	0.234691	0.314129
AGR	chr11	2948810	3041578	92768	0.507514	0.324911	0.23967	0.280209
AGR	chr11	4029208	4137585	108377	0.534409	0.295815	0.202728	0.314287
AGR	chr11	4453363	4531275	77912	0.325326	0.291991	0.208086	0.148192
AGR	chr11	6873166	6964709	91543	0.581671	0.457736	0.343098	0.37446
AGR	chr11	10007143	10214401	207258	0.324739	0.265387	0.191016	0.169703
AGR	chr11	12738577	12962662	224085	0.600823	0.351505	0.255284	0.249569
AGR	chr12	697586	829412	131826	0.551225	0.412252	0.245188	0.329029
AGR	chr12	2709551	2959375	249824	0.52476	0.295193	0.2171	0.264957
AGR	chr12	4120314	4234582	114268	0.391156	0.303003	0.201736	0.26305
AGR	chr12	20654884	20711085	56201	0.228893	0.309161	0.213774	0.106986
AGR	chr12	24575773	24672379	96606	0.324624	0.282117	0.207848	0.183237
AGR	chr13	1769358	1845875	76517	0.498836	0.334521	0.228768	0.321063
AGR	chr13	3754315	3854683	100368	0.57185	0.29545	0.233816	0.278121
AGR	chr13	6802771	6935872	133101	0.678402	0.613866	0.43506	0.468306
AGR	chr13	8645711	8755977	110266	0.369736	0.32701	0.215201	0.233789
AGR	chr13	13512589	13682843	170254	0.547455	0.426642	0.329884	0.313325
AGR	chr13	18691861	18761455	69594	0.510377	0.536247	0.297738	0.328242
AGR	chr13	21243459	21321522	78063	0.476364	0.326097	0.227972	0.312194
AGR	chr13	24636954	25250256	613302	0.338483	0.325792	0.237926	0.182648
AGR	chr14	3037239	3097144	59905	0.532996	0.340235	0.239447	0.39913
AGR	chr14	6302671	6365050	62379	0.370427	0.327325	0.24063	0.209396
AGR	chr14	9126227	9290021	163794	0.552322	0.369887	0.268624	0.365564
AGR	chr14	9770259	9849290	79031	0.427127	0.347498	0.215713	0.249557
AGR	chr14	17873947	18028330	154383	0.481818	0.339857	0.227193	0.327348
AGR	chr14	18213846	18307748	93902	0.53056	0.315837	0.218785	0.342729
AGR	chr14	19492571	19638290	145719	0.446234	0.275052	0.194278	0.284617
AGR	chr14	22092110	22212653	120543	0.703053	0.420216	0.28614	0.502448
AGR	chr14	26571190	26679189	107999	0.486857	0.317293	0.231927	0.227638
AGR	chr15	13106382	13212590	106208	0.373585	0.329494	0.219024	0.231074
AGR	chr15	13581138	13694023	112885	0.405179	0.309556	0.204654	0.182959
AGR	chr15	13694043	13769961	75918	0.526519	0.452707	0.258677	0.186168
AGR	chr15	17965922	18052325	86403	0.44625	0.302419	0.215022	0.287661
AGR	chr15	19990607	20108401	117794	0.607191	0.537883	0.323036	0.446714
AGR	chr15	20108427	20182809	74382	0.379885	0.356056	0.201809	0.219624
AGR	chr15	22394890	22501638	106748	0.20395	0.344131	0.187504	0.115062
AGR	chr17	4592720	4735368	142648	0.631774	0.373333	0.236729	0.456698
AGR	chr17	6932658	7019070	86412	0.460252	0.324955	0.233158	0.237351
AGR	chr17	12294054	12502357	208303	0.573455	0.38776	0.262477	0.399928
AGR	chr17	12502521	12690906	188385	0.544161	0.461339	0.277562	0.393602
AGR	chr17	12690934	12857679	166745	0.427201	0.452335	0.247121	0.254925
AGR	chr18	2503247	2615714	112467	0.567009	0.443113	0.306026	0.400634
AGR	chr18	4733060	4846285	113225	0.528426	0.343653	0.246173	0.277522
AGR	chr18	4975940	5117589	141649	0.532884	0.314001	0.230689	0.321252
AGR	chr18	5317951	5450651	132700	0.628925	0.393621	0.291592	0.308927
AGR	chr18	6488825	6580575	91750	0.591702	0.336891	0.233537	0.4474
AGR	chr18	7748135	7868944	120809	0.41696	0.260184	0.190919	0.240373
AGR	chr18	29087377	29197854	110477	0.360626	0.245905	0.195501	0.146908
AGR	chr18	29950715	30088447	137732	0.661132	0.508376	0.352325	0.423529
AGR	chr18	33831159	34193791	362632	0.507877	0.396159	0.298206	0.325104
AGR	chr18	38313672	38413476	99804	0.420441	0.445173	0.226429	0.217829
AGR	chr19	13600949	13692226	91277	0.377575	0.349548	0.221851	0.247204
AGR	chr19	18364760	18480263	115503	0.503618	0.442328	0.318505	0.309546
ARB	chr01	900309	1006149	105840	0.306755	0.18984	0.129216	0.146346
ARB	chr01	6390664	6571536	180872	0.479571	0.261426	0.16911	0.290035
ARB	chr01	26266472	27402865	1136393	0.485108	0.173952	0.129307	0.27616
ARB	chr02	2923992	3086900	162908	0.379189	0.207012	0.137276	0.187387
ARB	chr02	8492728	8572663	79935	0.264136	0.220919	0.135747	0.135645
ARB	chr02	17662642	17828886	166244	0.42088	0.332148	0.156855	0.159568
ARB	chr02	17828926	17982431	153505	0.690136	0.517748	0.29074	0.43699
ARB	chr02	20690659	20788133	97474	0.356337	0.206707	0.132276	0.109899
ARB	chr03	1050992	1111080	60088	0.316947	0.290438	0.162742	0.127776
ARB	chr03	1142441	1278664	136223	0.187224	0.418195	0.198433	0.099104
ARB	chr03	12504597	12835047	330450	0.343021	0.264863	0.137572	0.211033
ARB	chr03	16097587	16416444	318857	0.356514	0.281007	0.168059	0.205155
ARB	chr04	1808094	1954902	146808	0.525379	0.235774	0.158592	0.285543
ARB	chr04	11153566	11336023	182457	0.518833	0.346886	0.238577	0.329591
ARB	chr04	11336039	11449056	113017	0.223342	0.208627	0.133049	0.120314
ARB	chr04	17761054	18257769	496715	0.70098	0.350801	0.232023	0.475996
ARB	chr05	6866315	7083596	217281	0.531257	0.225736	0.162642	0.307487
ARB	chr05	15556666	15673438	116772	0.257397	0.225545	0.132884	0.109831
ARB	chr05	15898812	16184300	285488	0.18767	0.37679	0.20102	0.089435
ARB	chr05	17050982	17210120	159138	0.309603	0.261576	0.174542	0.177526
ARB	chr05	18571882	18664294	92412	0.163344	0.312533	0.134379	0.080919
ARB	chr05	18664309	18731771	67462	0.187505	0.371692	0.148518	0.100734
ARB	chr05	23084863	23205964	121101	0.402811	0.18732	0.139462	0.157938
ARB	chr05	25496224	25653122	156898	0.373183	0.334857	0.160108	0.19981
ARB	chr06	14360720	14504289	143569	0.586439	0.353419	0.244381	0.387578
ARB	chr06	21647427	21720700	73273	0.451853	0.187873	0.130889	0.189285
ARB	chr07	11752073	12327135	575062	0.304998	0.235503	0.165822	0.159058
ARB	chr07	12327417	12450022	122605	0.431545	0.247733	0.141179	0.188282
ARB	chr07	14078851	14228493	149642	0.255006	0.239227	0.143286	0.090904
ARB	chr07	14387543	14567331	179788	0.301922	0.30879	0.19265	0.128254
ARB	chr07	19022829	19094519	71690	0.283307	0.492465	0.250407	0.156804
ARB	chr07	19617592	19681467	63875	0.181975	0.223963	0.135477	0.085207
ARB	chr07	20435403	20522381	86978	0.23234	0.25835	0.171064	0.096565
ARB	chr07	21048380	21098323	49943	0.166595	0.274877	0.1276	0.084977
ARB	chr07	21254335	21331251	76916	0.278935	0.369056	0.197429	0.149793
ARB	chr07	21331267	21400962	69695	0.359593	0.558633	0.222962	0.230979
ARB	chr07	21743571	22010065	266494	0.262712	0.230192	0.150122	0.137752
ARB	chr07	22161610	22290096	128486	0.390934	0.218339	0.153428	0.197304
ARB	chr07	34383304	34570467	187163	0.773396	0.348093	0.235005	0.621816
ARB	chr08	11405699	11529778	124079	0.352429	0.465177	0.235736	0.194741
ARB	chr09	2696801	2937325	240524	0.266487	0.32319	0.187596	0.15693
ARB	chr09	3007839	3609555	601716	0.171388	0.354212	0.142611	0.0858
ARB	chr09	4324484	4398721	74237	0.458527	0.252348	0.143652	0.127116
ARB	chr09	6327273	6378513	51240	0.240402	0.255677	0.136634	0.119914
ARB	chr09	9608075	9878122	270047	0.16767	0.349736	0.186464	0.077818
ARB	chr09	10000145	10042909	42764	0.195649	0.431375	0.24098	0.10408
ARB	chr09	10117895	10312874	194979	0.117411	0.254604	0.150815	0.053249
ARB	chr09	11131530	11240155	108625	0.229111	0.314015	0.170185	0.110408
ARB	chr09	11240162	11393030	152868	0.267813	0.224389	0.142439	0.13306
ARB	chr09	13708028	13918218	210190	0.165501	0.210001	0.123195	0.090313
ARB	chr09	14232076	14428442	196366	0.336004	0.247666	0.144161	0.179226
ARB	chr09	15021134	15199771	178637	0.483489	0.646218	0.25302	0.258606
ARB	chr09	18520895	18670340	149445	0.409591	0.263709	0.163637	0.207701
ARB	chr09	18670355	18786517	116162	0.878741	0.849555	0.558022	0.798334
ARB	chr09	18786518	18951845	165327	0.793968	0.839602	0.564086	0.61205
ARB	chr09	18989068	19128891	139823	0.427172	0.588036	0.329806	0.231495
ARB	chr09	19128977	19175942	46965	0.1951	0.323224	0.142646	0.093955
ARB	chr09	19175953	19257329	81376	0.142022	0.347309	0.176818	0.076638
ARB	chr09	19890040	20030819	140779	0.513639	0.241921	0.154378	0.219087
ARB	chr09	22099150	22162518	63368	0.17662	0.36943	0.198883	0.094399
ARB	chr09	22162519	22235406	72887	0.133279	0.309732	0.166045	0.059528
ARB	chr09	22235435	22389852	154417	0.134073	0.215608	0.126477	0.072567
ARB	chr09	22456571	22629474	172903	0.331314	0.222657	0.15017	0.155361
ARB	chr09	22629517	22781391	151874	0.502901	0.384511	0.215555	0.29812
ARB	chr09	24422500	24736139	313639	0.577359	0.374385	0.251354	0.3885
ARB	chr10	3012939	3310224	297285	0.35349	0.193892	0.133998	0.189281
ARB	chr10	7843152	7967894	124742	0.329172	0.358899	0.187388	0.164848
ARB	chr10	7967983	8053038	85055	0.32433	0.283231	0.168866	0.16387
ARB	chr10	11911409	12055434	144025	0.407041	0.225646	0.135741	0.202971
ARB	chr10	14229257	14344731	115474	0.423073	0.204527	0.143205	0.228798
ARB	chr10	15683620	16290855	607235	0.572437	0.247021	0.177833	0.273981
ARB	chr10	16290861	16483283	192422	0.696506	0.561362	0.372826	0.510203
ARB	chr10	16483330	16803836	320506	0.644964	0.478569	0.265585	0.475997
ARB	chr10	17433471	17600993	167522	0.431739	0.229112	0.148414	0.195543
ARB	chr10	17601024	17696090	95066	0.791101	0.668371	0.337429	0.587222
ARB	chr10	19081598	19283895	202297	0.389981	0.198708	0.142565	0.195224
ARB	chr10	19283904	19599248	315344	0.288184	0.507583	0.286805	0.156246
ARB	chr10	19599268	19663061	63793	0.332725	0.29035	0.181715	0.182734
ARB	chr10	19758383	19929510	171127	0.316268	0.494808	0.272933	0.169918
ARB	chr10	19929585	19985034	55449	0.285759	0.496616	0.288325	0.169316
ARB	chr10	20808963	20933133	124170	0.090751	0.360794	0.159127	0.042679
ARB	chr10	20993567	21043771	50204	0.093653	0.226308	0.134198	0.041765
ARB	chr10	21043773	21120229	76456	0.156279	0.374987	0.234575	0.082092
ARB	chr10	21174039	21369634	195595	0.192659	0.428357	0.215668	0.099211
ARB	chr10	21369652	21510662	141010	0.075909	0.258943	0.13597	0.037064
ARB	chr10	21632029	21792515	160486	0.18507	0.31427	0.176674	0.097821
ARB	chr11	5783666	5832777	49111	0.125954	0.278121	0.172027	0.064131
ARB	chr12	1158160	1278603	120443	0.387829	0.244921	0.126002	0.136382
ARB	chr12	1278671	1415367	136696	0.357092	0.222132	0.127827	0.17905
ARB	chr12	4708318	4835303	126985	0.261548	0.215974	0.133578	0.123106
ARB	chr12	16964085	17178456	214371	0.323969	0.318282	0.145901	0.119046
ARB	chr12	17962253	18084666	122413	0.393254	0.443526	0.299382	0.273951
ARB	chr12	18372831	18481972	109141	0.282178	0.271739	0.18185	0.165024
ARB	chr12	18481974	18564684	82710	0.164297	0.193485	0.126575	0.083886
ARB	chr12	18710195	18827735	117540	0.18613	0.334287	0.151002	0.094079
ARB	chr12	19018129	19055492	37363	0.183422	0.292209	0.169403	0.078492
ARB	chr12	19960993	20034089	73096	0.140319	0.299855	0.172472	0.077751
ARB	chr12	20034114	20255058	220944	0.232433	0.311258	0.174067	0.129392
ARB	chr12	20255061	20364668	109607	0.149815	0.234616	0.122822	0.069195
ARB	chr12	20587697	20669689	81992	0.369565	0.209491	0.137083	0.123414
ARB	chr12	20669755	20727141	57386	0.226703	0.268294	0.177812	0.133749
ARB	chr12	21192355	21279535	87180	0.174655	0.262249	0.170292	0.08722
ARB	chr12	21416964	21521343	104379	0.235895	0.292626	0.160314	0.087633
ARB	chr12	22335892	22578823	242931	0.213351	0.239939	0.169629	0.107503
ARB	chr12	22745404	22900827	155423	0.141264	0.246715	0.145288	0.069548
ARB	chr12	23522796	23580269	57473	0.155314	0.441322	0.156841	0.08152
ARB	chr12	23580271	23847239	266968	0.133875	0.292406	0.141457	0.060009
ARB	chr12	23946535	23996364	49829	0.256171	0.462582	0.293341	0.142619
ARB	chr12	23996369	24074283	77914	0.134652	0.313601	0.166439	0.073298
ARB	chr12	24074291	24131674	57383	0.19166	0.622839	0.215637	0.088242
ARB	chr12	24131690	24317299	185609	0.25679	0.362963	0.19437	0.133797
ARB	chr12	24317312	24459114	141802	0.132172	0.315654	0.154695	0.063113
ARB	chr12	24459117	24507387	48270	0.168052	0.304289	0.150631	0.093276
ARB	chr12	24591856	24948930	357074	0.212634	0.23473	0.164394	0.109998
ARB	chr12	25291178	25378569	87391	0.297502	0.426732	0.220212	0.160238
ARB	chr12	25408396	25494201	85805	0.367501	0.517505	0.268293	0.193194
ARB	chr12	25569135	25670082	100947	0.194768	0.259846	0.139556	0.094448
ARB	chr12	25928784	25991864	63080	0.231143	0.260679	0.148837	0.137719
ARB	chr12	25991874	26144205	152331	0.180611	0.312432	0.162399	0.098697
ARB	chr12	27121556	27272201	150645	0.235072	0.205616	0.130673	0.105711
ARB	chr12	27459690	27535531	75841	0.199544	0.245236	0.156044	0.107473
ARB	chr12	27535607	27796540	260933	0.308555	0.317558	0.209039	0.167181
ARB	chr12	27796566	27920267	123701	0.182672	0.229788	0.137585	0.098432
ARB	chr12	28208057	28249324	41267	0.135184	0.219422	0.1293	0.071126
ARB	chr12	28249333	28309711	60378	0.11774	0.213466	0.125833	0.055255
ARB	chr12	28605846	28674610	68764	0.220403	0.221265	0.140882	0.094531
ARB	chr12	28872196	28975779	103583	0.109456	0.263376	0.140114	0.053748
ARB	chr12	30718127	30834754	116627	0.135566	0.351401	0.189977	0.07551
ARB	chr12	30834756	31007245	172489	0.156217	0.26557	0.166157	0.08364
ARB	chr13	5723982	5881850	157868	0.61644	0.329967	0.171882	0.295293
ARB	chr13	8073748	8385585	311837	0.326452	0.229869	0.131992	0.127086
ARB	chr13	8689030	8850784	161754	0.395839	0.182873	0.1244	0.215758
ARB	chr13	9572940	9746520	173580	0.422135	0.182814	0.130088	0.216303
ARB	chr13	10071990	10281098	209108	0.260348	0.197171	0.146264	0.140698
ARB	chr13	10635764	10914688	278924	0.386874	0.218911	0.15371	0.199429
ARB	chr13	10929673	11033900	104227	0.247742	0.323355	0.190874	0.118748
ARB	chr13	11033901	11177690	143789	0.21259	0.246889	0.15186	0.097758
ARB	chr13	11621995	11678149	56154	0.226191	0.365149	0.216406	0.138046
ARB	chr13	13327752	13508722	180970	0.238552	0.211806	0.143738	0.132239
ARB	chr13	14375671	14551902	176231	0.372249	0.260453	0.178715	0.181232
ARB	chr13	15280698	15405788	125090	0.508116	0.69433	0.477008	0.347912
ARB	chr13	15405813	15526178	120365	0.347832	0.46216	0.305965	0.21619
ARB	chr13	15526189	15672089	145900	0.175875	0.206206	0.124802	0.078857
ARB	chr13	15672096	15816471	144375	0.589918	0.499941	0.31688	0.405576
ARB	chr13	16318716	16446012	127296	0.326362	0.230944	0.172529	0.100985
ARB	chr13	16947368	17038357	90989	0.415899	0.358539	0.22563	0.161911
ARB	chr13	17317847	17463364	145517	0.493273	0.456104	0.248093	0.202668
ARB	chr13	17463367	17520500	57133	0.360921	0.323467	0.169189	0.152439
ARB	chr13	17520503	17732255	211752	0.32252	0.289669	0.181237	0.174452
ARB	chr13	17732263	17909892	177629	0.241445	0.485774	0.220436	0.121049
ARB	chr13	17909942	18033777	123835	0.160556	0.342147	0.126268	0.07627
ARB	chr13	18033802	18100303	66501	0.233953	0.467697	0.287698	0.128563
ARB	chr13	18100311	18225194	124883	0.603704	0.745154	0.457437	0.409734
ARB	chr13	18700996	18766273	65277	0.251106	0.387592	0.175856	0.155738
ARB	chr13	19571128	19784354	213226	0.178486	0.366043	0.229191	0.087366
ARB	chr13	19784360	20140203	355843	0.534623	0.697156	0.405859	0.347398
ARB	chr13	20140210	20187310	47100	0.153251	0.29343	0.147714	0.073526
ARB	chr13	20187312	20264203	76891	0.117717	0.274553	0.132825	0.058114
ARB	chr13	20326289	20413252	86963	0.167138	0.38676	0.14705	0.083161
ARB	chr13	20500273	20567508	67235	0.137142	0.320407	0.160687	0.079722
ARB	chr13	20567546	20612196	44650	0.229511	0.47655	0.260254	0.132752
ARB	chr13	21177819	21274957	97138	0.265922	0.367597	0.211883	0.156323
ARB	chr13	21274959	21335167	60208	0.239016	0.386616	0.180173	0.128511
ARB	chr13	21657024	21745581	88557	0.174216	0.239003	0.135326	0.08265
ARB	chr13	21990104	22306351	316247	0.307121	0.423402	0.233552	0.165999
ARB	chr13	22424627	22483539	58912	0.271007	0.371455	0.201465	0.184048
ARB	chr13	22483613	22547239	63626	0.317117	0.478186	0.265098	0.190147
ARB	chr13	22870288	22921712	51424	0.211196	0.208257	0.127804	0.091254
ARB	chr13	22921725	22988759	67034	0.315623	0.305634	0.204358	0.176035
ARB	chr13	23784079	23873431	89352	0.269745	0.251096	0.163028	0.102901
ARB	chr13	23873449	23932471	59022	0.194443	0.314362	0.170306	0.102298
ARB	chr13	24084789	24158942	74153	0.131727	0.354401	0.175211	0.070536
ARB	chr13	24197820	24374468	176648	0.172774	0.486225	0.208888	0.089968
ARB	chr13	24507973	24762403	254430	0.255333	0.476172	0.283236	0.132775
ARB	chr13	24762556	25268539	505983	0.110142	0.328364	0.151151	0.056815
ARB	chr13	25268546	25320889	52343	0.13909	0.369917	0.136281	0.066733
ARB	chr13	25355867	25430685	74818	0.191207	0.390746	0.189535	0.105616
ARB	chr13	25528003	25569509	41506	0.113824	0.271881	0.130755	0.059855
ARB	chr13	26735830	26889681	153851	0.240151	0.487122	0.267351	0.124489
ARB	chr13	26889707	26978773	89066	0.164254	0.454236	0.141644	0.085307
ARB	chr13	26978783	27013522	34739	0.183546	0.471063	0.173204	0.103202
ARB	chr13	27013536	27111361	97825	0.246761	0.534776	0.237964	0.138135
ARB	chr13	27271870	27322993	51123	0.320005	0.622546	0.32137	0.187955
ARB	chr13	27484944	27539521	54577	0.207773	0.384075	0.197446	0.100453
ARB	chr13	27539550	27688860	149310	0.31798	0.456371	0.24588	0.180824
ARB	chr13	27688884	27737371	48487	0.188937	0.56476	0.186036	0.100569
ARB	chr13	28650100	28711095	60995	0.394413	0.234393	0.141033	0.168124
ARB	chr13	28711141	28772857	61716	0.242231	0.193528	0.127878	0.106157
ARB	chr13	28772882	28858024	85142	0.243657	0.329915	0.179427	0.120035
ARB	chr13	28858029	28930251	72222	0.32005	0.425673	0.224303	0.171912
ARB	chr13	29515981	29585290	69309	0.109509	0.365225	0.144015	0.055702
ARB	chr13	29633378	29685170	51792	0.229891	0.331282	0.1753	0.133089
ARB	chr14	683365	807710	124345	0.329467	0.22661	0.1356	0.149597
ARB	chr14	3185036	3222127	37091	0.12608	0.248288	0.133673	0.064857
ARB	chr14	4104613	4172553	67940	0.237087	0.346361	0.175259	0.127064
ARB	chr14	4218088	4309117	91029	0.121358	0.284643	0.145129	0.062497
ARB	chr14	4351494	4396016	44522	0.196758	0.315148	0.160863	0.115355
ARB	chr14	4499651	4608366	108715	0.081063	0.2721	0.124826	0.042071
ARB	chr14	6314993	6360154	45161	0.152052	0.311518	0.18163	0.079724
ARB	chr14	6425346	6507720	82374	0.372549	0.654057	0.375515	0.219024
ARB	chr14	7021201	7096413	75212	0.227077	0.310546	0.18458	0.124341
ARB	chr14	9171574	9311233	139659	0.469864	0.193166	0.142907	0.203528
ARB	chr14	9840256	9936650	96394	0.279658	0.278213	0.166731	0.129168
ARB	chr14	10157136	10251600	94464	0.249731	0.417477	0.250477	0.108203
ARB	chr14	11071793	11140409	68616	0.578082	0.572852	0.393999	0.400323
ARB	chr14	11140598	11208737	68139	0.543321	0.574469	0.351284	0.35663
ARB	chr14	11296030	11373090	77060	0.274756	0.37493	0.175763	0.125995
ARB	chr14	11373098	11459524	86426	0.216107	0.368559	0.165163	0.105241
ARB	chr14	11883855	11935561	51706	0.310838	0.415746	0.256894	0.144393
ARB	chr14	12068771	12103749	34978	0.226109	0.36454	0.200035	0.105601
ARB	chr14	12103763	12208721	104958	0.220157	0.341205	0.17773	0.111977
ARB	chr14	12833570	13050098	216528	0.24465	0.224272	0.127177	0.117922
ARB	chr14	20609871	20672067	62196	0.484311	0.471874	0.291595	0.246504
ARB	chr14	22877443	22976999	99556	0.328112	0.280253	0.187362	0.164212
ARB	chr14	25667594	25789947	122353	0.529279	0.291646	0.178175	0.305886
ARB	chr15	3986598	4111531	124933	0.236032	0.227201	0.136061	0.134444
ARB	chr15	4111552	4266462	154910	0.336054	0.194593	0.138683	0.119018
ARB	chr15	5010876	5165796	154920	0.377239	0.540858	0.335787	0.224793
ARB	chr15	5562560	5737780	175220	0.362848	0.433401	0.296899	0.210889
ARB	chr15	5737799	5905885	168086	0.358129	0.384062	0.242328	0.220699
ARB	chr15	5905886	6160700	254814	0.192341	0.238856	0.156284	0.094482
ARB	chr15	14380891	14556007	175116	0.450984	0.232547	0.133234	0.255063
ARB	chr15	15806934	15862747	55813	0.192155	0.400523	0.203119	0.099287
ARB	chr15	18152117	18326993	174876	0.409491	0.195173	0.123023	0.225581
ARB	chr15	21466873	21503255	36382	0.161716	0.347934	0.147374	0.08537
ARB	chr15	21735712	21806174	70462	0.173556	0.248584	0.129824	0.078386
ARB	chr15	22173454	22229663	56209	0.279394	0.458881	0.24499	0.156545
ARB	chr15	22229665	22300176	70511	0.423138	0.435016	0.264743	0.250087
ARB	chr16	1934837	2176639	241802	0.346838	0.359017	0.211367	0.200668
ARB	chr16	2761711	2853122	91411	0.277898	0.298016	0.161509	0.13714
ARB	chr16	3795644	3850172	54528	0.277317	0.377687	0.186156	0.142807
ARB	chr16	5576582	5810785	234203	0.317069	0.178058	0.123223	0.126988
ARB	chr16	8218844	8320310	101466	0.371146	0.24927	0.158985	0.128338
ARB	chr16	8655556	8765599	110043	0.159914	0.245655	0.130823	0.077075
ARB	chr16	8851846	8947541	95695	0.424146	0.504343	0.317081	0.233297
ARB	chr16	8947562	9073716	126154	0.228102	0.263149	0.16681	0.107633
ARB	chr16	9428639	9996157	567518	0.64516	0.491514	0.273431	0.439709
ARB	chr16	9996158	10117577	121419	0.501996	0.31022	0.176207	0.275484
ARB	chr16	11345459	11443116	97657	0.275242	0.405916	0.150695	0.113396
ARB	chr16	15162734	15234898	72164	0.177644	0.311585	0.183555	0.097273
ARB	chr16	17204404	17358852	154448	0.338503	0.231086	0.136348	0.184286
ARB	chr16	20438099	20481985	43886	0.210487	0.3562	0.166283	0.110261
ARB	chr16	20646981	20696132	49151	0.122819	0.290812	0.160214	0.06002
ARB	chr16	23160351	23328961	168610	0.12942	0.257726	0.145633	0.057293
ARB	chr16	23328982	23678612	349630	0.084546	0.252283	0.132069	0.040667
ARB	chr16	23680055	23921510	241455	0.167199	0.323972	0.189196	0.086136
ARB	chr16	24220168	24423790	203622	0.327604	0.268317	0.152527	0.094815
ARB	chr17	11360429	11561653	201224	0.523278	0.201383	0.135512	0.26696
ARB	chr18	31877435	31999282	121847	0.318236	0.275342	0.144742	0.156782
ARB	chr18	34577689	34686868	109179	0.200444	0.265752	0.142834	0.105212
ARB	chr18	35268674	35335814	67140	0.126281	0.393315	0.219286	0.053738
ARB	chr18	35335825	35378676	42851	0.13659	0.280906	0.153267	0.060605
ARB	chr18	35378707	35418942	40235	0.366519	0.505573	0.343963	0.198959
ARB	chr18	35477221	35522642	45421	0.179052	0.35142	0.174409	0.087605
ARB	chr18	36021331	36177165	155834	0.13875	0.214915	0.139313	0.065263
ARB	chr18	36404499	36559617	155118	0.487999	0.257377	0.175359	0.232468
ARB	chr18	37010909	37211799	200890	0.258102	0.441651	0.230798	0.122591
ARB	chr18	37636409	37675959	39550	0.122096	0.469067	0.251897	0.057089
ARB	chr18	40815813	40878626	62813	0.311126	0.421061	0.185376	0.145531
ARB	chr18	40878631	40957838	79207	0.486241	0.349836	0.223274	0.202271
ARB	chr18	44967912	45019750	51838	0.171496	0.40629	0.168576	0.09046
ARB	chr18	45149372	45225647	76275	0.260403	0.327753	0.20007	0.128913
ARB	chr18	45225655	45291620	65965	0.401021	0.514923	0.263046	0.208536
ARB	chr18	45291621	45403448	111827	0.23791	0.224071	0.126866	0.11046
ARB	chr19	870867	921552	50685	0.261724	0.361844	0.190398	0.13019
ARB	chr19	921572	1002273	80701	0.110105	0.229469	0.123644	0.059436
ARB	chr19	1048163	1095734	47571	0.399614	0.546707	0.272611	0.234469
ARB	chr19	1095748	1176319	80571	0.332473	0.346499	0.174075	0.185021
ARB	chr19	9183522	9519986	336464	0.321561	0.240281	0.151062	0.156636
ARC	chr04	11110887	11327277	216390	0.443528	0.207461	0.148973	0.276177
ARC	chr04	11327288	11449240	121952	0.499483	0.357858	0.257154	0.320804
ARC	chr07	13695908	13894548	198640	0.468715	0.271254	0.184612	0.243002
ARC	chr07	14359112	14502118	143006	0.30017	0.298301	0.215585	0.154556
ARC	chr07	18974856	19087486	112630	0.356657	0.220836	0.173712	0.223532
ARC	chr07	20207555	20351757	144202	0.268924	0.226502	0.156343	0.139997
ARC	chr07	21089908	21246918	157010	0.287401	0.349552	0.219148	0.169859
ARC	chr09	8883108	9072309	189201	0.16332	0.240584	0.142634	0.084038
ARC	chr09	9989403	10059079	69676	0.201685	0.254571	0.177041	0.121621
ARC	chr09	14984225	15117118	132893	0.761168	0.530575	0.306418	0.375508
ARC	chr09	18656457	18816800	160343	0.822554	0.520084	0.380095	0.668372
ARC	chr09	18816833	18984204	167371	0.240945	0.187633	0.145267	0.121849
ARC	chr09	22550596	22753332	202736	0.477929	0.218023	0.154468	0.283424
ARC	chr10	7839629	7978120	138491	0.281053	0.220583	0.138735	0.143492
ARC	chr10	7978158	8094510	116352	0.562371	0.226154	0.165725	0.305612
ARC	chr10	12289894	12402018	112124	0.650051	0.244627	0.178907	0.233667
ARC	chr10	16337723	16667547	329824	0.75629	0.396659	0.284997	0.592344
ARC	chr10	16667659	16911227	243568	0.543901	0.324397	0.198467	0.375898
ARC	chr10	19308768	19619767	310999	0.275422	0.28901	0.182402	0.135892
ARC	chr10	19895725	19999262	103537	0.169197	0.240176	0.147733	0.090051
ARC	chr12	22549207	22639438	90231	0.352102	0.542921	0.348017	0.186163
ARC	chr12	22639464	22745206	105742	0.187953	0.408356	0.230344	0.087436
ARC	chr12	23927327	23989888	62561	0.364142	0.532616	0.381779	0.239056
ARC	chr12	24467591	24521042	53451	0.200408	0.292752	0.167534	0.108951
ARC	chr12	27502897	27726069	223172	0.38028	0.226101	0.180712	0.24691
ARC	chr12	27926325	28114245	187920	0.252237	0.187144	0.138513	0.13902
ARC	chr12	30780971	31234491	453520	0.246391	0.223844	0.165749	0.14009
ARC	chr13	11596630	11656933	60303	0.201985	0.276571	0.163709	0.114987
ARC	chr13	15232878	15393210	160332	0.412679	0.511077	0.358393	0.252879
ARC	chr13	15393361	15563263	169902	0.250754	0.216249	0.160579	0.139626
ARC	chr13	18061521	18253752	192231	0.512536	0.407555	0.281302	0.324389
ARC	chr13	18712094	18792793	80699	0.207303	0.290721	0.136846	0.126459
ARC	chr13	19792856	20159783	366927	0.406095	0.374411	0.235934	0.246675
ARC	chr13	20691609	20831452	139843	0.324839	0.243938	0.17088	0.186642
ARC	chr13	21227407	21282758	55351	0.387952	0.496589	0.301197	0.235424
ARC	chr13	22019902	22379897	359995	0.247953	0.20931	0.151378	0.132471
ARC	chr13	23512308	23753567	241259	0.233083	0.201484	0.143059	0.110061
ARC	chr13	24103053	24171107	68054	0.133193	0.243704	0.142961	0.069113
ARC	chr13	24462315	24740572	278257	0.263813	0.365193	0.251621	0.142088
ARC	chr13	25426682	25540171	113489	0.158544	0.245861	0.15078	0.081648
ARC	chr13	26610948	26809569	198621	0.142201	0.223987	0.140338	0.073041
ARC	chr13	26809615	26950573	140958	0.228327	0.294421	0.165983	0.110826
ARC	chr13	27272543	27346704	74161	0.215566	0.287158	0.172199	0.121785
ARC	chr13	27438535	27551535	113000	0.195468	0.220544	0.143276	0.098404
ARC	chr13	27551560	27706451	154891	0.219994	0.289482	0.156316	0.125822
ARC	chr13	28655278	28713161	57883	0.536137	0.225118	0.157501	0.24357
ARC	chr14	6348128	6429498	81370	0.267387	0.253997	0.189962	0.152604
ARC	chr14	6429504	6601377	171873	0.363705	0.311321	0.219882	0.213469
ARC	chr14	11324323	11462504	138181	0.307399	0.274938	0.171573	0.16848
ARC	chr14	11819435	11952471	133036	0.244561	0.241048	0.177117	0.130058
ARC	chr14	22893119	22991752	98633	0.346087	0.278423	0.19841	0.185154
ARC	chr14	22991786	23105104	113318	0.196719	0.224568	0.138125	0.093116
ARC	chr15	5605640	5762947	157307	0.345446	0.278039	0.207181	0.188663
ARC	chr16	8828201	8949954	121753	0.266736	0.221783	0.157798	0.169682
ARC	chr16	9437100	10013615	576515	0.714737	0.407731	0.276312	0.550343
ARC	chr16	13346241	15154946	1808705	0.27979	0.233619	0.146104	0.151325
ARC	chr16	20426373	20463014	36641	0.228647	0.292948	0.167354	0.108065
ARC	chr18	1945569	2060483	114914	0.420684	0.302479	0.182995	0.201069
ARC	chr18	35310399	35385171	74772	0.134281	0.207877	0.140735	0.078953
ARC	chr18	35385186	35454782	69596	0.256998	0.30878	0.231469	0.172257
ARC	chr18	35454824	35519487	64663	0.231462	0.248237	0.157832	0.120289
ARC	chr18	35519502	35585444	65942	0.325806	0.331563	0.239185	0.167173
ARC	chr18	37360343	37534003	173660	0.162736	0.252066	0.14825	0.087068
ARC	chr18	39210438	39497629	287191	0.271977	0.236393	0.159367	0.131971
ARC	chr18	39497679	39635427	137748	0.145687	0.245956	0.136806	0.067931
ARC	chr18	44508137	44586996	78859	0.128961	0.304859	0.164683	0.059571
ARC	chr19	885678	954548	68870	0.212613	0.234005	0.146512	0.110992
ARC	chr19	10185456	10255174	69718	0.429018	0.287247	0.179256	0.238495
GAM	chr01	1347587	1518314	170727	0.444882	0.267251	0.144634	0.260636
GAM	chr01	2735073	2948975	213902	0.442014	0.261247	0.117401	0.274148
GAM	chr01	2949004	3156455	207451	0.396064	0.251926	0.129681	0.315211
GAM	chr01	3156473	3305214	148741	0.295469	0.213817	0.100445	0.205558
GAM	chr01	4270759	4533053	262294	0.454018	0.219943	0.106693	0.288078
GAM	chr01	5860766	6176932	316166	0.516719	0.266802	0.129303	0.422446
GAM	chr01	10186184	10587421	401237	0.292796	0.184154	0.095328	0.181209
GAM	chr01	11386647	11548443	161796	0.278974	0.182904	0.094075	0.164548
GAM	chr01	12255658	12476290	220632	0.440294	0.25501	0.134698	0.334231
GAM	chr01	12672847	12870169	197322	0.439688	0.410457	0.16268	0.269962
GAM	chr01	13773342	13997660	224318	0.480198	0.204714	0.111857	0.233802
GAM	chr01	17844393	18606037	761644	0.390647	0.214372	0.109255	0.234987
GAM	chr01	19330084	19999526	669442	0.451637	0.156816	0.092037	0.169693
GAM	chr01	20390889	20688376	297487	0.308042	0.238255	0.109781	0.137522
GAM	chr01	22757461	22990419	232958	0.308678	0.252208	0.124139	0.165371
GAM	chr01	22990482	23221695	231213	0.215741	0.141212	0.090899	0.161588
GAM	chr02	83274	366147	282873	0.673875	0.421098	0.271389	0.536446
GAM	chr02	1217231	1433429	216198	0.471747	0.195863	0.096321	0.239335
GAM	chr02	1844026	2073700	229674	0.365545	0.197284	0.097534	0.215297
GAM	chr02	2073720	2236692	162972	0.279143	0.181974	0.100301	0.161419
GAM	chr02	2411952	2651430	239478	0.296631	0.184827	0.097211	0.185593
GAM	chr02	7755036	7900067	145031	0.498981	0.321938	0.202522	0.379547
GAM	chr02	8787115	9054924	267809	0.492955	0.262309	0.125128	0.385263
GAM	chr02	17110262	17280162	169900	0.255913	0.315677	0.155906	0.147585
GAM	chr02	17280179	17598596	318417	0.219708	0.193887	0.093449	0.144592
GAM	chr02	21200777	21472960	272183	0.364763	0.315126	0.143209	0.238051
GAM	chr02	21804642	22028325	223683	0.349744	0.218003	0.135685	0.13867
GAM	chr03	679913	890893	210980	0.238761	0.206505	0.104719	0.16301
GAM	chr03	1134704	1355462	220758	0.263784	0.231573	0.091918	0.133933
GAM	chr03	5772839	5935586	162747	0.299764	0.193473	0.10152	0.18048
GAM	chr03	7356754	7519779	163025	0.368995	0.211768	0.12161	0.215283
GAM	chr03	14678742	15045655	366913	0.183498	0.207461	0.096903	0.10622
GAM	chr03	17525582	17713301	187719	0.674834	0.378557	0.181591	0.173797
GAM	chr04	3410320	3542734	132414	0.262063	0.155023	0.093933	0.127656
GAM	chr04	3542768	3691493	148725	0.417806	0.212503	0.09453	0.185265
GAM	chr04	9435221	9639745	204524	0.365565	0.212007	0.108766	0.215637
GAM	chr04	18778043	19193798	415755	0.438241	0.236482	0.127358	0.313974
GAM	chr04	21568025	21857127	289102	0.441674	0.334856	0.22576	0.252748
GAM	chr05	1061409	1253209	191800	0.357103	0.196024	0.131786	0.234093
GAM	chr05	8245048	8486943	241895	0.397833	0.220249	0.127008	0.242444
GAM	chr05	9164039	9345979	181940	0.305715	0.243694	0.152311	0.199866
GAM	chr05	10229187	10391795	162608	0.216503	0.384828	0.170323	0.119898
GAM	chr05	11155890	11413494	257604	0.276506	0.287368	0.121868	0.183857
GAM	chr05	11413585	11615641	202056	0.327069	0.154617	0.093915	0.201738
GAM	chr05	15689497	15822864	133367	0.565626	0.345878	0.178172	0.347296
GAM	chr05	15822865	16007874	185009	0.521111	0.385648	0.162857	0.302161
GAM	chr05	20806174	21055202	249028	0.333206	0.26272	0.174197	0.172393
GAM	chr05	22761364	22856412	95048	0.300512	0.282157	0.120933	0.12505
GAM	chr05	22856417	23028585	172168	0.497297	0.218558	0.108771	0.138729
GAM	chr05	24364628	24542216	177588	0.4376	0.204518	0.114037	0.254592
GAM	chr06	6157729	6370930	213201	0.363289	0.184741	0.091985	0.196358
GAM	chr06	8721079	8940175	219096	0.463624	0.304897	0.134554	0.311468
GAM	chr06	8940176	9109542	169366	0.269331	0.251106	0.107397	0.146221
GAM	chr06	10169428	11641297	1471869	0.342859	0.152456	0.103287	0.230548
GAM	chr06	14351626	14524036	172410	0.233574	0.194297	0.094242	0.167747
GAM	chr06	14963501	15320531	357030	0.358186	0.192351	0.121726	0.231395
GAM	chr06	16663912	16981223	317311	0.484298	0.326851	0.192852	0.26191
GAM	chr06	19755224	19850513	95289	0.511463	0.320516	0.204619	0.215277
GAM	chr06	19850517	19961116	110599	0.216408	0.177161	0.093367	0.112959
GAM	chr06	21133317	21371540	238223	0.473618	0.300231	0.16507	0.30264
GAM	chr06	21371783	21570660	198877	0.286629	0.204457	0.095078	0.156996
GAM	chr06	22600162	22771771	171609	0.397353	0.231601	0.105265	0.132486
GAM	chr07	2880435	3019134	138699	0.288977	0.21004	0.104865	0.178403
GAM	chr07	13831646	14089934	258288	0.470026	0.41945	0.246789	0.319453
GAM	chr07	18414199	18548926	134727	0.313964	0.374399	0.144697	0.19251
GAM	chr07	20378473	20553867	175394	0.414726	0.284641	0.138791	0.319662
GAM	chr07	20914823	21046307	131484	0.305497	0.230824	0.100572	0.117079
GAM	chr07	22451721	22611774	160053	0.345428	0.165933	0.104881	0.221093
GAM	chr07	24166493	24576649	410156	0.43884	0.19483	0.113886	0.265011
GAM	chr07	26382975	26582523	199548	0.381804	0.223911	0.116441	0.255187
GAM	chr08	11533789	11665649	131860	0.29328	0.287051	0.107476	0.189728
GAM	chr08	12975585	13178340	202755	0.513053	0.242825	0.116412	0.287383
GAM	chr08	14617018	14847251	230233	0.406764	0.232864	0.115742	0.215461
GAM	chr08	14847409	15020313	172904	0.383976	0.27374	0.10857	0.264451
GAM	chr08	15782675	15969796	187121	0.266909	0.203893	0.124574	0.161251
GAM	chr08	16676835	16864720	187885	0.351157	0.238646	0.100446	0.189045
GAM	chr08	17205812	17345509	139697	0.446184	0.273627	0.143196	0.144938
GAM	chr08	17507392	17595198	87806	0.632239	0.456991	0.289404	0.332656
GAM	chr08	17937691	18107122	169431	0.364171	0.205026	0.110784	0.162092
GAM	chr08	18478496	18764747	286251	0.415545	0.23863	0.10865	0.266442
GAM	chr08	18765922	18958185	192263	0.27094	0.158833	0.095218	0.163313
GAM	chr09	5798105	5897883	99778	0.296551	0.220747	0.111851	0.177732
GAM	chr09	8108942	8258602	149660	0.266244	0.198478	0.107197	0.140561
GAM	chr09	8475759	8585450	109691	0.161784	0.193572	0.091472	0.087833
GAM	chr09	10059340	10129523	70183	0.158573	0.335324	0.132117	0.086686
GAM	chr09	10129530	10404173	274643	0.115802	0.170498	0.093512	0.062513
GAM	chr09	11150477	11347171	196694	0.328535	0.287913	0.151501	0.180458
GAM	chr09	18770570	18977142	206572	0.210358	0.184598	0.092081	0.146053
GAM	chr09	20488003	20663683	175680	0.41751	0.284677	0.165042	0.155857
GAM	chr09	21141070	21296604	155534	0.29013	0.216082	0.106512	0.147803
GAM	chr10	1081149	1209443	128294	0.462702	0.379556	0.206272	0.270296
GAM	chr10	4190589	4318906	128317	0.310806	0.26474	0.11943	0.142675
GAM	chr10	4318907	4469832	150925	0.647404	0.391066	0.21989	0.503425
GAM	chr10	5421434	5707517	286083	0.349702	0.229604	0.136628	0.224816
GAM	chr10	6130721	6519345	388624	0.299323	0.251504	0.13465	0.224727
GAM	chr10	7323967	7507635	183668	0.386791	0.224894	0.100448	0.220921
GAM	chr10	7507706	7721457	213751	0.43736	0.260846	0.141156	0.27116
GAM	chr10	9454335	9609362	155027	0.238136	0.276512	0.111635	0.105307
GAM	chr10	16485342	16838528	353186	0.477387	0.437379	0.221481	0.331408
GAM	chr10	17757626	18290812	533186	0.37777	0.157124	0.092489	0.129063
GAM	chr10	18764195	19017731	253536	0.601755	0.313653	0.167019	0.329233
GAM	chr10	19982174	20066535	84361	0.484509	0.501812	0.198232	0.261752
GAM	chr10	20066634	20223117	156483	0.21237	0.370849	0.131419	0.120929
GAM	chr10	20623488	20885776	262288	0.420993	0.552662	0.180899	0.252914
GAM	chr11	2492301	2640297	147996	0.34987	0.183364	0.092867	0.146511
GAM	chr12	1721624	1891276	169652	0.512128	0.391375	0.201839	0.273355
GAM	chr12	3775695	3895460	119765	0.355999	0.350675	0.164909	0.183699
GAM	chr12	4693742	4921844	228102	0.23297	0.213383	0.12077	0.141389
GAM	chr12	21611690	21745568	133878	0.258575	0.187465	0.09235	0.11776
GAM	chr12	28326979	28444905	117926	0.331267	0.394884	0.150186	0.183273
GAM	chr13	2251685	2417588	165903	0.501348	0.310195	0.149549	0.341005
GAM	chr13	3064070	3176956	112886	0.280051	0.225109	0.135439	0.166755
GAM	chr13	4789297	4971220	181923	0.301971	0.189821	0.127116	0.240495
GAM	chr13	6645137	6820130	174993	0.437233	0.200004	0.112864	0.236302
GAM	chr13	13672965	13952296	279331	0.314278	0.381317	0.13116	0.121296
GAM	chr13	14780585	15261809	481224	0.242426	0.207016	0.104231	0.133396
GAM	chr13	16163703	16417603	253900	0.455541	0.377222	0.157959	0.280346
GAM	chr13	16417643	16550325	132682	0.386766	0.39888	0.165663	0.247701
GAM	chr13	19418048	20083148	665100	0.225654	0.231212	0.099407	0.121452
GAM	chr13	22536458	22639998	103540	0.237453	0.302802	0.12125	0.134486
GAM	chr13	22886966	22975475	88509	0.204489	0.224254	0.103792	0.102169
GAM	chr13	25600381	25773036	172655	0.272998	0.305354	0.120757	0.180013
GAM	chr13	26429595	26544913	115318	0.284542	0.319289	0.133491	0.181096
GAM	chr13	26915370	27015528	100158	0.215374	0.243443	0.124948	0.11397
GAM	chr13	27015592	27272321	256729	0.224333	0.274711	0.135432	0.13103
GAM	chr13	28818580	28986186	167606	0.194542	0.187035	0.10676	0.108551
GAM	chr14	1322129	1497208	175079	0.469777	0.185885	0.097466	0.260171
GAM	chr14	3203083	3494438	291355	0.175015	0.234738	0.091318	0.094863
GAM	chr14	4976648	5059325	82677	0.230662	0.321173	0.096129	0.11939
GAM	chr14	11908608	12020489	111881	0.239422	0.307776	0.136343	0.13199
GAM	chr14	21029209	21232485	203276	0.332785	0.255236	0.098775	0.202091
GAM	chr14	22174327	22470351	296024	0.384389	0.169059	0.096366	0.232538
GAM	chr14	23332785	23549105	216320	0.236369	0.211472	0.093571	0.118203
GAM	chr15	4165423	4349752	184329	0.303332	0.14843	0.091102	0.202381
GAM	chr15	4675359	4956421	281062	0.272044	0.377964	0.128152	0.166332
GAM	chr15	13444133	13554941	110808	0.439325	0.268033	0.117154	0.202605
GAM	chr15	14317407	14546969	229562	0.408505	0.235932	0.136185	0.246423
GAM	chr15	14547073	14984668	437595	0.399039	0.276378	0.149192	0.267681
GAM	chr15	16721252	16950529	229277	0.409915	0.202468	0.114815	0.296673
GAM	chr15	18192458	18367209	174751	0.275829	0.162495	0.097185	0.182757
GAM	chr15	19989325	20141564	152239	0.339807	0.270223	0.119584	0.195213
GAM	chr16	5487477	5688477	201000	0.320186	0.195334	0.126974	0.190903
GAM	chr16	5688855	5907287	218432	0.232496	0.256916	0.16752	0.12435
GAM	chr16	21287063	21406275	119212	0.249056	0.256421	0.10218	0.135377
GAM	chr16	21840521	21948121	107600	0.129305	0.163723	0.09734	0.074855
GAM	chr16	22383780	22502838	119058	0.151075	0.294004	0.094195	0.070588
GAM	chr16	22969449	23098074	128625	0.275638	0.260722	0.133567	0.13296
GAM	chr16	23098160	23298004	199844	0.274345	0.263464	0.124175	0.138192
GAM	chr16	23298016	23768151	470135	0.132831	0.185397	0.096184	0.069129
GAM	chr17	16398	254115	237717	0.808203	0.494871	0.261648	0.725395
GAM	chr17	254532	391859	137327	0.457921	0.197731	0.103284	0.260162
GAM	chr17	705820	865649	159829	0.417072	0.263926	0.152401	0.19318
GAM	chr17	1674238	1905872	231634	0.343959	0.199494	0.125348	0.188975
GAM	chr17	5877934	6040768	162834	0.373938	0.332654	0.136487	0.259937
GAM	chr17	6040782	6171825	131043	0.410201	0.264074	0.157793	0.260136
GAM	chr17	6171840	6321610	149770	0.384807	0.263328	0.171313	0.211873
GAM	chr17	7080851	7245251	164400	0.361154	0.164076	0.092516	0.208854
GAM	chr17	8363551	8497504	133953	0.398369	0.227549	0.138402	0.225406
GAM	chr18	1644713	1886120	241407	0.344028	0.157887	0.091119	0.189157
GAM	chr18	2290709	2471144	180435	0.307418	0.192229	0.110363	0.165705
GAM	chr18	2874985	3208002	333017	0.416567	0.201686	0.131517	0.245896
GAM	chr18	3208156	3392450	184294	0.299304	0.160198	0.102269	0.178431
GAM	chr18	3913861	4121984	208123	0.35194	0.156451	0.101424	0.240189
GAM	chr18	6362443	6554717	192274	0.410457	0.21087	0.094159	0.267345
GAM	chr18	6554718	6725450	170732	0.531283	0.408583	0.157836	0.387176
GAM	chr18	10613810	10753697	139887	0.472238	0.241152	0.15141	0.249586
GAM	chr18	11111352	11930866	819514	0.354398	0.168773	0.107887	0.191069
GAM	chr18	13886085	14127232	241147	0.407741	0.172653	0.096006	0.283459
GAM	chr18	27762135	27985346	223211	0.371533	0.2204	0.113262	0.221575
GAM	chr18	34811532	34995534	184002	0.196433	0.259874	0.102071	0.111024
GAM	chr18	34995564	35070387	74823	0.19329	0.22484	0.096521	0.114376
GAM	chr18	35070582	35227989	157407	0.149414	0.211245	0.105722	0.097279
GAM	chr18	35341948	35408403	66455	0.245512	0.255611	0.109531	0.196068
GAM	chr18	37221256	37351884	130628	0.236933	0.296381	0.178398	0.108312
GAM	chr18	38059113	38413224	354111	0.404394	0.483164	0.225615	0.285879
GAM	chr19	884578	983720	99142	0.275176	0.257974	0.115582	0.111012
GAM	chr19	12064066	12217979	153913	0.310635	0.226721	0.091456	0.169183
GAM	chr19	16998467	17608009	609542	0.225855	0.204192	0.098019	0.124503
GAM	chr19	20146414	20945377	798963	0.457648	0.525156	0.263459	0.268273
GAM	chr19	21525975	21699528	173553	0.160036	0.198713	0.104514	0.073076
GRB	chr01	5861523	6042945	181422	0.60172	0.328145	0.148462	0.374639
GRB	chr01	14142646	14238528	95882	0.390439	0.413036	0.154313	0.177734
GRB	chr01	23537712	23799293	261581	0.455553	0.279425	0.144061	0.222567
GRB	chr02	17638922	17804404	165482	0.51544	0.409297	0.176716	0.210888
GRB	chr02	17804974	17977601	172627	0.684623	0.524541	0.256043	0.4262
GRB	chr02	19266467	19831329	564862	0.342745	0.227806	0.149707	0.178776
GRB	chr03	1051477	1113303	61826	0.490773	0.376182	0.193535	0.211948
GRB	chr03	1148765	1290908	142143	0.523025	0.627803	0.222719	0.298816
GRB	chr03	7894693	8178044	283351	0.379535	0.214785	0.11325	0.203497
GRB	chr03	16043927	16389710	345783	0.38813	0.269598	0.130372	0.237636
GRB	chr04	1803565	1944374	140809	0.553023	0.253115	0.161754	0.294291
GRB	chr04	10247150	10501960	254810	0.566235	0.304059	0.142137	0.367661
GRB	chr04	11168445	11357713	189268	0.466855	0.319578	0.174609	0.31008
GRB	chr04	11357814	11459598	101784	0.351832	0.346673	0.143928	0.224183
GRB	chr04	18034903	18318801	283898	0.549313	0.324531	0.191878	0.381768
GRB	chr04	28664176	28756466	92290	0.324386	0.269779	0.122053	0.195311
GRB	chr05	6735403	6961861	226458	0.501748	0.202624	0.134617	0.289729
GRB	chr05	10516933	10631201	114268	0.258356	0.227649	0.112966	0.131624
GRB	chr05	11051006	11150962	99956	0.297151	0.219686	0.116768	0.143966
GRB	chr05	15720455	15870072	149617	0.745858	0.499241	0.236169	0.552657
GRB	chr05	15870112	15970759	100647	0.288823	0.438164	0.125142	0.142924
GRB	chr05	16227023	16311159	84136	0.26632	0.451818	0.133442	0.156996
GRB	chr05	17291492	17360114	68622	0.358302	0.478067	0.156878	0.206014
GRB	chr05	18640673	18719989	79316	0.414116	0.607494	0.206252	0.263815
GRB	chr05	22095645	22150965	55320	0.14795	0.292567	0.118958	0.084995
GRB	chr05	22420036	22612248	192212	0.2878	0.393336	0.123344	0.151751
GRB	chr05	23156453	23502092	345639	0.412755	0.226126	0.125495	0.211518
GRB	chr06	292595	374132	81537	0.44588	0.550834	0.168187	0.283006
GRB	chr06	14308891	14495318	186427	0.585399	0.317009	0.184987	0.412421
GRB	chr07	12308958	12409154	100196	0.440051	0.209674	0.145803	0.211124
GRB	chr07	13832439	14082977	250538	0.470524	0.241763	0.161276	0.237368
GRB	chr07	18442385	18526504	84119	0.249758	0.315612	0.121264	0.134488
GRB	chr07	19019792	19096389	76597	0.41489	0.673303	0.180252	0.234479
GRB	chr07	19565025	19637963	72938	0.553122	0.585177	0.229095	0.323946
GRB	chr07	20278796	20400038	121242	0.249759	0.32427	0.115793	0.16498
GRB	chr07	20400056	20503450	103394	0.537448	0.46624	0.227661	0.395039
GRB	chr07	20503451	20567979	64528	0.311211	0.337512	0.121059	0.172987
GRB	chr07	20567999	20713607	145608	0.408927	0.332989	0.137787	0.20907
GRB	chr07	20913951	21023378	109427	0.403503	0.238673	0.124897	0.214989
GRB	chr07	21023565	21091630	68065	0.366453	0.444844	0.112783	0.218264
GRB	chr07	33953753	34121704	167951	0.581274	0.297277	0.158541	0.241798
GRB	chr07	34365045	34539309	174264	0.806798	0.437778	0.274811	0.687102
GRB	chr08	11433604	11545961	112357	0.28492	0.319944	0.125587	0.123691
GRB	chr08	11545965	11636773	90808	0.637449	0.507082	0.201427	0.412924
GRB	chr08	11636823	11741711	104888	0.389448	0.223466	0.115894	0.186167
GRB	chr09	2998052	3037742	39690	0.270249	0.543447	0.141559	0.148272
GRB	chr09	9581189	9678625	97436	0.221206	0.389891	0.123439	0.107164
GRB	chr09	9678660	9919429	240769	0.256261	0.32953	0.135517	0.142232
GRB	chr09	9978956	10031542	52586	0.272467	0.507545	0.252578	0.159451
GRB	chr09	10031548	10107625	76077	0.602364	0.650426	0.341542	0.375752
GRB	chr09	10107629	10288442	180813	0.186268	0.300828	0.156304	0.09083
GRB	chr09	10288461	10490040	201579	0.233008	0.319873	0.163344	0.12668
GRB	chr09	11134268	11249777	115509	0.407349	0.476163	0.206064	0.230159
GRB	chr09	12213333	12405417	192084	0.252334	0.470563	0.150608	0.155245
GRB	chr09	15034053	15246908	212855	0.444392	0.567414	0.235906	0.237104
GRB	chr09	18644276	18767264	122988	0.759727	0.701699	0.329932	0.585186
GRB	chr09	18767290	18950313	183023	0.890488	0.87042	0.431252	0.799498
GRB	chr09	18989801	19134523	144722	0.283981	0.373335	0.183616	0.161482
GRB	chr09	19134557	19190449	55892	0.455674	0.538742	0.225126	0.294253
GRB	chr09	22595349	22764911	169562	0.368947	0.291044	0.164518	0.184502
GRB	chr09	23923759	24623415	699656	0.328207	0.255817	0.124006	0.181804
GRB	chr10	7954833	8049691	94858	0.403302	0.356861	0.196064	0.232275
GRB	chr10	12727765	12872614	144849	0.271225	0.364945	0.116314	0.157891
GRB	chr10	14284614	14409656	125042	0.534371	0.297188	0.156189	0.317036
GRB	chr10	15641483	16289537	648054	0.648988	0.287516	0.163353	0.326973
GRB	chr10	16289620	16490610	200990	0.743485	0.597599	0.352333	0.568879
GRB	chr10	16490724	16838818	348094	0.596149	0.362908	0.229397	0.259809
GRB	chr10	17493879	17632483	138604	0.625695	0.412669	0.211732	0.388644
GRB	chr10	17632509	18171681	539172	0.633	0.211577	0.137935	0.328183
GRB	chr10	19125674	19433416	307742	0.334175	0.356551	0.148396	0.194021
GRB	chr10	19890186	19979586	89400	0.458131	0.616415	0.175857	0.279793
GRB	chr10	19979673	20043084	63411	0.20411	0.419978	0.114094	0.111958
GRB	chr10	20743003	20886559	143556	0.440462	0.702475	0.23199	0.294547
GRB	chr10	21537887	21681442	143555	0.171744	0.383799	0.128577	0.086516
GRB	chr11	5730018	5796035	66017	0.288577	0.265292	0.131782	0.138389
GRB	chr12	17098338	17201245	102907	0.257462	0.226885	0.111722	0.102473
GRB	chr12	17851970	17943268	91298	0.283221	0.268476	0.115576	0.176214
GRB	chr12	18052212	18144730	92518	0.204915	0.330744	0.141371	0.114897
GRB	chr12	18510990	18588270	77280	0.189984	0.281253	0.118476	0.085192
GRB	chr12	18588309	18726594	138285	0.223489	0.392033	0.173278	0.127679
GRB	chr12	19970910	20137898	166988	0.188518	0.372218	0.127171	0.1013
GRB	chr12	20137912	20326684	188772	0.237388	0.253521	0.111693	0.132624
GRB	chr12	20520335	20636588	116253	0.412073	0.177709	0.110809	0.105508
GRB	chr12	21338680	21475557	136877	0.331514	0.383126	0.15669	0.162837
GRB	chr12	21633794	21741877	108083	0.343401	0.275587	0.129046	0.146854
GRB	chr12	21741884	21870713	128829	0.447157	0.546766	0.208301	0.215441
GRB	chr12	22173235	22337731	164496	0.293218	0.292337	0.132965	0.185566
GRB	chr12	22337823	22585495	247672	0.256554	0.280969	0.116368	0.145437
GRB	chr12	23832283	23879774	47491	0.213459	0.331432	0.124329	0.088359
GRB	chr12	23879786	23929968	50182	0.268718	0.477029	0.187851	0.169155
GRB	chr12	23929974	23984193	54219	0.174092	0.361778	0.143384	0.095187
GRB	chr12	24126101	24214060	87959	0.317353	0.477797	0.203475	0.164294
GRB	chr12	24427884	24505897	78013	0.210652	0.357329	0.150485	0.121391
GRB	chr12	25315635	25394216	78581	0.227929	0.365722	0.121414	0.124149
GRB	chr12	25461243	25519313	58070	0.289862	0.485283	0.158844	0.153376
GRB	chr12	25557597	25645941	88344	0.226699	0.314854	0.110999	0.123157
GRB	chr12	25791430	26004675	213245	0.217993	0.259322	0.119229	0.119639
GRB	chr12	26004678	26266008	261330	0.261337	0.392847	0.144203	0.150392
GRB	chr12	26984779	27076367	91588	0.202546	0.389298	0.125649	0.09456
GRB	chr12	27143587	27293382	149795	0.274404	0.242529	0.117373	0.131645
GRB	chr12	27293416	27353213	59797	0.157694	0.261776	0.112103	0.076588
GRB	chr12	27505899	27692353	186454	0.302428	0.328477	0.178292	0.187259
GRB	chr12	28249259	28312914	63655	0.240958	0.354539	0.151415	0.11738
GRB	chr12	28638210	28721419	83209	0.285025	0.32182	0.130005	0.096192
GRB	chr12	30730771	30973773	243002	0.210777	0.441001	0.171913	0.120373
GRB	chr12	31234241	31322662	88421	0.137022	0.236123	0.129619	0.07602
GRB	chr13	8113918	8601717	487799	0.438271	0.238479	0.146702	0.225571
GRB	chr13	10056959	10248710	191751	0.277394	0.3625	0.231099	0.158339
GRB	chr13	10845152	11000600	155448	0.42928	0.423284	0.172141	0.251006
GRB	chr13	13837456	14059369	221913	0.350326	0.309136	0.118343	0.117636
GRB	chr13	14413257	14578743	165486	0.501702	0.356503	0.192637	0.265759
GRB	chr13	14578808	14690433	111625	0.565199	0.535305	0.307935	0.339151
GRB	chr13	14690493	15104494	414001	0.446208	0.358991	0.214003	0.278992
GRB	chr13	15312222	15425066	112844	0.752305	0.791204	0.333077	0.614971
GRB	chr13	15425079	15623906	198827	0.587813	0.509165	0.196603	0.440116
GRB	chr13	15745377	15843037	97660	0.750548	0.487152	0.255506	0.523983
GRB	chr13	16207474	16440277	232803	0.572903	0.356669	0.181397	0.372519
GRB	chr13	16440296	16652963	212667	0.539091	0.4076	0.204897	0.344877
GRB	chr13	17439421	17510534	71113	0.529559	0.46945	0.205487	0.245172
GRB	chr13	17725827	17902485	176658	0.321609	0.455327	0.164952	0.205029
GRB	chr13	18105762	18254873	149111	0.556937	0.68497	0.266323	0.385617
GRB	chr13	18637193	18687378	50185	0.376016	0.586059	0.192433	0.233076
GRB	chr13	18802091	18895458	93367	0.427497	0.468261	0.135618	0.282486
GRB	chr13	18973891	19535050	561159	0.276562	0.407509	0.154035	0.158615
GRB	chr13	19535063	19784205	249142	0.373709	0.514207	0.20794	0.215961
GRB	chr13	19784207	20152066	367859	0.543056	0.688182	0.238419	0.363374
GRB	chr13	20294265	20372690	78425	0.318689	0.541065	0.137425	0.169417
GRB	chr13	20437538	20543208	105670	0.328299	0.461992	0.124682	0.188775
GRB	chr13	20543280	20603907	60627	0.547257	0.774649	0.269594	0.383283
GRB	chr13	21982571	22310263	327692	0.329373	0.381194	0.115292	0.193246
GRB	chr13	22310296	22433532	123236	0.196039	0.289609	0.112022	0.105133
GRB	chr13	22433550	22501700	68150	0.484894	0.601644	0.318436	0.317699
GRB	chr13	22501723	22585176	83453	0.431823	0.524334	0.207122	0.264605
GRB	chr13	22585253	22656458	71205	0.207821	0.328851	0.131455	0.117929
GRB	chr13	22910486	22976024	65538	0.286146	0.213463	0.12563	0.146336
GRB	chr13	22976050	23067380	91330	0.301655	0.296791	0.164571	0.14983
GRB	chr13	23862265	23926610	64345	0.191785	0.33609	0.121199	0.095827
GRB	chr13	24081038	24153444	72406	0.206247	0.432401	0.162752	0.109893
GRB	chr13	25295314	25333388	38074	0.169272	0.348071	0.116994	0.096558
GRB	chr13	25333473	25391612	58139	0.27256	0.367833	0.144148	0.126342
GRB	chr13	25559290	25596541	37251	0.234241	0.397856	0.144435	0.134401
GRB	chr13	25596556	25719226	122670	0.246168	0.453183	0.126546	0.147181
GRB	chr13	25719233	25792207	72974	0.342335	0.571364	0.175584	0.213454
GRB	chr13	25792212	25839169	46957	0.197297	0.414648	0.113587	0.103544
GRB	chr13	26419683	26464403	44720	0.343279	0.515376	0.176861	0.205947
GRB	chr13	26644036	26809812	165776	0.235968	0.525628	0.183988	0.111704
GRB	chr13	26810498	26948111	137613	0.241021	0.541576	0.2083	0.13347
GRB	chr13	26948139	26998506	50367	0.185988	0.467923	0.140116	0.098612
GRB	chr13	26998549	27043896	45347	0.506079	0.734284	0.363695	0.362393
GRB	chr13	27043897	27173853	129956	0.316297	0.555392	0.213223	0.20218
GRB	chr13	27430172	27524124	93952	0.276936	0.416748	0.163624	0.142289
GRB	chr13	27524132	27686111	161979	0.418149	0.513768	0.234002	0.22943
GRB	chr13	27686153	27731913	45760	0.168073	0.540731	0.143088	0.091642
GRB	chr13	28634650	28699521	64871	0.344247	0.226046	0.130012	0.135093
GRB	chr13	28772175	28869671	97496	0.405258	0.444108	0.219229	0.237584
GRB	chr13	28870227	28955993	85766	0.319195	0.366221	0.19673	0.184987
GRB	chr13	28956159	29210755	254596	0.309991	0.349563	0.171372	0.188167
GRB	chr13	29210759	29350450	139691	0.242205	0.422042	0.172876	0.129247
GRB	chr14	3200082	3247935	47853	0.410751	0.547495	0.190592	0.266855
GRB	chr14	3430590	3860839	430249	0.28119	0.32584	0.140934	0.146966
GRB	chr14	4163603	4207288	43685	0.332507	0.478594	0.206549	0.165191
GRB	chr14	4207311	4288647	81336	0.316847	0.527089	0.209618	0.169553
GRB	chr14	4288648	4343665	55017	0.203415	0.35163	0.144179	0.110165
GRB	chr14	4343676	4394265	50589	0.345267	0.451421	0.25097	0.206378
GRB	chr14	4450960	4502829	51869	0.192281	0.530789	0.195836	0.104214
GRB	chr14	6372101	6450978	78877	0.321391	0.587843	0.232357	0.178697
GRB	chr14	6451017	6565326	114309	0.251846	0.441135	0.137831	0.146594
GRB	chr14	6753551	6926497	172946	0.295616	0.208256	0.110752	0.095868
GRB	chr14	8593729	8715458	121729	0.439127	0.265692	0.153927	0.242734
GRB	chr14	10999132	11077551	78419	0.295167	0.412751	0.1795	0.151181
GRB	chr14	11078266	11160247	81981	0.65029	0.607996	0.376646	0.450447
GRB	chr14	11160281	11228761	68480	0.235931	0.405688	0.155353	0.120285
GRB	chr14	11927960	12012977	85017	0.209517	0.377135	0.130395	0.111371
GRB	chr14	12071646	12109680	38034	0.261444	0.406838	0.173398	0.131791
GRB	chr14	25598371	25759697	161326	0.478375	0.275804	0.151669	0.252946
GRB	chr15	4229091	4329282	100191	0.520049	0.364774	0.204764	0.357001
GRB	chr15	4970055	5164181	194126	0.206569	0.338124	0.112624	0.116944
GRB	chr15	5481048	5575695	94647	0.198014	0.259773	0.128392	0.121251
GRB	chr15	5575707	5756431	180724	0.451113	0.529085	0.239268	0.271034
GRB	chr15	6496235	7936941	1440706	0.368217	0.265271	0.126154	0.170454
GRB	chr15	9728524	9864657	136133	0.491482	0.178423	0.117804	0.247215
GRB	chr15	22185785	22263302	77517	0.244437	0.30953	0.144289	0.15685
GRB	chr15	22263307	22381632	118325	0.296533	0.39242	0.150249	0.143891
GRB	chr16	1937693	2286776	349083	0.235632	0.24977	0.129404	0.116411
GRB	chr16	2286862	2672689	385827	0.12016	0.219876	0.118744	0.05763
GRB	chr16	3774938	3839191	64253	0.227688	0.372219	0.153224	0.127414
GRB	chr16	3839293	3925652	86359	0.364145	0.241153	0.130829	0.179349
GRB	chr16	5612157	5817147	204990	0.458409	0.286416	0.191888	0.24107
GRB	chr16	5817286	6016375	199089	0.396886	0.190466	0.13041	0.190218
GRB	chr16	6150916	6546365	395449	0.284735	0.23938	0.119552	0.114904
GRB	chr16	8848830	8943493	94663	0.29373	0.353484	0.152138	0.167868
GRB	chr16	8943494	9069661	126167	0.261367	0.307035	0.129275	0.129288
GRB	chr16	9430324	9998787	568463	0.61863	0.472543	0.237446	0.427193
GRB	chr16	9999208	10117337	118129	0.421854	0.266018	0.129034	0.228904
GRB	chr16	19599391	19739986	140595	0.370793	0.198899	0.118406	0.211234
GRB	chr16	20421849	20450412	28563	0.16882	0.468391	0.141942	0.087399
GRB	chr16	20660697	20751176	90479	0.286968	0.472889	0.131349	0.153396
GRB	chr16	22054638	22111943	57305	0.176426	0.263805	0.130245	0.093256
GRB	chr16	22487630	22562642	75012	0.316693	0.386597	0.185218	0.173421
GRB	chr16	23132836	23304249	171413	0.229924	0.259473	0.112718	0.101874
GRB	chr16	23304269	23596072	291803	0.213951	0.44741	0.186948	0.110931
GRB	chr16	23596113	23921962	325849	0.205025	0.349441	0.136376	0.10494
GRB	chr16	23922072	23990677	68605	0.191202	0.390184	0.175542	0.100536
GRB	chr16	25272979	25553798	280819	0.687898	0.260776	0.152322	0.407318
GRB	chr17	2025294	2103835	78541	0.366594	0.191551	0.125117	0.213379
GRB	chr17	2566091	2650051	83960	0.348761	0.294236	0.126082	0.139272
GRB	chr17	16998147	17158927	160780	0.229284	0.193393	0.122156	0.111345
GRB	chr18	27265270	27843899	578629	0.516603	0.180802	0.117245	0.30145
GRB	chr18	32034605	32127210	92605	0.272447	0.356614	0.193876	0.121238
GRB	chr18	35038389	35093669	55280	0.163999	0.366319	0.123983	0.091065
GRB	chr18	35093681	35220368	126687	0.196244	0.439735	0.161195	0.109954
GRB	chr18	35359341	35409988	50647	0.555255	0.675989	0.250151	0.423965
GRB	chr18	35410020	35468913	58893	0.339679	0.357625	0.155888	0.193845
GRB	chr18	35687379	35777436	90057	0.328738	0.328122	0.1553	0.162449
GRB	chr18	36155238	36256156	100918	0.301962	0.274893	0.132446	0.11994
GRB	chr18	36541528	36713525	171997	0.407796	0.208961	0.125582	0.263557
GRB	chr18	36982789	37050355	67566	0.236017	0.328081	0.172715	0.121048
GRB	chr18	37251090	37320079	68989	0.216088	0.241843	0.123074	0.071523
GRB	chr18	37707436	37764273	56837	0.104339	0.252974	0.113819	0.05921
GRB	chr18	39350555	39533026	182471	0.157587	0.363627	0.14293	0.06083
GRB	chr18	39533028	39645217	112189	0.114578	0.267069	0.116419	0.067372
GRB	chr18	39722975	39770800	47825	0.263324	0.430382	0.186323	0.152915
GRB	chr18	40846593	40933118	86525	0.543769	0.422438	0.230567	0.266259
GRB	chr18	42325170	42598227	273057	0.194198	0.301346	0.131872	0.09622
GRB	chr18	43453479	43920809	467330	0.192798	0.361461	0.150791	0.091015
GRB	chr18	44153431	44292521	139090	0.140643	0.353097	0.112922	0.080597
GRB	chr18	45128516	45177663	49147	0.271556	0.393068	0.125944	0.140316
GRB	chr18	45177725	45274942	97217	0.383292	0.430189	0.169371	0.187395
GRB	chr18	45274950	45381408	106458	0.411099	0.471275	0.183065	0.232752
GRB	chr19	558106	872143	314037	0.298538	0.330058	0.150736	0.174004
GRB	chr19	872448	925852	53404	0.405244	0.527205	0.186591	0.198397
GRB	chr19	925859	1011015	85156	0.299984	0.497911	0.166789	0.16755
GRB	chr19	1011019	1062652	51633	0.243784	0.402321	0.164801	0.152631
GRB	chr19	1062677	1115195	52518	0.500463	0.568085	0.272069	0.316701
GRB	chr19	1115216	1209151	93935	0.225265	0.257433	0.112633	0.115343
GRB	chr19	10242941	10316305	73364	0.208749	0.335226	0.136495	0.125951
GRB	chr19	20118368	20921268	802900	0.400742	0.221298	0.13558	0.219977
GRB	chr19	21070509	21188236	117727	0.34686	0.27514	0.148587	0.164152
GRB	chr19	21188273	21400752	212479	0.292097	0.243822	0.11576	0.129791
GRB	chr19	21517795	21604887	87092	0.224973	0.375335	0.133168	0.131155
GRC	chr04	230228	474987	244759	0.415375	0.308686	0.15033	0.245421
GRC	chr04	11355324	11459833	104509	0.70766	0.503948	0.26987	0.454261
GRC	chr07	13694697	13889984	195287	0.576673	0.347562	0.235669	0.344987
GRC	chr07	18879346	19055906	176560	0.38706	0.325027	0.149868	0.25071
GRC	chr07	20211171	20378978	167807	0.44249	0.354177	0.174085	0.252186
GRC	chr07	20910343	21018679	108336	0.486323	0.268023	0.149769	0.223358
GRC	chr08	11541842	11666963	125121	0.581116	0.383557	0.182732	0.351678
GRC	chr09	9558163	9760910	202747	0.332156	0.265157	0.14466	0.183005
GRC	chr09	9950222	10037853	87631	0.28347	0.315529	0.187823	0.1843
GRC	chr09	10037921	10124201	86280	0.534121	0.565076	0.309475	0.337617
GRC	chr09	10124256	10373814	249558	0.200391	0.246382	0.137091	0.110431
GRC	chr09	14930941	15070769	139828	0.591767	0.297131	0.186531	0.219544
GRC	chr09	15070848	15325332	254484	0.446245	0.276758	0.155987	0.249721
GRC	chr09	18653741	18831695	177954	0.829784	0.535027	0.300252	0.695388
GRC	chr09	18831763	18988839	157076	0.368434	0.288088	0.159739	0.199148
GRC	chr09	18988843	19141072	152229	0.386868	0.304339	0.183766	0.212847
GRC	chr10	7887384	7995680	108296	0.296506	0.264266	0.142195	0.148879
GRC	chr10	12313831	12463092	149261	0.748412	0.357492	0.237772	0.295762
GRC	chr10	16371641	16779561	407920	0.693534	0.374525	0.261646	0.525245
GRC	chr10	17567384	17656408	89024	0.63007	0.213709	0.133222	0.332597
GRC	chr10	19731754	19939221	207467	0.338335	0.342544	0.131528	0.214124
GRC	chr10	20775780	20933542	157762	0.467506	0.645643	0.218324	0.2881
GRC	chr12	22216838	22443300	226462	0.442943	0.288502	0.148411	0.253147
GRC	chr12	22444425	22629371	184946	0.306644	0.382331	0.167836	0.171444
GRC	chr12	22629383	22698949	69566	0.313015	0.61533	0.226357	0.173137
GRC	chr12	23870708	23927506	56798	0.258546	0.398105	0.172761	0.165926
GRC	chr12	23927529	23991118	63589	0.279284	0.426901	0.204228	0.18275
GRC	chr12	24483466	24534812	51346	0.157334	0.269554	0.138304	0.080414
GRC	chr12	27515879	27824537	308658	0.339422	0.193676	0.136165	0.228411
GRC	chr13	14681384	15094486	413102	0.433166	0.284419	0.171125	0.250317
GRC	chr13	15330946	15448264	117318	0.613785	0.551806	0.234409	0.494827
GRC	chr13	18057575	18255293	197718	0.495538	0.391481	0.182186	0.304878
GRC	chr13	19707681	20143484	435803	0.454905	0.411907	0.17299	0.308786
GRC	chr13	20642792	20697504	54712	0.456873	0.356054	0.149813	0.28299
GRC	chr13	22421555	22510020	88465	0.327883	0.301082	0.168842	0.190615
GRC	chr13	23520463	23764817	244354	0.382161	0.299984	0.17792	0.19841
GRC	chr13	24144836	24193732	48896	0.208633	0.354742	0.131877	0.108894
GRC	chr13	25319417	25415552	96135	0.333352	0.265444	0.151039	0.205171
GRC	chr13	26452884	26551605	98721	0.33559	0.327131	0.139392	0.213789
GRC	chr13	26715868	26885138	169270	0.224859	0.315301	0.162959	0.110885
GRC	chr13	26981395	27031685	50290	0.353383	0.53074	0.239407	0.204395
GRC	chr13	27031697	27156619	124922	0.271415	0.402371	0.168043	0.166173
GRC	chr13	27397401	27521342	123941	0.255381	0.266139	0.134789	0.143369
GRC	chr13	27521350	27687316	165966	0.45228	0.437776	0.230586	0.241947
GRC	chr13	28852528	28969435	116907	0.414395	0.248885	0.178533	0.261379
GRC	chr14	3223726	3304539	80813	0.298282	0.475165	0.157231	0.176064
GRC	chr14	6384107	6517351	133244	0.378359	0.351612	0.178612	0.23802
GRC	chr14	8785034	8950537	165503	0.418091	0.221456	0.131012	0.201525
GRC	chr14	10742585	10908554	165969	0.352882	0.273032	0.143769	0.223905
GRC	chr14	11300890	11444467	143577	0.399227	0.340547	0.145777	0.225922
GRC	chr16	9416476	9984662	568186	0.702183	0.402571	0.247078	0.472586
GRC	chr16	9984714	10119515	134801	0.505599	0.200071	0.129721	0.390938
GRC	chr16	23373734	23784169	410435	0.226513	0.297362	0.153995	0.114302
GRC	chr18	1970576	2126179	155603	0.433643	0.24215	0.150067	0.208529
GRC	chr18	35389693	35464676	74983	0.552487	0.566381	0.264916	0.39221
GRC	chr18	35464683	35532035	67352	0.326576	0.343785	0.179668	0.166321
GRC	chr18	36998812	37202054	203242	0.239691	0.269519	0.141718	0.128614
GRC	chr18	37669404	37731389	61985	0.241753	0.339331	0.155174	0.161269
GRC	chr18	39495471	39632807	137336	0.173725	0.28437	0.151916	0.094429
GRC	chr18	39632826	39739566	106740	0.414552	0.271178	0.164092	0.273188
GRC	chr18	40827467	40927444	99977	0.585265	0.331113	0.217127	0.334133
GRC	chr18	44177902	44359151	181249	0.215425	0.29461	0.154044	0.133007
GRC	chr19	10207231	10277037	69806	0.39589	0.292724	0.161239	0.215497
GRC	chr19	19826829	20908544	1081715	0.453546	0.192712	0.129666	0.280894
GRM	chr01	21594971	21810577	215606	0.515207	0.231948	0.138337	0.374482
GRM	chr02	7622455	7832858	210403	0.402512	0.222354	0.130662	0.274529
GRM	chr02	17407832	17755996	348164	0.364009	0.259643	0.135816	0.227112
GRM	chr02	18948780	19612074	663294	0.416479	0.193836	0.122096	0.223155
GRM	chr03	1055783	1133573	77790	0.486768	0.424564	0.202953	0.26186
GRM	chr03	7379513	7520922	141409	0.590593	0.500914	0.267643	0.436562
GRM	chr03	14632356	14787471	155115	0.321522	0.273669	0.145551	0.155714
GRM	chr04	28826828	29000533	173705	0.599517	0.534401	0.166068	0.332274
GRM	chr05	8269418	8486472	217054	0.552255	0.247813	0.162118	0.251268
GRM	chr05	10272663	10402252	129589	0.234729	0.341941	0.165987	0.135117
GRM	chr05	15445075	15664192	219117	0.440278	0.331604	0.156068	0.276294
GRM	chr05	15664310	15809155	144845	0.404829	0.245919	0.128301	0.254419
GRM	chr05	15809220	15902606	93386	0.544957	0.39437	0.16238	0.329236
GRM	chr05	15902623	16307508	404885	0.439789	0.372893	0.145491	0.290504
GRM	chr05	18514107	18711671	197564	0.315605	0.330506	0.134197	0.215012
GRM	chr05	20806774	21055221	248447	0.51588	0.360352	0.23696	0.274981
GRM	chr05	23174441	23600825	426384	0.368621	0.214192	0.118072	0.180118
GRM	chr06	275345	383990	108645	0.390196	0.421915	0.137862	0.240292
GRM	chr06	383991	538927	154936	0.529687	0.313618	0.138818	0.302584
GRM	chr06	921666	1065356	143690	0.334027	0.309516	0.124975	0.240637
GRM	chr06	14991713	15326889	335176	0.418927	0.246314	0.149744	0.320239
GRM	chr06	21123074	21347679	224605	0.508853	0.29433	0.168404	0.337233
GRM	chr07	2734766	2963072	228306	0.724682	0.548811	0.291193	0.605802
GRM	chr07	4768137	4911620	143483	0.504117	0.308471	0.207354	0.243613
GRM	chr07	4911682	5027892	116210	0.335193	0.274131	0.156759	0.174092
GRM	chr07	5027948	5136765	108817	0.384569	0.210743	0.132992	0.165413
GRM	chr07	12070991	12387651	316660	0.232424	0.171844	0.124818	0.156062
GRM	chr07	13704565	13930825	226260	0.438784	0.331637	0.213894	0.313287
GRM	chr07	20410720	20564906	154186	0.551101	0.390621	0.197009	0.43614
GRM	chr07	20904556	21014959	110403	0.552818	0.439746	0.203616	0.272253
GRM	chr07	21015006	21096967	81961	0.400574	0.416668	0.124922	0.239563
GRM	chr07	33520053	33688029	167976	0.378311	0.382942	0.178108	0.23432
GRM	chr07	34368512	34493010	124498	0.66693	0.380906	0.227686	0.522733
GRM	chr08	10973786	11117981	144195	0.437871	0.253323	0.121788	0.159124
GRM	chr08	11369460	11533854	164394	0.258189	0.300861	0.126858	0.144785
GRM	chr08	11533856	11620353	86497	0.482242	0.582937	0.19467	0.315532
GRM	chr08	17482607	17579196	96589	0.352081	0.187606	0.123579	0.175056
GRM	chr09	130425	272295	141870	0.535268	0.282548	0.161791	0.220287
GRM	chr09	6068206	6326371	258165	0.174519	0.246017	0.11891	0.091664
GRM	chr09	9592699	9878609	285910	0.26882	0.430428	0.180361	0.172065
GRM	chr09	10038400	10115958	77558	0.195781	0.398401	0.149187	0.114312
GRM	chr09	10115961	10356070	240109	0.213485	0.310386	0.164525	0.125303
GRM	chr09	10356074	10602348	246274	0.244333	0.292688	0.147337	0.121559
GRM	chr09	11054357	11203795	149438	0.229721	0.327967	0.119002	0.14201
GRM	chr09	11203815	11372311	168496	0.346961	0.357026	0.173581	0.21271
GRM	chr09	11521978	11870878	348900	0.307883	0.296031	0.133097	0.145664
GRM	chr09	12229264	12483576	254312	0.264297	0.364457	0.126921	0.154321
GRM	chr09	15037998	15247813	209815	0.314161	0.462939	0.179482	0.174647
GRM	chr09	18585099	18769439	184340	0.670489	0.567108	0.255752	0.511679
GRM	chr09	18769506	18965400	195894	0.703992	0.721338	0.358659	0.529135
GRM	chr09	19124200	19219248	95048	0.396943	0.404282	0.183612	0.239928
GRM	chr09	20344912	20485135	140223	0.261302	0.300394	0.132079	0.10863
GRM	chr10	6161777	6605321	443544	0.34411	0.249538	0.147696	0.27645
GRM	chr10	11130347	11265880	135533	0.521559	0.441809	0.191275	0.391686
GRM	chr10	11354546	11642423	287877	0.427613	0.257627	0.146957	0.24176
GRM	chr10	13500091	13653821	153730	0.387557	0.312793	0.166917	0.208842
GRM	chr10	16848246	17375968	527722	0.434611	0.235543	0.151619	0.209822
GRM	chr10	20014179	20135585	121406	0.383134	0.359248	0.15357	0.176023
GRM	chr10	20136005	20247558	111553	0.254983	0.426157	0.155688	0.151613
GRM	chr10	20624129	20889675	265546	0.446661	0.524793	0.191018	0.276174
GRM	chr11	5707032	5792402	85370	0.361518	0.28748	0.149445	0.158487
GRM	chr11	7177838	7369844	192006	0.540905	0.34169	0.170036	0.357326
GRM	chr12	3693236	3857450	164214	0.479237	0.288152	0.151223	0.266272
GRM	chr12	6202673	6324966	122293	0.391341	0.245426	0.13652	0.210464
GRM	chr12	19430017	19782201	352184	0.376439	0.305821	0.170532	0.204261
GRM	chr12	21720636	21892100	171464	0.345277	0.387066	0.150897	0.172655
GRM	chr12	24217971	24483499	265528	0.205374	0.241097	0.114668	0.102191
GRM	chr12	27135187	27311600	176413	0.335394	0.286971	0.138685	0.164248
GRM	chr12	30706109	30993948	287839	0.250413	0.339176	0.159742	0.139722
GRM	chr12	30994571	31322997	328426	0.191025	0.295673	0.171166	0.112984
GRM	chr13	2261218	2418342	157124	0.39128	0.243046	0.120064	0.232408
GRM	chr13	11215195	11390884	175689	0.563627	0.611448	0.225422	0.325212
GRM	chr13	14352402	14545402	193000	0.481063	0.362277	0.189854	0.297103
GRM	chr13	14682520	15159800	477280	0.277647	0.267513	0.145123	0.172535
GRM	chr13	15389705	15606241	216536	0.346466	0.288477	0.117805	0.292795
GRM	chr13	16382629	16506152	123523	0.544425	0.507905	0.236548	0.388306
GRM	chr13	18486873	18690665	203792	0.402063	0.347769	0.151267	0.261675
GRM	chr13	18768356	18898548	130192	0.394054	0.376389	0.121457	0.245583
GRM	chr13	19394837	20071594	676757	0.334314	0.31775	0.155137	0.202133
GRM	chr13	20518448	20623935	105487	0.333193	0.41275	0.143965	0.231545
GRM	chr13	22456716	22586120	129404	0.441367	0.463649	0.220094	0.300198
GRM	chr13	22919263	23028694	109431	0.242615	0.204646	0.116058	0.130022
GRM	chr13	25319300	25419406	100106	0.265294	0.320306	0.142801	0.147753
GRM	chr13	26812701	26978661	165960	0.179074	0.305888	0.129426	0.08694
GRM	chr13	26978681	27043123	64442	0.385314	0.560232	0.250702	0.252534
GRM	chr13	27516457	27701195	184738	0.360114	0.347451	0.185392	0.218946
GRM	chr13	27701204	27801577	100373	0.243365	0.417882	0.155897	0.132503
GRM	chr13	28770025	28890082	120057	0.258484	0.237574	0.127716	0.145935
GRM	chr13	28890129	29205586	315457	0.29246	0.319753	0.167613	0.182796
GRM	chr14	4177921	4258305	80384	0.258855	0.378198	0.157737	0.132944
GRM	chr14	6427592	6627642	200050	0.475407	0.454042	0.217864	0.308995
GRM	chr14	6627791	6750235	122444	0.351295	0.391754	0.12833	0.187072
GRM	chr14	7034384	7138378	103994	0.175812	0.225637	0.114629	0.095462
GRM	chr14	10974219	11091404	117185	0.335093	0.317629	0.178754	0.18193
GRM	chr14	11091405	11207143	115738	0.595686	0.556634	0.337002	0.409962
GRM	chr14	12069349	12113973	44624	0.253267	0.420856	0.165513	0.127945
GRM	chr14	22905869	23052199	146330	0.269633	0.385591	0.162975	0.158436
GRM	chr14	25701754	25813148	111394	0.373486	0.327819	0.143515	0.192334
GRM	chr14	26488813	26602926	114113	0.348912	0.297114	0.1301	0.137996
GRM	chr15	4080371	4308266	227895	0.425892	0.21169	0.124608	0.287361
GRM	chr15	5490619	5668835	178216	0.278756	0.349733	0.164473	0.166829
GRM	chr15	5668841	5904018	235177	0.263757	0.361506	0.123646	0.143109
GRM	chr15	13395400	13485930	90530	0.545373	0.331732	0.163974	0.376419
GRM	chr15	18335393	18482537	147144	0.327278	0.282861	0.152475	0.21124
GRM	chr15	22288638	22411120	122482	0.200538	0.285947	0.126443	0.09025
GRM	chr16	1925925	2186196	260271	0.228382	0.231755	0.13693	0.115428
GRM	chr16	2704768	2836484	131716	0.295045	0.26427	0.140562	0.132534
GRM	chr16	5501492	5688855	187363	0.527848	0.358354	0.24099	0.380721
GRM	chr16	5688887	5906837	217950	0.459711	0.310454	0.21631	0.226888
GRM	chr16	8621301	8767356	146055	0.314777	0.360191	0.168676	0.196298
GRM	chr16	8917528	9064573	147045	0.303773	0.313556	0.158493	0.150429
GRM	chr16	9361450	9938887	577437	0.422006	0.375336	0.173966	0.271463
GRM	chr16	9940898	10122669	181771	0.481182	0.299971	0.152039	0.341023
GRM	chr16	20419007	20459696	40689	0.194881	0.338057	0.143438	0.107625
GRM	chr16	22456436	22563477	107041	0.319958	0.439862	0.202047	0.183201
GRM	chr16	23141873	23390333	248460	0.232211	0.277002	0.130304	0.114569
GRM	chr16	23399853	23811410	411557	0.226305	0.29354	0.148604	0.122176
GRM	chr16	23811495	23992249	180754	0.194046	0.314988	0.159881	0.105587
GRM	chr16	24743686	24854209	110523	0.315632	0.30958	0.148772	0.189965
GRM	chr16	25221738	25359766	138028	0.659329	0.366273	0.211554	0.41823
GRM	chr17	117243	277887	160644	0.695532	0.341787	0.182772	0.566099
GRM	chr17	277948	411837	133889	0.576701	0.287909	0.153877	0.356416
GRM	chr17	16997654	17187340	189686	0.215797	0.182545	0.114771	0.111117
GRM	chr17	18101186	18397771	296585	0.413586	0.224944	0.1451	0.261259
GRM	chr18	10621203	10758406	137203	0.517076	0.201375	0.138682	0.255786
GRM	chr18	24849009	27767486	2918477	0.492628	0.222875	0.137954	0.354784
GRM	chr18	34551196	34675139	123943	0.203739	0.249642	0.136535	0.104944
GRM	chr18	35016273	35073124	56851	0.207552	0.321787	0.123799	0.118827
GRM	chr18	35073138	35229753	156615	0.155332	0.237036	0.118011	0.091452
GRM	chr18	35343342	35413588	70246	0.443521	0.498496	0.207104	0.327429
GRM	chr18	35413642	35510993	97351	0.235244	0.310199	0.115591	0.140877
GRM	chr18	40829654	40936536	106882	0.415874	0.33651	0.176678	0.206543
GRM	chr18	45142872	45257780	114908	0.223285	0.306618	0.114117	0.127779
GRM	chr18	45257791	45365528	107737	0.253585	0.312322	0.120599	0.15469
GRM	chr19	888830	981576	92746	0.435365	0.444482	0.195994	0.21389
GRM	chr19	981623	1053589	71966	0.286534	0.37868	0.160264	0.170948
GRM	chr19	8208731	8361036	152305	0.343486	0.198524	0.129545	0.237824
GRM	chr19	8361209	8474023	112814	0.455047	0.307208	0.150997	0.260756
GRM	chr19	8959305	9452997	493692	0.375964	0.313646	0.148981	0.237272
GRM	chr19	10208955	10303643	94688	0.323237	0.358745	0.169995	0.208874
GRM	chr19	19734950	20707038	972088	0.521628	0.358724	0.194547	0.344913
GRM	chr19	20707059	21038952	331893	0.388353	0.323576	0.205749	0.152068
GRM	chr19	21038957	21142998	104041	0.325344	0.207545	0.120087	0.152997
MBC	chr01	811078	945213	134135	0.319724	0.201105	0.132924	0.195378
MBC	chr01	11353123	11495631	142508	0.631522	0.20498	0.144373	0.431095
MBC	chr02	10125671	10225271	99600	0.582357	0.192192	0.133368	0.254821
MBC	chr02	21132071	21264934	132863	0.571883	0.196715	0.134344	0.416682
MBC	chr03	1263937	1382238	118301	0.307735	0.227624	0.13022	0.186964
MBC	chr03	9475802	9634418	158616	0.630195	0.25933	0.186653	0.441815
MBC	chr03	9634452	9743938	109486	0.610553	0.273485	0.196252	0.428572
MBC	chr04	283880	501925	218045	0.3314	0.245391	0.139792	0.170747
MBC	chr04	5081028	5203057	122029	0.503564	0.219316	0.12743	0.357881
MBC	chr04	23719496	23823253	103757	0.626859	0.22404	0.143725	0.39777
MBC	chr04	27723408	27889648	166240	0.643981	0.194909	0.1488	0.246017
MBC	chr05	8692517	8809002	116485	0.609844	0.215667	0.154596	0.417838
MBC	chr05	9868617	10029734	161117	0.464329	0.17354	0.133017	0.31549
MBC	chr05	11070386	11198300	127914	0.356711	0.31026	0.186515	0.203895
MBC	chr05	13157027	13487710	330683	0.59858	0.396218	0.246435	0.492478
MBC	chr06	10150267	10253108	102841	0.764912	0.423502	0.222759	0.690087
MBC	chr07	13075508	13203899	128391	0.563848	0.158687	0.133176	0.253111
MBC	chr07	13702355	13870576	168221	0.230004	0.207617	0.139843	0.118709
MBC	chr07	14678780	14966205	287425	0.518111	0.201279	0.130268	0.354448
MBC	chr07	16586738	16687799	101061	0.392605	0.229329	0.124916	0.290516
MBC	chr07	16687811	16808173	120362	0.445745	0.270578	0.165326	0.230363
MBC	chr07	18505409	18601374	95965	0.17809	0.18129	0.127842	0.098002
MBC	chr07	19786166	19903220	117054	0.450826	0.237752	0.157035	0.278958
MBC	chr07	20851194	20959425	108231	0.417541	0.242299	0.175984	0.221793
MBC	chr07	24134043	24277793	143750	0.719697	0.257399	0.162498	0.581135
MBC	chr07	33914017	34090931	176914	0.762316	0.399552	0.234891	0.615446
MBC	chr08	11606405	11709222	102817	0.309144	0.26286	0.169905	0.184608
MBC	chr08	13159519	13278710	119191	0.605235	0.230786	0.157712	0.446676
MBC	chr09	9980238	10057742	77504	0.228964	0.305224	0.205445	0.140476
MBC	chr09	10057776	10127640	69864	0.508271	0.66437	0.440282	0.331445
MBC	chr09	10609016	10709913	100897	0.473605	0.309207	0.217208	0.36715
MBC	chr09	12184305	12373962	189657	0.201372	0.207318	0.126154	0.114694
MBC	chr09	14736275	14832027	95752	0.236955	0.209481	0.134351	0.119302
MBC	chr09	21258982	21374237	115255	0.430309	0.197348	0.129307	0.268424
MBC	chr09	22599452	22767330	167878	0.268571	0.231429	0.136815	0.16573
MBC	chr10	2263926	2442006	178080	0.503951	0.25207	0.155841	0.338251
MBC	chr10	2442223	2553395	111172	0.612627	0.202079	0.139553	0.450156
MBC	chr10	3973511	4040170	66659	0.550345	0.24176	0.156496	0.351753
MBC	chr10	6727603	6905206	177603	0.441414	0.197564	0.131663	0.284236
MBC	chr10	12234028	12316684	82656	0.423075	0.251466	0.178429	0.243728
MBC	chr10	12316714	12432624	115910	0.601505	0.450268	0.292563	0.387756
MBC	chr10	12880384	12966041	85657	0.590839	0.286517	0.18091	0.32142
MBC	chr10	13749275	13847801	98526	0.40923	0.224895	0.142065	0.242158
MBC	chr10	16279279	16482734	203455	0.598879	0.290078	0.176576	0.428024
MBC	chr10	16483169	16840859	357690	0.362869	0.232929	0.134173	0.248448
MBC	chr10	17636305	17756871	120566	0.573652	0.305524	0.19818	0.412853
MBC	chr10	19890361	19986890	96529	0.17621	0.230437	0.12894	0.094783
MBC	chr10	23501203	23674055	172852	0.634077	0.392552	0.262742	0.289561
MBC	chr11	271366	380299	108933	0.59127	0.200393	0.137547	0.414945
MBC	chr11	380331	512710	132379	0.671443	0.265137	0.18078	0.513608
MBC	chr12	21965	140735	118770	0.517963	0.236592	0.138322	0.151903
MBC	chr12	17716217	17934789	218572	0.290326	0.233046	0.139145	0.152779
MBC	chr12	20773578	20956110	182532	0.395761	0.304438	0.159292	0.24216
MBC	chr12	20956111	20993295	37184	0.325725	0.251483	0.146663	0.208487
MBC	chr12	21193780	21288080	94300	0.432804	0.165915	0.127709	0.185824
MBC	chr12	22890013	23047177	157164	0.17521	0.331758	0.154556	0.08776
MBC	chr12	27889741	28083791	194050	0.244322	0.195333	0.126479	0.133939
MBC	chr12	30990009	31306383	316374	0.232439	0.278093	0.13935	0.142766
MBC	chr13	1864935	1965354	100419	0.639419	0.198248	0.135477	0.467709
MBC	chr13	2168555	2255499	86944	0.594615	0.2501	0.185985	0.392694
MBC	chr13	9572690	9714086	141396	0.648526	0.26085	0.194058	0.449147
MBC	chr13	10647307	10869923	222616	0.43751	0.379098	0.220599	0.258388
MBC	chr13	11533359	11619340	85981	0.203653	0.239074	0.13731	0.126759
MBC	chr13	13309657	13425272	115615	0.315198	0.330973	0.195279	0.162068
MBC	chr13	14683298	15104425	421127	0.321161	0.460874	0.259313	0.166627
MBC	chr13	15104427	15308266	203839	0.309652	0.389941	0.205351	0.177199
MBC	chr13	15308277	15434800	126523	0.386005	0.467905	0.295246	0.206416
MBC	chr13	15801505	15881398	79893	0.483446	0.256409	0.17685	0.289997
MBC	chr13	17194561	17316972	122411	0.71162	0.270917	0.174701	0.428734
MBC	chr13	18119457	18387570	268113	0.360299	0.315283	0.208035	0.23401
MBC	chr13	19680953	20133044	452091	0.390887	0.48267	0.254634	0.210859
MBC	chr13	20663919	20710301	46382	0.418522	0.339321	0.216319	0.233528
MBC	chr13	21744383	21989336	244953	0.279678	0.248901	0.156657	0.135918
MBC	chr13	26716464	26873057	156593	0.134811	0.277942	0.160383	0.064741
MBC	chr13	26873170	26979409	106239	0.154028	0.258938	0.149126	0.074324
MBC	chr13	28763559	28876433	112874	0.31144	0.245765	0.16282	0.199982
MBC	chr14	4447399	4503224	55825	0.322101	0.36962	0.237058	0.196092
MBC	chr14	6752211	6920956	168745	0.376243	0.280602	0.187785	0.163857
MBC	chr14	7814862	7940578	125716	0.235508	0.15779	0.125629	0.124543
MBC	chr14	10535008	10637379	102371	0.38967	0.202766	0.157407	0.152999
MBC	chr14	22131708	22274631	142923	0.724292	0.256339	0.168908	0.53794
MBC	chr14	22792439	22888061	95622	0.485101	0.392476	0.214328	0.292475
MBC	chr15	5665040	5818219	153179	0.358295	0.319344	0.240388	0.161322
MBC	chr15	11921128	12070628	149500	0.44743	0.174476	0.127078	0.307693
MBC	chr15	13273637	13409899	136262	0.588238	0.231194	0.16959	0.386052
MBC	chr16	1193550	1496962	303412	0.418455	0.252927	0.181536	0.276244
MBC	chr16	5481095	5686760	205665	0.462031	0.205558	0.142167	0.325246
MBC	chr16	7013170	7165610	152440	0.511878	0.198537	0.150701	0.309237
MBC	chr16	8175586	8314605	139019	0.300814	0.177168	0.125482	0.156264
MBC	chr16	17942229	18065090	122861	0.444449	0.16345	0.136935	0.21505
MBC	chr16	21837941	21909460	71519	0.384247	0.254694	0.157329	0.229994
MBC	chr17	8289450	8402574	113124	0.702617	0.278948	0.177647	0.463216
MBC	chr17	10853858	10955975	102117	0.526149	0.213945	0.132573	0.349793
MBC	chr17	12465579	12575701	110122	0.73089	0.285348	0.18862	0.485629
MBC	chr17	13755353	14060234	304881	0.493739	0.212269	0.145304	0.315531
MBC	chr18	69126	204396	135270	0.741798	0.232242	0.150178	0.577085
MBC	chr18	204399	359807	155408	0.750334	0.224339	0.148747	0.592215
MBC	chr18	2173819	2251794	77975	0.412173	0.167657	0.129535	0.244493
MBC	chr18	6330174	6425219	95045	0.647913	0.275057	0.183922	0.35435
MBC	chr18	14175663	14297399	121736	0.549714	0.206655	0.128995	0.408267
MBC	chr18	29280651	29519497	238846	0.616445	0.241522	0.162362	0.466484
MBC	chr18	29651685	29746260	94575	0.53936	0.189266	0.132878	0.285648
MBC	chr18	30342928	30458965	116037	0.639523	0.259492	0.182973	0.390321
MBC	chr18	30787181	30856333	69152	0.702423	0.453591	0.237744	0.493875
MBC	chr18	31762706	31877752	115046	0.607081	0.250149	0.161476	0.180102
MBC	chr18	34206381	34470602	264221	0.273034	0.239946	0.150643	0.149593
MBC	chr18	35495701	35557332	61631	0.335071	0.254246	0.174804	0.154979
MBC	chr18	36378638	36521227	142589	0.564933	0.272234	0.171772	0.309303
MBC	chr18	37008940	37216994	208054	0.213675	0.240262	0.15047	0.114006
MBC	chr18	39701799	39770141	68342	0.385998	0.252533	0.159233	0.215122
MBC	chr19	12329454	12416230	86776	0.334292	0.22382	0.142136	0.188694
RAM	chr01	177566	315048	137482	0.349174	0.380233	0.160477	0.205351
RAM	chr01	2729862	2927168	197306	0.505813	0.27139	0.146762	0.388638
RAM	chr01	2927392	3089051	161659	0.686547	0.473827	0.245275	0.569552
RAM	chr01	4435211	4611594	176383	0.544436	0.226013	0.143369	0.384599
RAM	chr01	12709406	12911580	202174	0.633919	0.528917	0.270113	0.508887
RAM	chr01	12911641	13080326	168685	0.739816	0.542491	0.279357	0.673474
RAM	chr01	13678297	13893603	215306	0.551285	0.280529	0.149133	0.408822
RAM	chr01	22583952	22751429	167477	0.649895	0.44871	0.231271	0.330594
RAM	chr02	78719	355897	277178	0.765598	0.539155	0.289669	0.662392
RAM	chr02	8833000	9027493	194493	0.633849	0.408341	0.197825	0.500977
RAM	chr02	21111122	21258288	147166	0.382912	0.319219	0.158342	0.283686
RAM	chr02	21258294	21497254	238960	0.394209	0.332566	0.15942	0.238006
RAM	chr02	21976074	22228642	252568	0.627399	0.422662	0.228963	0.370369
RAM	chr03	238337	487690	249353	0.385143	0.277003	0.156454	0.268284
RAM	chr03	9638689	9729936	91247	0.377665	0.395132	0.244747	0.191075
RAM	chr04	9427728	9625354	197626	0.409272	0.242486	0.160787	0.244377
RAM	chr04	29594755	29823202	228447	0.381266	0.216559	0.148468	0.229193
RAM	chr05	9201546	9382176	180630	0.333384	0.306674	0.158438	0.233307
RAM	chr05	22683126	22804191	121065	0.317035	0.338479	0.161824	0.172912
RAM	chr06	8783940	8960720	176780	0.55007	0.462139	0.193073	0.374788
RAM	chr07	18511362	18600703	89341	0.173142	0.235831	0.1642	0.086687
RAM	chr07	19652740	19837736	184996	0.199741	0.273583	0.153962	0.119327
RAM	chr07	25367521	25609164	241643	0.484966	0.242175	0.143124	0.311788
RAM	chr07	34127086	34358937	231851	0.632635	0.293568	0.186451	0.445525
RAM	chr08	17464742	17568712	103970	0.39062	0.34426	0.17579	0.186761
RAM	chr08	18460862	18715864	255002	0.462732	0.285486	0.172875	0.326316
RAM	chr09	20517737	20700206	182469	0.488905	0.37974	0.205799	0.277224
RAM	chr10	4194745	4311165	116420	0.507796	0.419138	0.218825	0.296277
RAM	chr10	4311845	4461569	149724	0.587415	0.352673	0.196394	0.457081
RAM	chr10	6683921	6877947	194026	0.414716	0.262291	0.15663	0.265352
RAM	chr10	8930535	9151257	220722	0.629617	0.424343	0.246859	0.528262
RAM	chr10	17602456	17756730	154274	0.604973	0.570788	0.270124	0.405268
RAM	chr10	22029232	22123750	94518	0.187163	0.313481	0.157921	0.093755
RAM	chr12	1447922	1612717	164795	0.49238	0.343516	0.173476	0.3151
RAM	chr12	1774292	1905492	131200	0.48603	0.363722	0.227248	0.266915
RAM	chr12	4660000	4802904	142904	0.363919	0.287915	0.161328	0.204344
RAM	chr12	20811944	20976590	164646	0.281381	0.238611	0.151007	0.101068
RAM	chr12	28321656	28426323	104667	0.211096	0.248529	0.153773	0.126898
RAM	chr12	28426454	28543321	116867	0.346192	0.29783	0.194959	0.166077
RAM	chr13	6613748	6775815	162067	0.475631	0.288629	0.188197	0.269193
RAM	chr13	9709348	9996563	287215	0.432696	0.289256	0.169258	0.274236
RAM	chr13	13675001	13947225	272224	0.236085	0.276264	0.161999	0.131723
RAM	chr14	23333458	23512556	179098	0.519636	0.421412	0.194279	0.353506
RAM	chr15	14374503	14661529	287026	0.686099	0.423337	0.245842	0.535563
RAM	chr15	16707460	16898603	191143	0.522176	0.287523	0.176024	0.349792
RAM	chr15	21339649	21403333	63684	0.240695	0.28696	0.15564	0.119125
RAM	chr16	16824445	17055351	230906	0.371242	0.325451	0.16447	0.215213
RAM	chr17	6118920	6254851	135931	0.355842	0.296856	0.147837	0.207934
RAM	chr17	7352527	7509101	156574	0.41207	0.336875	0.179758	0.226404
RAM	chr18	3446382	3601638	155256	0.608528	0.440421	0.248721	0.435138
RAM	chr18	6575905	6732614	156709	0.615552	0.446793	0.237297	0.454156
RAM	chr18	13144072	13352954	208882	0.516689	0.291509	0.172585	0.323952
RAM	chr18	38081702	38413462	331760	0.534797	0.606022	0.335263	0.39105
RAM	chr18	41029093	41694846	665753	0.311918	0.281372	0.198177	0.157521
