# Supplementary material for: Introgression among North American wild grapes (Vitis) fuels biotic and abiotic adaptation
Source: Genome Biol. 2021 Sep 3;22:254. doi: 10.1186/s13059-021-02467-z (PMC8414701; doi:10.1186/s13059-021-02467-z)
Supplement: Supplementary file 5 — Additional file 5: Dataset S2. Gene functional annotation for the genome reference of Vitis arizonica b40-14 version 1. [file 13059_2021_2467_MOESM5_ESM.csv]

Chromosome	GeneStart	GeneStop	GeneID	Strand	Size	Annotation	DRAGO2_PRG_annotation
Vari_b40-14_v1.hap1.chr01	19623	22535	Vari_b40-14_v1.hap1.chr01.ver1.0.g000100.m01	+	426	four_ACT_domain_ACT_domain_which	-
Vari_b40-14_v1.hap1.chr01	41076	50665	Vari_b40-14_v1.hap1.chr01.ver1.0.g000110.m01	+	651	MATH_and_LRR_domain-containing_PFE0570w	-
Vari_b40-14_v1.hap1.chr01	62615	62962	Vari_b40-14_v1.hap1.chr01.ver1.0.g000120.m01	-	115	uncharacterized_protein_LOC109721110	-
Vari_b40-14_v1.hap1.chr01	63956	83670	Vari_b40-14_v1.hap1.chr01.ver1.0.g000130.m01	-	997	nucleolar_14	-
Vari_b40-14_v1.hap1.chr01	85079	86239	Vari_b40-14_v1.hap1.chr01.ver1.0.g000140.m01	-	194	Adenine_nucleotide_alpha_hydrolases-like_superfamily	-
Vari_b40-14_v1.hap1.chr01	92545	94588	Vari_b40-14_v1.hap1.chr01.ver1.0.g000150.m01	+	74	RING_U-box_superfamily	-
Vari_b40-14_v1.hap1.chr01	115908	139822	Vari_b40-14_v1.hap1.chr01.ver1.0.g000160.m01	-	241	truncated_transcription_factor_CAULIFLOWER_A-like	-
Vari_b40-14_v1.hap1.chr01	157709	170228	Vari_b40-14_v1.hap1.chr01.ver1.0.g000170.m01	-	243	MADS-box_CMB1-like	-
Vari_b40-14_v1.hap1.chr01	179732	181041	Vari_b40-14_v1.hap1.chr01.ver1.0.g000180.m01	+	323	BIG_GRAIN_1-like_E	-
Vari_b40-14_v1.hap1.chr01	189151	195178	Vari_b40-14_v1.hap1.chr01.ver1.0.g000190.m01	+	524	squamosa_promoter-binding_6	-
Vari_b40-14_v1.hap1.chr01	196041	198274	Vari_b40-14_v1.hap1.chr01.ver1.0.g000200.m01	-	168	Plant-specific_transcription_factor_YABBY_family	-
Vari_b40-14_v1.hap1.chr01	206311	217918	Vari_b40-14_v1.hap1.chr01.ver1.0.g000210.m01	+	1175	DNA_binding	-
Vari_b40-14_v1.hap1.chr01	219140	222232	Vari_b40-14_v1.hap1.chr01.ver1.0.g000220.m01	-	361	UDP-arabinopyranose_mutase_1	-
Vari_b40-14_v1.hap1.chr01	223356	224771	Vari_b40-14_v1.hap1.chr01.ver1.0.g000230.m01	-	294	cytochrome_P450_85A1-like	-
Vari_b40-14_v1.hap1.chr01	229245	232354	Vari_b40-14_v1.hap1.chr01.ver1.0.g000240.m01	-	463	cytochrome_P450_85A1-like	-
Vari_b40-14_v1.hap1.chr01	237342	242304	Vari_b40-14_v1.hap1.chr01.ver1.0.g000250.m01	+	134	cytochrome_b5	-
Vari_b40-14_v1.hap1.chr01	241746	246321	Vari_b40-14_v1.hap1.chr01.ver1.0.g000260.m01	-	511	folate_synthesis_bifunctional_mitochondrial-like	-
Vari_b40-14_v1.hap1.chr01	245885	251953	Vari_b40-14_v1.hap1.chr01.ver1.0.g000270.m01	+	565	fructokinase-like_chloroplastic	-
Vari_b40-14_v1.hap1.chr01	252268	257309	Vari_b40-14_v1.hap1.chr01.ver1.0.g000280.m01	-	266	probable_6-phosphogluconolactonase_1_isoform_X1	-
Vari_b40-14_v1.hap1.chr01	272763	275360	Vari_b40-14_v1.hap1.chr01.ver1.0.g000290.m01	-	865	Receptor_kinase_FERONIA	KIN
Vari_b40-14_v1.hap1.chr01	277671	279743	Vari_b40-14_v1.hap1.chr01.ver1.0.g000300.m01	-	313	DUF150_family	-
Vari_b40-14_v1.hap1.chr01	280987	305988	Vari_b40-14_v1.hap1.chr01.ver1.0.g000310.m01	-	831	kinase_superfamily	KIN
Vari_b40-14_v1.hap1.chr01	309019	310513	Vari_b40-14_v1.hap1.chr01.ver1.0.g000320.m01	+	396	Pectin_lyase-like_superfamily	-
Vari_b40-14_v1.hap1.chr01	313474	315128	Vari_b40-14_v1.hap1.chr01.ver1.0.g000330.m01	-	518	cytochrome_P450_78A5-like	-
Vari_b40-14_v1.hap1.chr01	319073	323624	Vari_b40-14_v1.hap1.chr01.ver1.0.g000340.m01	-	88	SPIRAL1-like_3	-
Vari_b40-14_v1.hap1.chr01	325665	328819	Vari_b40-14_v1.hap1.chr01.ver1.0.g000350.m01	+	393	methylesterase_chloroplastic	-
Vari_b40-14_v1.hap1.chr01	328868	345656	Vari_b40-14_v1.hap1.chr01.ver1.0.g000360.m01	-	645	asparagine_synthase	-
Vari_b40-14_v1.hap1.chr01	347015	356036	Vari_b40-14_v1.hap1.chr01.ver1.0.g000370.m01	+	484	ras_GTPase-activating_binding	-
Vari_b40-14_v1.hap1.chr01	361811	368041	Vari_b40-14_v1.hap1.chr01.ver1.0.g000380.m01	+	360	ninja-family_AFP3-like	-
Vari_b40-14_v1.hap1.chr01	370258	373620	Vari_b40-14_v1.hap1.chr01.ver1.0.g000390.m01	-	893	LRR_receptor-like_serine_threonine-_kinase_RPK2	RLK
Vari_b40-14_v1.hap1.chr01	376412	379839	Vari_b40-14_v1.hap1.chr01.ver1.0.g000400.m01	-	384	hyphally_regulated_cell_wall_3-like	-
Vari_b40-14_v1.hap1.chr01	381193	385889	Vari_b40-14_v1.hap1.chr01.ver1.0.g000410.m01	+	330	magnesium_transporter_-like_family	-
Vari_b40-14_v1.hap1.chr01	386843	391585	Vari_b40-14_v1.hap1.chr01.ver1.0.g000420.m01	-	658	POLAR_LOCALIZATION_DURING_ASYMMETRIC_DIVISION_AND_REDISTRIBUTION-like	-
Vari_b40-14_v1.hap1.chr01	392233	402392	Vari_b40-14_v1.hap1.chr01.ver1.0.g000430.m01	-	612	probable_inactive_purple_acid_phosphatase_1	-
Vari_b40-14_v1.hap1.chr01	403381	409690	Vari_b40-14_v1.hap1.chr01.ver1.0.g000440.m01	-	967	pentatricopeptide_repeat-containing_At1g69290-like	-
Vari_b40-14_v1.hap1.chr01	410269	419334	Vari_b40-14_v1.hap1.chr01.ver1.0.g000450.m01	+	437	root_UVB_sensitive_3	-
Vari_b40-14_v1.hap1.chr01	420186	422127	Vari_b40-14_v1.hap1.chr01.ver1.0.g000460.m01	+	188	Outer_envelope_61	-
Vari_b40-14_v1.hap1.chr01	422440	424017	Vari_b40-14_v1.hap1.chr01.ver1.0.g000470.m01	-	525	pentatricopeptide_repeat-containing_At1g26500	-
Vari_b40-14_v1.hap1.chr01	424900	428724	Vari_b40-14_v1.hap1.chr01.ver1.0.g000480.m01	-	428	probable_ureide_permease_A3_isoform_X2	-
Vari_b40-14_v1.hap1.chr01	430654	437104	Vari_b40-14_v1.hap1.chr01.ver1.0.g000490.m01	-	379	erlin-2-B_isoform_X1	-
Vari_b40-14_v1.hap1.chr01	439541	444651	Vari_b40-14_v1.hap1.chr01.ver1.0.g000500.m01	+	340	alpha_beta_fold_hydrolase	-
Vari_b40-14_v1.hap1.chr01	447558	449956	Vari_b40-14_v1.hap1.chr01.ver1.0.g000510.m01	-	193	PLASMODESMATA_CALLOSE-BINDING_PROTEIN_3-like	-
Vari_b40-14_v1.hap1.chr01	453675	467101	Vari_b40-14_v1.hap1.chr01.ver1.0.g000520.m01	+	616	pentatricopeptide_repeat-containing_mitochondrial	-
Vari_b40-14_v1.hap1.chr01	467142	472478	Vari_b40-14_v1.hap1.chr01.ver1.0.g000530.m01	-	298	triose_phosphate_phosphate_translocator	-
Vari_b40-14_v1.hap1.chr01	474450	478478	Vari_b40-14_v1.hap1.chr01.ver1.0.g000540.m01	-	420	triose_phosphate_phosphate_translocator	-
Vari_b40-14_v1.hap1.chr01	480828	485480	Vari_b40-14_v1.hap1.chr01.ver1.0.g000550.m01	+	128	chromatin_modification-related_Eaf7	-
Vari_b40-14_v1.hap1.chr01	485936	489378	Vari_b40-14_v1.hap1.chr01.ver1.0.g000560.m01	-	260	14-3-3_GF14_iota	-
Vari_b40-14_v1.hap1.chr01	494273	496445	Vari_b40-14_v1.hap1.chr01.ver1.0.g000570.m01	+	536	pentatricopeptide_repeat-containing_At5g56310-like	-
Vari_b40-14_v1.hap1.chr01	494290	501910	Vari_b40-14_v1.hap1.chr01.ver1.0.g000580.m01	-	329	probable_leucine-rich_repeat_receptor_kinase_At1g35710	RLP
Vari_b40-14_v1.hap1.chr01	504483	504803	Vari_b40-14_v1.hap1.chr01.ver1.0.g000590.m01	-	106	CLAVATA3_ESR-RELATED_9	-
Vari_b40-14_v1.hap1.chr01	508752	513335	Vari_b40-14_v1.hap1.chr01.ver1.0.g000600.m01	+	652	probable_inactive_purple_acid_phosphatase_2	-
Vari_b40-14_v1.hap1.chr01	513718	516490	Vari_b40-14_v1.hap1.chr01.ver1.0.g000610.m01	+	563	pentatricopeptide_repeat-containing_chloroplastic-like	-
Vari_b40-14_v1.hap1.chr01	516790	519561	Vari_b40-14_v1.hap1.chr01.ver1.0.g000620.m01	-	280	SNAP25_homologous_SNAP33-like	-
Vari_b40-14_v1.hap1.chr01	522415	526094	Vari_b40-14_v1.hap1.chr01.ver1.0.g000630.m01	+	146	40S_ribosomal_S19	-
Vari_b40-14_v1.hap1.chr01	528290	531374	Vari_b40-14_v1.hap1.chr01.ver1.0.g000640.m01	+	480	UDP-glucose_6-dehydrogenase_4-like	-
Vari_b40-14_v1.hap1.chr01	532488	536686	Vari_b40-14_v1.hap1.chr01.ver1.0.g000650.m01	+	544	ELM2_domain-containing	-
Vari_b40-14_v1.hap1.chr01	538558	541295	Vari_b40-14_v1.hap1.chr01.ver1.0.g000660.m01	+	522	C2H2-like_zinc_finger	-
Vari_b40-14_v1.hap1.chr01	547226	552692	Vari_b40-14_v1.hap1.chr01.ver1.0.g000670.m01	-	305	probable_WRKY_transcription_factor_57	-
Vari_b40-14_v1.hap1.chr01	568382	573956	Vari_b40-14_v1.hap1.chr01.ver1.0.g000680.m01	-	981	alpha-glucan_H_isozyme	-
Vari_b40-14_v1.hap1.chr01	575921	586153	Vari_b40-14_v1.hap1.chr01.ver1.0.g000690.m01	+	522	probable_mitochondrial-processing_peptidase_subunit_mitochondrial	-
Vari_b40-14_v1.hap1.chr01	587020	592825	Vari_b40-14_v1.hap1.chr01.ver1.0.g000700.m01	-	505	beta-glucosidase_25_isoform_X1	-
Vari_b40-14_v1.hap1.chr01	597424	602982	Vari_b40-14_v1.hap1.chr01.ver1.0.g000710.m01	-	481	beta-glucosidase_25_isoform_X1	-
Vari_b40-14_v1.hap1.chr01	606093	611440	Vari_b40-14_v1.hap1.chr01.ver1.0.g000720.m01	+	368	COBW_domain-containing_1	-
Vari_b40-14_v1.hap1.chr01	612067	614224	Vari_b40-14_v1.hap1.chr01.ver1.0.g000730.m01	+	302	KTI12_homolog	-
Vari_b40-14_v1.hap1.chr01	615833	624738	Vari_b40-14_v1.hap1.chr01.ver1.0.g000740.m01	-	607	probable_pectin_methyltransferase_QUA2	-
Vari_b40-14_v1.hap1.chr01	628501	632147	Vari_b40-14_v1.hap1.chr01.ver1.0.g000750.m01	-	649	dnaJ_homolog_subfamily_C_member_2	-
Vari_b40-14_v1.hap1.chr01	633733	636675	Vari_b40-14_v1.hap1.chr01.ver1.0.g000760.m01	-	627	Lysosomal_beta_glucosidase	-
Vari_b40-14_v1.hap1.chr01	639736	643443	Vari_b40-14_v1.hap1.chr01.ver1.0.g000770.m01	+	527	heparanase_1	-
Vari_b40-14_v1.hap1.chr01	652765	656354	Vari_b40-14_v1.hap1.chr01.ver1.0.g000780.m01	+	381	remorin_family	-
Vari_b40-14_v1.hap1.chr01	655783	656205	Vari_b40-14_v1.hap1.chr01.ver1.0.g000790.m01	-	140	nodulin-related_1-like	-
Vari_b40-14_v1.hap1.chr01	657775	662408	Vari_b40-14_v1.hap1.chr01.ver1.0.g000800.m01	+	243	26S_proteasome_non-ATPase_regulatory_subunit_10	-
Vari_b40-14_v1.hap1.chr01	663163	664718	Vari_b40-14_v1.hap1.chr01.ver1.0.g000810.m01	+	177	rhamnogalacturonate_lyase_B	-
Vari_b40-14_v1.hap1.chr01	667489	676692	Vari_b40-14_v1.hap1.chr01.ver1.0.g000820.m01	+	515	appr-1-p_processing_enzyme_family	-
Vari_b40-14_v1.hap1.chr01	678059	686082	Vari_b40-14_v1.hap1.chr01.ver1.0.g000830.m01	+	329	uvrB_uvrC_motif-containing	-
Vari_b40-14_v1.hap1.chr01	683832	692079	Vari_b40-14_v1.hap1.chr01.ver1.0.g000840.m01	-	700	pentatricopeptide_repeat-containing_mitochondrial	-
Vari_b40-14_v1.hap1.chr01	686775	689402	Vari_b40-14_v1.hap1.chr01.ver1.0.g000850.m01	+	762	pentatricopeptide_repeat-containing_At3g62890-like	-
Vari_b40-14_v1.hap1.chr01	694649	704939	Vari_b40-14_v1.hap1.chr01.ver1.0.g000860.m01	-	1091	T-box_transcription_(DUF863)	-
Vari_b40-14_v1.hap1.chr01	716625	721858	Vari_b40-14_v1.hap1.chr01.ver1.0.g000870.m01	+	444	pentatricopeptide_repeat-containing_At5g15300	-
Vari_b40-14_v1.hap1.chr01	722835	725330	Vari_b40-14_v1.hap1.chr01.ver1.0.g000880.m01	+	124	hypothetical_protein_CICLE_v10017227mg	-
Vari_b40-14_v1.hap1.chr01	732151	734838	Vari_b40-14_v1.hap1.chr01.ver1.0.g000890.m01	+	895	Disease_resistance_RPM1	CNL
Vari_b40-14_v1.hap1.chr01	737212	741309	Vari_b40-14_v1.hap1.chr01.ver1.0.g000900.m01	+	871	Disease_resistance_RPM1	CNL
Vari_b40-14_v1.hap1.chr01	748187	750892	Vari_b40-14_v1.hap1.chr01.ver1.0.g000910.m01	+	901	disease_resistance_(CC-NBS-LRR_class)_family	CNL
Vari_b40-14_v1.hap1.chr01	759029	762204	Vari_b40-14_v1.hap1.chr01.ver1.0.g000920.m01	+	949	disease_resistance_(CC-NBS-LRR_class)_family	CNL
Vari_b40-14_v1.hap1.chr01	766024	769106	Vari_b40-14_v1.hap1.chr01.ver1.0.g000930.m01	+	929	Disease_resistance_RPM1	CNL
Vari_b40-14_v1.hap1.chr01	778414	782164	Vari_b40-14_v1.hap1.chr01.ver1.0.g000940.m01	+	902	Disease_resistance_RPM1	CNL
Vari_b40-14_v1.hap1.chr01	789861	790364	Vari_b40-14_v1.hap1.chr01.ver1.0.g000950.m01	+	167	disease_resistance_RPP13_3	N
Vari_b40-14_v1.hap1.chr01	790889	791600	Vari_b40-14_v1.hap1.chr01.ver1.0.g000960.m01	+	124	Disease_resistance_RPM1	N
Vari_b40-14_v1.hap1.chr01	799956	801185	Vari_b40-14_v1.hap1.chr01.ver1.0.g000970.m01	+	220	NBS-LRR_resistance_gene_ARGH35	-
Vari_b40-14_v1.hap1.chr01	804996	811483	Vari_b40-14_v1.hap1.chr01.ver1.0.g000980.m01	+	634	vacuolar-sorting_receptor_6-like	-
Vari_b40-14_v1.hap1.chr01	810866	819671	Vari_b40-14_v1.hap1.chr01.ver1.0.g000990.m01	-	866	multiple_RNA-binding_domain-containing_1	-
Vari_b40-14_v1.hap1.chr01	822342	824789	Vari_b40-14_v1.hap1.chr01.ver1.0.g001000.m01	+	254	pentatricopeptide_(PPR)_repeat	-
Vari_b40-14_v1.hap1.chr01	825631	834127	Vari_b40-14_v1.hap1.chr01.ver1.0.g001010.m01	+	482	plastid_transcriptionally_active_14	-
Vari_b40-14_v1.hap1.chr01	834650	835895	Vari_b40-14_v1.hap1.chr01.ver1.0.g001020.m01	+	102	37S_ribosomal_S27	-
Vari_b40-14_v1.hap1.chr01	837299	839989	Vari_b40-14_v1.hap1.chr01.ver1.0.g001030.m01	-	896	pentatricopeptide_repeat-containing_chloroplastic	-
Vari_b40-14_v1.hap1.chr01	841954	847298	Vari_b40-14_v1.hap1.chr01.ver1.0.g001040.m01	+	311	mo-molybdopterin_cofactor_sulfurase	-
Vari_b40-14_v1.hap1.chr01	847893	849018	Vari_b40-14_v1.hap1.chr01.ver1.0.g001050.m01	-	259	disease_resistance_RGA2-like	-
Vari_b40-14_v1.hap1.chr01	891701	899368	Vari_b40-14_v1.hap1.chr01.ver1.0.g001060.m01	+	232	mo-molybdopterin_cofactor_sulfurase	-
Vari_b40-14_v1.hap1.chr01	899837	901669	Vari_b40-14_v1.hap1.chr01.ver1.0.g001070.m01	-	162	disease_resistance_RGA2-like	-
Vari_b40-14_v1.hap1.chr01	905028	906647	Vari_b40-14_v1.hap1.chr01.ver1.0.g001080.m01	-	539	disease_resistance_RGA2-like	CN
Vari_b40-14_v1.hap1.chr01	912254	927513	Vari_b40-14_v1.hap1.chr01.ver1.0.g001090.m01	+	644	pentatricopeptide_repeat-containing_At1g74580	-
Vari_b40-14_v1.hap1.chr01	928203	929963	Vari_b40-14_v1.hap1.chr01.ver1.0.g001100.m01	-	586	cationic_amino_acid_transporter_5	-
Vari_b40-14_v1.hap1.chr01	931620	937227	Vari_b40-14_v1.hap1.chr01.ver1.0.g001110.m01	-	240	translocator_assembly_maintenance	-
Vari_b40-14_v1.hap1.chr01	938230	943339	Vari_b40-14_v1.hap1.chr01.ver1.0.g001120.m01	-	250	Haloacid_dehalogenase-like_hydrolase_domain-containing_3	-
Vari_b40-14_v1.hap1.chr01	945121	952291	Vari_b40-14_v1.hap1.chr01.ver1.0.g001130.m01	-	773	DNA_polymerase_eta	-
Vari_b40-14_v1.hap1.chr01	957128	959229	Vari_b40-14_v1.hap1.chr01.ver1.0.g001140.m01	+	221	transcription_factor_MYB114-like	-
Vari_b40-14_v1.hap1.chr01	993593	994903	Vari_b40-14_v1.hap1.chr01.ver1.0.g001150.m01	+	436	UNUSUAL_FLORAL_ORGANS	-
Vari_b40-14_v1.hap1.chr01	995948	1007477	Vari_b40-14_v1.hap1.chr01.ver1.0.g001160.m01	-	423	GTP-binding_ERG	-
Vari_b40-14_v1.hap1.chr01	1008543	1015339	Vari_b40-14_v1.hap1.chr01.ver1.0.g001170.m01	-	375	C2H2-type_zinc_finger	-
Vari_b40-14_v1.hap1.chr01	1016131	1022584	Vari_b40-14_v1.hap1.chr01.ver1.0.g001180.m01	+	303	phosphatidylinositol_N-acetylglucosaminyltransferase_subunit_C	-
Vari_b40-14_v1.hap1.chr01	1022642	1025389	Vari_b40-14_v1.hap1.chr01.ver1.0.g001190.m01	-	106	Vacuolar_ATPase_assembly_integral_membrane_VMA21-like_domain-containing	-
Vari_b40-14_v1.hap1.chr01	1026354	1027928	Vari_b40-14_v1.hap1.chr01.ver1.0.g001200.m01	-	212	ZIP_zinc_iron_transport_family	-
Vari_b40-14_v1.hap1.chr01	1031088	1032766	Vari_b40-14_v1.hap1.chr01.ver1.0.g001210.m01	-	261	ZIP_zinc_iron_transport_family	-
Vari_b40-14_v1.hap1.chr01	1037980	1042410	Vari_b40-14_v1.hap1.chr01.ver1.0.g001220.m01	-	492	allantoate_amidohydrolase	-
Vari_b40-14_v1.hap1.chr01	1046935	1049564	Vari_b40-14_v1.hap1.chr01.ver1.0.g001230.m01	+	506	Pectin_lyase-like_superfamily	-
Vari_b40-14_v1.hap1.chr01	1054144	1057647	Vari_b40-14_v1.hap1.chr01.ver1.0.g001240.m01	+	472	Pectin_lyase-like_superfamily	-
Vari_b40-14_v1.hap1.chr01	1060176	1064725	Vari_b40-14_v1.hap1.chr01.ver1.0.g001250.m01	-	289	choline-phosphate_cytidylyltransferase_2-like	-
Vari_b40-14_v1.hap1.chr01	1081390	1081968	Vari_b40-14_v1.hap1.chr01.ver1.0.g001260.m01	-	192	VQ_motif-containing	-
Vari_b40-14_v1.hap1.chr01	1088154	1096156	Vari_b40-14_v1.hap1.chr01.ver1.0.g001270.m01	-	1000	copper-transporting_ATPase_RAN1-like	-
Vari_b40-14_v1.hap1.chr01	1106164	1109982	Vari_b40-14_v1.hap1.chr01.ver1.0.g001280.m01	+	186	thioredoxin_mitochondrial-like	-
Vari_b40-14_v1.hap1.chr01	1126479	1128252	Vari_b40-14_v1.hap1.chr01.ver1.0.g001290.m01	-	261	PLATZ_transcription_factor_family	-
Vari_b40-14_v1.hap1.chr01	1133181	1145905	Vari_b40-14_v1.hap1.chr01.ver1.0.g001300.m01	+	485	UDP-N-acetylglucosamine_diphosphorylase_1-like	-
Vari_b40-14_v1.hap1.chr01	1146456	1149920	Vari_b40-14_v1.hap1.chr01.ver1.0.g001310.m01	-	291	urease_accessory_D	-
Vari_b40-14_v1.hap1.chr01	1150111	1153297	Vari_b40-14_v1.hap1.chr01.ver1.0.g001320.m01	+	206	50S_ribosomal_L7_L12	-
Vari_b40-14_v1.hap1.chr01	1152692	1159557	Vari_b40-14_v1.hap1.chr01.ver1.0.g001330.m01	-	599	AICARFT_IMPCHase_bienzyme_family	-
Vari_b40-14_v1.hap1.chr01	1160326	1167608	Vari_b40-14_v1.hap1.chr01.ver1.0.g001340.m01	-	916	FRS_(FAR1_Related_Sequences)_transcription_factor_family	-
Vari_b40-14_v1.hap1.chr01	1182738	1201927	Vari_b40-14_v1.hap1.chr01.ver1.0.g001350.m01	-	2158	CHD3-type_chromatin-remodeling_factor_pickle	-
Vari_b40-14_v1.hap1.chr01	1216141	1226689	Vari_b40-14_v1.hap1.chr01.ver1.0.g001360.m01	+	1338	dual_specificity_kinase_splB-like	KIN
Vari_b40-14_v1.hap1.chr01	1227059	1237071	Vari_b40-14_v1.hap1.chr01.ver1.0.g001370.m01	-	790	potassium_transporter_10-like	-
Vari_b40-14_v1.hap1.chr01	1249189	1252900	Vari_b40-14_v1.hap1.chr01.ver1.0.g001380.m01	+	297	peroxisomal_2,4-dienoyl-_reductase	-
Vari_b40-14_v1.hap1.chr01	1267595	1268446	Vari_b40-14_v1.hap1.chr01.ver1.0.g001390.m01	+	109	TRANSPARENT_TESTA_16-like	-
Vari_b40-14_v1.hap1.chr01	1272139	1287925	Vari_b40-14_v1.hap1.chr01.ver1.0.g001400.m01	+	531	Coatomer_subunit_delta	-
Vari_b40-14_v1.hap1.chr01	1305020	1319686	Vari_b40-14_v1.hap1.chr01.ver1.0.g001410.m01	+	703	ankyrin_repeat_plant	-
Vari_b40-14_v1.hap1.chr01	1321147	1338294	Vari_b40-14_v1.hap1.chr01.ver1.0.g001420.m01	+	1169	kinase_family	CK
Vari_b40-14_v1.hap1.chr01	1339055	1343512	Vari_b40-14_v1.hap1.chr01.ver1.0.g001430.m01	+	494	Exostosin_family	-
Vari_b40-14_v1.hap1.chr01	1343476	1346729	Vari_b40-14_v1.hap1.chr01.ver1.0.g001440.m01	-	190	14_kDa_zinc-binding	-
Vari_b40-14_v1.hap1.chr01	1346130	1347551	Vari_b40-14_v1.hap1.chr01.ver1.0.g001450.m01	+	122	chloroplastic_mitochondrial	-
Vari_b40-14_v1.hap1.chr01	1347685	1370835	Vari_b40-14_v1.hap1.chr01.ver1.0.g001460.m01	-	1072	probable_NAP1	-
Vari_b40-14_v1.hap1.chr01	1383022	1411565	Vari_b40-14_v1.hap1.chr01.ver1.0.g001470.m01	+	710	vacuolar_sorting-associated_52_A_isoform_X1	-
Vari_b40-14_v1.hap1.chr01	1395755	1400823	Vari_b40-14_v1.hap1.chr01.ver1.0.g001480.m01	+	931	hypothetical_protein_PRUPE_ppa016504mg,_partial	-
Vari_b40-14_v1.hap1.chr01	1412015	1415397	Vari_b40-14_v1.hap1.chr01.ver1.0.g001490.m01	+	223	peptidyl-prolyl_cis-trans_isomerase_chloroplastic	-
Vari_b40-14_v1.hap1.chr01	1416838	1420622	Vari_b40-14_v1.hap1.chr01.ver1.0.g001500.m01	+	221	vesicle-associated_membrane_726	-
Vari_b40-14_v1.hap1.chr01	1420208	1422330	Vari_b40-14_v1.hap1.chr01.ver1.0.g001510.m01	-	264	transcription_initiation_factor_TFIID_subunit_8-like	-
Vari_b40-14_v1.hap1.chr01	1424647	1430441	Vari_b40-14_v1.hap1.chr01.ver1.0.g001520.m01	+	583	TCP-1_cpn60_chaperonin_family	-
Vari_b40-14_v1.hap1.chr01	1431514	1450944	Vari_b40-14_v1.hap1.chr01.ver1.0.g001530.m01	+	368	ZPR1_zinc-finger_domain	-
Vari_b40-14_v1.hap1.chr01	1451696	1458753	Vari_b40-14_v1.hap1.chr01.ver1.0.g001540.m01	+	589	exocyst_complex_component_EXO84B-like	-
Vari_b40-14_v1.hap1.chr01	1466724	1473002	Vari_b40-14_v1.hap1.chr01.ver1.0.g001550.m01	+	174	ribonuclease_H2_subunit_C	-
Vari_b40-14_v1.hap1.chr01	1475216	1491209	Vari_b40-14_v1.hap1.chr01.ver1.0.g001560.m01	+	178	PHLOEM_PROTEIN_2-LIKE_A9-like	-
Vari_b40-14_v1.hap1.chr01	1492663	1512236	Vari_b40-14_v1.hap1.chr01.ver1.0.g001570.m01	-	368	Inositol_monophosphatase_3	-
Vari_b40-14_v1.hap1.chr01	1493226	1494669	Vari_b40-14_v1.hap1.chr01.ver1.0.g001580.m01	+	185	PHLOEM_PROTEIN_2-LIKE_A9-like	-
Vari_b40-14_v1.hap1.chr01	1498946	1499964	Vari_b40-14_v1.hap1.chr01.ver1.0.g001590.m01	+	239	PHLOEM_PROTEIN_2-LIKE_A1-like	-
Vari_b40-14_v1.hap1.chr01	1512773	1514069	Vari_b40-14_v1.hap1.chr01.ver1.0.g001600.m01	+	148	hypothetical_protein_L484_018472	-
Vari_b40-14_v1.hap1.chr01	1516789	1517717	Vari_b40-14_v1.hap1.chr01.ver1.0.g001610.m01	-	182	60S_ribosomal_L27	-
Vari_b40-14_v1.hap1.chr01	1518416	1526789	Vari_b40-14_v1.hap1.chr01.ver1.0.g001620.m01	-	533	lecithin:cholesterol_acyltransferase_family	-
Vari_b40-14_v1.hap1.chr01	1539539	1539868	Vari_b40-14_v1.hap1.chr01.ver1.0.g001630.m01	-	109	transmembrane_receptors_ATP_binding	-
Vari_b40-14_v1.hap1.chr01	1548680	1556814	Vari_b40-14_v1.hap1.chr01.ver1.0.g001640.m01	-	475	trypsin_family	-
Vari_b40-14_v1.hap1.chr01	1560427	1565623	Vari_b40-14_v1.hap1.chr01.ver1.0.g001650.m01	-	325	Glutathione_S-transferase_family	-
Vari_b40-14_v1.hap1.chr01	1565903	1569644	Vari_b40-14_v1.hap1.chr01.ver1.0.g001660.m01	+	356	Glutathione_S-transferase_family	-
Vari_b40-14_v1.hap1.chr01	1571980	1574106	Vari_b40-14_v1.hap1.chr01.ver1.0.g001670.m01	-	708	pentatricopeptide_repeat-containing_At4g19890	-
Vari_b40-14_v1.hap1.chr01	1577268	1578300	Vari_b40-14_v1.hap1.chr01.ver1.0.g001680.m01	+	334	phosphate-responsive_1_family	-
Vari_b40-14_v1.hap1.chr01	1578339	1589190	Vari_b40-14_v1.hap1.chr01.ver1.0.g001690.m01	-	659	alpha_1,4-glycosyltransferase_family	-
Vari_b40-14_v1.hap1.chr01	1591070	1620117	Vari_b40-14_v1.hap1.chr01.ver1.0.g001700.m01	-	1126	DCD_(Development_and_Cell_Death)_domain	-
Vari_b40-14_v1.hap1.chr01	1607835	1613357	Vari_b40-14_v1.hap1.chr01.ver1.0.g001710.m01	+	188	proteasome_subunit_alpha_type-2	-
Vari_b40-14_v1.hap1.chr01	1616435	1620823	Vari_b40-14_v1.hap1.chr01.ver1.0.g001720.m01	+	570	Tetratricopeptide_repeat_(TPR)-like_superfamily	-
Vari_b40-14_v1.hap1.chr01	1621024	1622085	Vari_b40-14_v1.hap1.chr01.ver1.0.g001730.m01	+	353	fasciclin-like_arabinogalactan_21	-
Vari_b40-14_v1.hap1.chr01	1623210	1624334	Vari_b40-14_v1.hap1.chr01.ver1.0.g001740.m01	-	374	F-box_and_associated_interaction_domains-containing	-
Vari_b40-14_v1.hap1.chr01	1626969	1646866	Vari_b40-14_v1.hap1.chr01.ver1.0.g001750.m01	+	154	glycine_cleavage_system_H_mitochondrial	-
Vari_b40-14_v1.hap1.chr01	1631865	1653813	Vari_b40-14_v1.hap1.chr01.ver1.0.g001760.m01	-	473	serine_carboxypeptidase-like_34	-
Vari_b40-14_v1.hap1.chr01	1669059	1674331	Vari_b40-14_v1.hap1.chr01.ver1.0.g001770.m01	+	814	probable_splicing_factor_3A_subunit_1	-
Vari_b40-14_v1.hap1.chr01	1675782	1678057	Vari_b40-14_v1.hap1.chr01.ver1.0.g001780.m01	+	545	cytochrome_P450_86B1-like	-
Vari_b40-14_v1.hap1.chr01	1678441	1683050	Vari_b40-14_v1.hap1.chr01.ver1.0.g001790.m01	-	223	metal-dependent_phosphohydrolase	-
Vari_b40-14_v1.hap1.chr01	1690658	1692222	Vari_b40-14_v1.hap1.chr01.ver1.0.g001800.m01	+	285	60S_ribosomal_L44	-
Vari_b40-14_v1.hap1.chr01	1694301	1696933	Vari_b40-14_v1.hap1.chr01.ver1.0.g001810.m01	+	105	60S_ribosomal_L36a	-
Vari_b40-14_v1.hap1.chr01	1697112	1702779	Vari_b40-14_v1.hap1.chr01.ver1.0.g001820.m01	+	112	60S_ribosomal_L36a	-
Vari_b40-14_v1.hap1.chr01	1705721	1711307	Vari_b40-14_v1.hap1.chr01.ver1.0.g001830.m01	+	241	ATP-dependent_Clp_protease_proteolytic_subunit	-
Vari_b40-14_v1.hap1.chr01	1712198	1716641	Vari_b40-14_v1.hap1.chr01.ver1.0.g001840.m01	-	146	PLATZ_transcription_factor_family	-
Vari_b40-14_v1.hap1.chr01	1724887	1739827	Vari_b40-14_v1.hap1.chr01.ver1.0.g001850.m01	+	1655	ENHANCER_OF_AG-4_2	-
Vari_b40-14_v1.hap1.chr01	1746217	1750384	Vari_b40-14_v1.hap1.chr01.ver1.0.g001860.m01	-	401	lysM_domain_containing	-
Vari_b40-14_v1.hap1.chr01	1751320	1760453	Vari_b40-14_v1.hap1.chr01.ver1.0.g001870.m01	+	392	photosystem_II_stability_assembly_factor_chloroplastic	-
Vari_b40-14_v1.hap1.chr01	1761366	1814433	Vari_b40-14_v1.hap1.chr01.ver1.0.g001880.m01	-	4587	zinc_finger_family	-
Vari_b40-14_v1.hap1.chr01	1817967	1821102	Vari_b40-14_v1.hap1.chr01.ver1.0.g001890.m01	+	624	endoglucanase_6-like_precursor	-
Vari_b40-14_v1.hap1.chr01	1821628	1829177	Vari_b40-14_v1.hap1.chr01.ver1.0.g001900.m01	-	704	nucleolin_2-like	-
Vari_b40-14_v1.hap1.chr01	1832541	1848211	Vari_b40-14_v1.hap1.chr01.ver1.0.g001910.m01	-	552	hypothetical_protein_POPTR_0007s07820g	-
Vari_b40-14_v1.hap1.chr01	1852856	1857365	Vari_b40-14_v1.hap1.chr01.ver1.0.g001920.m01	+	356	glutamine_synthetase_cytosolic_isozyme_1	-
Vari_b40-14_v1.hap1.chr01	1860713	1886909	Vari_b40-14_v1.hap1.chr01.ver1.0.g001930.m01	+	1032	P-loop_containing_nucleoside_triphosphate_hydrolases_superfamily	-
Vari_b40-14_v1.hap1.chr01	1887136	1893319	Vari_b40-14_v1.hap1.chr01.ver1.0.g001940.m01	+	412	polyprenyltransferase_1	-
Vari_b40-14_v1.hap1.chr01	1899132	1902268	Vari_b40-14_v1.hap1.chr01.ver1.0.g001950.m01	+	712	OPT_family_oligopeptide_transporter	-
Vari_b40-14_v1.hap1.chr01	1905230	1912545	Vari_b40-14_v1.hap1.chr01.ver1.0.g001960.m01	+	1127	OPT_family_oligopeptide_transporter	-
Vari_b40-14_v1.hap1.chr01	1923308	1927338	Vari_b40-14_v1.hap1.chr01.ver1.0.g001970.m01	+	714	OPT_family_oligopeptide_transporter	-
Vari_b40-14_v1.hap1.chr01	1944555	1948506	Vari_b40-14_v1.hap1.chr01.ver1.0.g001980.m01	-	291	MAP3K_epsilon_kinase_1-like_isoform_X1	-
Vari_b40-14_v1.hap1.chr01	1960976	1985091	Vari_b40-14_v1.hap1.chr01.ver1.0.g001990.m01	-	489	MAP_kinase_kinase_kinase	KIN
Vari_b40-14_v1.hap1.chr01	1989003	2012064	Vari_b40-14_v1.hap1.chr01.ver1.0.g002000.m01	-	709	Alanyl-tRNA_synthetase	-
Vari_b40-14_v1.hap1.chr01	2005309	2008196	Vari_b40-14_v1.hap1.chr01.ver1.0.g002010.m01	+	504	hypothetical_protein_PRUPE_ppa021750mg,_partial	-
Vari_b40-14_v1.hap1.chr01	2023111	2023386	Vari_b40-14_v1.hap1.chr01.ver1.0.g002020.m01	-	91	zinc_finger_A20_and_AN1_domain_stress-associated	-
Vari_b40-14_v1.hap1.chr01	2026575	2027033	Vari_b40-14_v1.hap1.chr01.ver1.0.g002030.m01	+	152	A20_AN1-like_zinc_finger_family	-
Vari_b40-14_v1.hap1.chr01	2028313	2029343	Vari_b40-14_v1.hap1.chr01.ver1.0.g002040.m01	+	224	F-box_and_associated_interaction_domains-containing	-
Vari_b40-14_v1.hap1.chr01	2031272	2034604	Vari_b40-14_v1.hap1.chr01.ver1.0.g002050.m01	-	286	uncharacterized_protein_LOC109841025	-
Vari_b40-14_v1.hap1.chr01	2038594	2040578	Vari_b40-14_v1.hap1.chr01.ver1.0.g002060.m01	+	382	DUF740_family	-
Vari_b40-14_v1.hap1.chr01	2045352	2046945	Vari_b40-14_v1.hap1.chr01.ver1.0.g002070.m01	-	391	DUF1262_family	-
Vari_b40-14_v1.hap1.chr01	2053989	2055858	Vari_b40-14_v1.hap1.chr01.ver1.0.g002080.m01	+	395	DUF1262_family	-
Vari_b40-14_v1.hap1.chr01	2058647	2075894	Vari_b40-14_v1.hap1.chr01.ver1.0.g002090.m01	+	1024	importin_beta-2_subunit_family	-
Vari_b40-14_v1.hap1.chr01	2082513	2122388	Vari_b40-14_v1.hap1.chr01.ver1.0.g002100.m01	-	179	zinc_C3HC4_type_(RING_finger)	-
Vari_b40-14_v1.hap1.chr01	2131679	2136338	Vari_b40-14_v1.hap1.chr01.ver1.0.g002110.m01	+	262	Metal-dependent_phosphohydrolase	-
Vari_b40-14_v1.hap1.chr01	2141508	2146178	Vari_b40-14_v1.hap1.chr01.ver1.0.g002120.m01	+	257	Metal-dependent_phosphohydrolase	-
Vari_b40-14_v1.hap1.chr01	2157857	2163686	Vari_b40-14_v1.hap1.chr01.ver1.0.g002130.m01	+	268	Metal-dependent_phosphohydrolase	-
Vari_b40-14_v1.hap1.chr01	2169268	2174939	Vari_b40-14_v1.hap1.chr01.ver1.0.g002140.m01	+	726	kinase_superfamily	KIN
Vari_b40-14_v1.hap1.chr01	2179482	2180432	Vari_b40-14_v1.hap1.chr01.ver1.0.g002150.m01	+	162	EF_hand_calcium-binding_family	-
Vari_b40-14_v1.hap1.chr01	2182782	2191658	Vari_b40-14_v1.hap1.chr01.ver1.0.g002160.m01	-	1186	phospholipid-transporting_ATPase_9	-
Vari_b40-14_v1.hap1.chr01	2202864	2209692	Vari_b40-14_v1.hap1.chr01.ver1.0.g002170.m01	+	1358	cytidine_deoxycytidylate_deaminase_family	-
Vari_b40-14_v1.hap1.chr01	2210513	2211647	Vari_b40-14_v1.hap1.chr01.ver1.0.g002180.m01	+	279	lysine-rich_arabinogalactan_18-like_precursor	-
Vari_b40-14_v1.hap1.chr01	2211427	2214755	Vari_b40-14_v1.hap1.chr01.ver1.0.g002190.m01	-	173	zinc_finger_family	-
Vari_b40-14_v1.hap1.chr01	2216270	2221443	Vari_b40-14_v1.hap1.chr01.ver1.0.g002200.m01	-	790	phosphate_transporter_PHO1	-
Vari_b40-14_v1.hap1.chr01	2230471	2237944	Vari_b40-14_v1.hap1.chr01.ver1.0.g002210.m01	+	458	probable_isoprenylcysteine_alpha-carbonyl_methylesterase_ICMEL1_isoform_X1	-
Vari_b40-14_v1.hap1.chr01	2270834	2271199	Vari_b40-14_v1.hap1.chr01.ver1.0.g002220.m01	+	75	Translocation_SEC63	-
Vari_b40-14_v1.hap1.chr01	2353682	2354776	Vari_b40-14_v1.hap1.chr01.ver1.0.g002230.m01	+	100	membrane_bound_O-acyl_transferase	-
Vari_b40-14_v1.hap1.chr01	2359141	2359798	Vari_b40-14_v1.hap1.chr01.ver1.0.g002240.m01	-	62	hypothetical_protein_CICLE_v10033278mg	-
Vari_b40-14_v1.hap1.chr01	2362416	2362953	Vari_b40-14_v1.hap1.chr01.ver1.0.g002250.m01	-	64	hypothetical_protein_POPTR_0008s11310g	-
Vari_b40-14_v1.hap1.chr01	2364025	2367964	Vari_b40-14_v1.hap1.chr01.ver1.0.g002260.m01	-	676	white-brown-complex_ABC_transporter_family	N
Vari_b40-14_v1.hap1.chr01	2379796	2391230	Vari_b40-14_v1.hap1.chr01.ver1.0.g002270.m01	-	1061	phosphoenolpyruvate_carboxylase	-
Vari_b40-14_v1.hap1.chr01	2396791	2397623	Vari_b40-14_v1.hap1.chr01.ver1.0.g002280.m01	+	142	nudix_hydrolase	-
Vari_b40-14_v1.hap1.chr01	2398623	2406862	Vari_b40-14_v1.hap1.chr01.ver1.0.g002290.m01	+	578	zinc_finger_CCHC_domain-containing_8-like_isoform_X1	-
Vari_b40-14_v1.hap1.chr01	2413001	2413327	Vari_b40-14_v1.hap1.chr01.ver1.0.g002300.m01	-	108	inflorescence_deficient_in_abscission_(IDA)-like_1	-
Vari_b40-14_v1.hap1.chr01	2441710	2442363	Vari_b40-14_v1.hap1.chr01.ver1.0.g002310.m01	-	217	piriformospora_indica-insensitive_2-like	RLP
Vari_b40-14_v1.hap1.chr01	2447149	2457377	Vari_b40-14_v1.hap1.chr01.ver1.0.g002320.m01	-	881	nuclear_matrix_constituent	-
Vari_b40-14_v1.hap1.chr01	2460409	2471217	Vari_b40-14_v1.hap1.chr01.ver1.0.g002330.m01	+	624	decapping_5-like	-
Vari_b40-14_v1.hap1.chr01	2471737	2473216	Vari_b40-14_v1.hap1.chr01.ver1.0.g002340.m01	-	322	clavaminate_synthase_At3g21360	-
Vari_b40-14_v1.hap1.chr01	2481504	2490656	Vari_b40-14_v1.hap1.chr01.ver1.0.g002350.m01	+	717	cytochrome_B561_family	-
Vari_b40-14_v1.hap1.chr01	2492149	2497695	Vari_b40-14_v1.hap1.chr01.ver1.0.g002360.m01	+	1003	Hydroxyproline-rich_glyco_family	-
Vari_b40-14_v1.hap1.chr01	2498725	2501929	Vari_b40-14_v1.hap1.chr01.ver1.0.g002370.m01	-	244	FAR1-related_sequence_11	-
Vari_b40-14_v1.hap1.chr01	2502364	2504594	Vari_b40-14_v1.hap1.chr01.ver1.0.g002380.m01	+	571	cationic_amino_acid_transporter	-
Vari_b40-14_v1.hap1.chr01	2511650	2519978	Vari_b40-14_v1.hap1.chr01.ver1.0.g002390.m01	+	357	coiled-coil_(DUF572)	-
Vari_b40-14_v1.hap1.chr01	2530784	2532278	Vari_b40-14_v1.hap1.chr01.ver1.0.g002400.m01	-	438	TCP_family_transcription_factor	-
Vari_b40-14_v1.hap1.chr01	2554662	2556987	Vari_b40-14_v1.hap1.chr01.ver1.0.g002410.m01	+	459	Eukaryotic_aspartyl_protease_family	-
Vari_b40-14_v1.hap1.chr01	2563598	2566825	Vari_b40-14_v1.hap1.chr01.ver1.0.g002420.m01	+	351	transcription_factor_bHLH30-like	-
Vari_b40-14_v1.hap1.chr01	2575435	2591630	Vari_b40-14_v1.hap1.chr01.ver1.0.g002430.m01	+	466	Transmembrane_Fragile-X-F-associated	-
Vari_b40-14_v1.hap1.chr01	2591198	2595071	Vari_b40-14_v1.hap1.chr01.ver1.0.g002440.m01	-	346	leucoanthocyanidin_reductase-like	-
Vari_b40-14_v1.hap1.chr01	2604983	2610065	Vari_b40-14_v1.hap1.chr01.ver1.0.g002450.m01	+	586	Transposon_Ty3-I_Gag-Pol_poly	-
Vari_b40-14_v1.hap1.chr01	2605191	2611752	Vari_b40-14_v1.hap1.chr01.ver1.0.g002460.m01	+	586	Transposon_Ty3-I_Gag-Pol_poly	-
Vari_b40-14_v1.hap1.chr01	2629383	2656067	Vari_b40-14_v1.hap1.chr01.ver1.0.g002470.m01	-	935	transcriptional_repressor_ILP1	-
Vari_b40-14_v1.hap1.chr01	2659950	2668165	Vari_b40-14_v1.hap1.chr01.ver1.0.g002480.m01	+	433	NAC_transcription_factor	-
Vari_b40-14_v1.hap1.chr01	2675234	2682089	Vari_b40-14_v1.hap1.chr01.ver1.0.g002490.m01	-	423	serine_threonine-_kinase_chloroplastic	KIN
Vari_b40-14_v1.hap1.chr01	2682859	2686265	Vari_b40-14_v1.hap1.chr01.ver1.0.g002500.m01	-	815	potassium_transporter_5-like	-
Vari_b40-14_v1.hap1.chr01	2698542	2699579	Vari_b40-14_v1.hap1.chr01.ver1.0.g002510.m01	-	345	CAZy_family_GT8_glycosyltransferase	-
Vari_b40-14_v1.hap1.chr01	2710932	2723419	Vari_b40-14_v1.hap1.chr01.ver1.0.g002520.m01	+	630	leucine-rich_repeat_receptor-like_serine_threonine-_kinase_At2g14440	RLP
Vari_b40-14_v1.hap1.chr01	2730922	2732877	Vari_b40-14_v1.hap1.chr01.ver1.0.g002530.m01	+	378	AP2_ERF_and_B3_domain-containing_Os05g0549800-like	-
Vari_b40-14_v1.hap1.chr01	2733831	2745777	Vari_b40-14_v1.hap1.chr01.ver1.0.g002540.m01	+	368	methionine_aminopeptidase_1B	-
Vari_b40-14_v1.hap1.chr01	2749786	2750937	Vari_b40-14_v1.hap1.chr01.ver1.0.g002550.m01	-	275	zinc_finger_WIP2-like	-
Vari_b40-14_v1.hap1.chr01	2759313	2761498	Vari_b40-14_v1.hap1.chr01.ver1.0.g002560.m01	+	314	myb-like_transcription_factor_family	-
Vari_b40-14_v1.hap1.chr01	2763759	2768674	Vari_b40-14_v1.hap1.chr01.ver1.0.g002570.m01	-	340	Zn-dependent_hydrolase_of_the_beta-lactamase_fold	-
Vari_b40-14_v1.hap1.chr01	2769640	2774464	Vari_b40-14_v1.hap1.chr01.ver1.0.g002580.m01	-	378	programmed_cell_death_6-interacting	-
Vari_b40-14_v1.hap1.chr01	2781826	2847537	Vari_b40-14_v1.hap1.chr01.ver1.0.g002590.m01	+	829	mediator_of_RNA_polymerase_II_transcription_subunit_25	-
Vari_b40-14_v1.hap1.chr01	2848217	2851127	Vari_b40-14_v1.hap1.chr01.ver1.0.g002600.m01	+	438	transmembrane_amino_acid_transporter_family	-
Vari_b40-14_v1.hap1.chr01	2855646	2862258	Vari_b40-14_v1.hap1.chr01.ver1.0.g002610.m01	+	157	ATP-dependent_Clp_protease_adapter_chloroplastic-like	-
Vari_b40-14_v1.hap1.chr01	2862465	2870602	Vari_b40-14_v1.hap1.chr01.ver1.0.g002620.m01	-	192	GDT1_5	-
Vari_b40-14_v1.hap1.chr01	2890915	2894075	Vari_b40-14_v1.hap1.chr01.ver1.0.g002630.m01	+	491	aspartyl_protease_family	-
Vari_b40-14_v1.hap1.chr01	2895229	2901762	Vari_b40-14_v1.hap1.chr01.ver1.0.g002640.m01	-	504	plasma-membrane_choline_transporter_family	-
Vari_b40-14_v1.hap1.chr01	2907726	2912730	Vari_b40-14_v1.hap1.chr01.ver1.0.g002650.m01	+	453	transcription_factor_-like_isoform_X1	-
Vari_b40-14_v1.hap1.chr01	2914672	2915417	Vari_b40-14_v1.hap1.chr01.ver1.0.g002660.m01	-	65	cell_number_regulator_2-like	-
Vari_b40-14_v1.hap1.chr01	2920715	2921941	Vari_b40-14_v1.hap1.chr01.ver1.0.g002670.m01	+	209	cell_number_regulator_2-like	-
Vari_b40-14_v1.hap1.chr01	2924544	2925749	Vari_b40-14_v1.hap1.chr01.ver1.0.g002680.m01	+	354	probable_carboxylesterase_15	-
Vari_b40-14_v1.hap1.chr01	2933492	2946349	Vari_b40-14_v1.hap1.chr01.ver1.0.g002690.m01	-	587	serine_threonine-_phosphatase_2A_65_kDa_regulatory_subunit_A_beta_isoform-like	-
Vari_b40-14_v1.hap1.chr01	2947709	2952698	Vari_b40-14_v1.hap1.chr01.ver1.0.g002700.m01	-	583	aluminum_activated_malate_transporter_family	-
Vari_b40-14_v1.hap1.chr01	2962310	2964930	Vari_b40-14_v1.hap1.chr01.ver1.0.g002710.m01	-	356	aluminum_activated_malate_transporter_family	-
Vari_b40-14_v1.hap1.chr01	2968045	2968407	Vari_b40-14_v1.hap1.chr01.ver1.0.g002720.m01	+	95	hypothetical_chloroplast_RF65_(chloroplast)	-
Vari_b40-14_v1.hap1.chr01	2968778	2972480	Vari_b40-14_v1.hap1.chr01.ver1.0.g002730.m01	-	327	CTL_DDB_G0274487_isoform_X2	-
Vari_b40-14_v1.hap1.chr01	2972631	2974638	Vari_b40-14_v1.hap1.chr01.ver1.0.g002740.m01	+	226	homologous-pairing_2_homolog	-
Vari_b40-14_v1.hap1.chr01	2975134	2977351	Vari_b40-14_v1.hap1.chr01.ver1.0.g002750.m01	-	468	regulator_of_Vps4_activity_in_the_MVB_pathway	-
Vari_b40-14_v1.hap1.chr01	2982983	3007883	Vari_b40-14_v1.hap1.chr01.ver1.0.g002760.m01	-	1088	serine_threonine-_kinase_prpf4B_isoform_X1	CK
Vari_b40-14_v1.hap1.chr01	3011582	3012855	Vari_b40-14_v1.hap1.chr01.ver1.0.g002770.m01	-	113	heavy-metal-associated_domain-containing_family	-
Vari_b40-14_v1.hap1.chr01	3013557	3018520	Vari_b40-14_v1.hap1.chr01.ver1.0.g002780.m01	-	698	bromo_adjacent-like_domain	-
Vari_b40-14_v1.hap1.chr01	3028239	3032228	Vari_b40-14_v1.hap1.chr01.ver1.0.g002790.m01	+	419	dihydrolipoyllysine-residue_acetyltransferase_component_5_of_pyruvate_dehydrogenase_chloroplastic	-
Vari_b40-14_v1.hap1.chr01	3032686	3035430	Vari_b40-14_v1.hap1.chr01.ver1.0.g002800.m01	-	209	ACD11_homolog	-
Vari_b40-14_v1.hap1.chr01	3039539	3043128	Vari_b40-14_v1.hap1.chr01.ver1.0.g002810.m01	-	583	NRT1_PTR_FAMILY_-like	-
Vari_b40-14_v1.hap1.chr01	3047385	3055933	Vari_b40-14_v1.hap1.chr01.ver1.0.g002820.m01	-	172	RAD23_UV_excision_repair_family	-
Vari_b40-14_v1.hap1.chr01	3076837	3077154	Vari_b40-14_v1.hap1.chr01.ver1.0.g002830.m01	-	105	NEGATIVE_REGULATOR_OF_RESISTANCE-like	-
Vari_b40-14_v1.hap1.chr01	3083396	3083761	Vari_b40-14_v1.hap1.chr01.ver1.0.g002840.m01	-	121	nim1-interacting_2	-
Vari_b40-14_v1.hap1.chr01	3092683	3097388	Vari_b40-14_v1.hap1.chr01.ver1.0.g002850.m01	+	961	probable_alpha-glucosidase_Os06g0675700	-
Vari_b40-14_v1.hap1.chr01	3107820	3110185	Vari_b40-14_v1.hap1.chr01.ver1.0.g002860.m01	+	320	Integrase-type_DNA-binding_superfamily	-
Vari_b40-14_v1.hap1.chr01	3114028	3115095	Vari_b40-14_v1.hap1.chr01.ver1.0.g002870.m01	-	215	oxidoreductase_family	-
Vari_b40-14_v1.hap1.chr01	3136307	3138245	Vari_b40-14_v1.hap1.chr01.ver1.0.g002880.m01	+	496	3-ketoacyl-_synthase_6-like	-
Vari_b40-14_v1.hap1.chr01	3145541	3149079	Vari_b40-14_v1.hap1.chr01.ver1.0.g002890.m01	+	325	homocysteine_S-methyltransferase_3	-
Vari_b40-14_v1.hap1.chr01	3150125	3155915	Vari_b40-14_v1.hap1.chr01.ver1.0.g002900.m01	-	278	FLX-like_3	-
Vari_b40-14_v1.hap1.chr01	3160912	3163607	Vari_b40-14_v1.hap1.chr01.ver1.0.g002910.m01	+	432	zinc_finger_CONSTANS-LIKE_16-like	-
Vari_b40-14_v1.hap1.chr01	3176716	3177867	Vari_b40-14_v1.hap1.chr01.ver1.0.g002920.m01	-	253	LOB_domain-containing_41-like	-
Vari_b40-14_v1.hap1.chr01	3189533	3194232	Vari_b40-14_v1.hap1.chr01.ver1.0.g002930.m01	-	190	fiber_Fb34	-
Vari_b40-14_v1.hap1.chr01	3197670	3198017	Vari_b40-14_v1.hap1.chr01.ver1.0.g002940.m01	-	115	flavin_containing_amine_oxidase	-
Vari_b40-14_v1.hap1.chr01	3200574	3203147	Vari_b40-14_v1.hap1.chr01.ver1.0.g002950.m01	-	174	translocase_subunit_seca	-
Vari_b40-14_v1.hap1.chr01	3210888	3213902	Vari_b40-14_v1.hap1.chr01.ver1.0.g002960.m01	-	262	50S_ribosomal_L15	-
Vari_b40-14_v1.hap1.chr01	3215158	3233327	Vari_b40-14_v1.hap1.chr01.ver1.0.g002970.m01	-	329	regulator_of_Vps4_activity_in_the_MVB_pathway	-
Vari_b40-14_v1.hap1.chr01	3233969	3240726	Vari_b40-14_v1.hap1.chr01.ver1.0.g002980.m01	-	402	caffeoylshikimate_esterase-like_isoform_X1	-
Vari_b40-14_v1.hap1.chr01	3247646	3250516	Vari_b40-14_v1.hap1.chr01.ver1.0.g002990.m01	+	538	pentatricopeptide_repeat-containing_family	-
Vari_b40-14_v1.hap1.chr01	3268137	3269171	Vari_b40-14_v1.hap1.chr01.ver1.0.g003000.m01	+	330	Adenylate_isopentenyltransferase	-
Vari_b40-14_v1.hap1.chr01	3277176	3278053	Vari_b40-14_v1.hap1.chr01.ver1.0.g003010.m01	+	196	VQ_motif-containing_family	-
Vari_b40-14_v1.hap1.chr01	3284671	3285624	Vari_b40-14_v1.hap1.chr01.ver1.0.g003020.m01	-	317	hypothetical_protein_CICLE_v10015600mg,_partial	-
Vari_b40-14_v1.hap1.chr01	3289660	3292462	Vari_b40-14_v1.hap1.chr01.ver1.0.g003030.m01	+	285	S1_P1_nuclease_family	-
Vari_b40-14_v1.hap1.chr01	3291666	3293473	Vari_b40-14_v1.hap1.chr01.ver1.0.g003040.m01	-	172	universal_stress_family	-
Vari_b40-14_v1.hap1.chr01	3299607	3301563	Vari_b40-14_v1.hap1.chr01.ver1.0.g003050.m01	-	139	Universal_stress_A	-
Vari_b40-14_v1.hap1.chr01	3301534	3308571	Vari_b40-14_v1.hap1.chr01.ver1.0.g003060.m01	-	208	acyl-acyl_carrier_thioesterase_chloroplastic-like	-
Vari_b40-14_v1.hap1.chr01	3310014	3311710	Vari_b40-14_v1.hap1.chr01.ver1.0.g003070.m01	-	258	transcription_factor_bHLH62-like	-
Vari_b40-14_v1.hap1.chr01	3321241	3337787	Vari_b40-14_v1.hap1.chr01.ver1.0.g003080.m01	-	791	Glutamine--tRNA_ligase	-
Vari_b40-14_v1.hap1.chr01	3338068	3342229	Vari_b40-14_v1.hap1.chr01.ver1.0.g003090.m01	-	136	mannose-6-phosphate_isomerase	-
Vari_b40-14_v1.hap1.chr01	3343531	3345157	Vari_b40-14_v1.hap1.chr01.ver1.0.g003100.m01	+	262	membrane-associated_kinase_regulator	-
Vari_b40-14_v1.hap1.chr01	3348161	3350703	Vari_b40-14_v1.hap1.chr01.ver1.0.g003110.m01	-	285	DUF1639_family	-
Vari_b40-14_v1.hap1.chr01	3355994	3356798	Vari_b40-14_v1.hap1.chr01.ver1.0.g003120.m01	+	165	Avr9_Cf-9_rapidly_elicited	-
Vari_b40-14_v1.hap1.chr01	3371207	3384280	Vari_b40-14_v1.hap1.chr01.ver1.0.g003130.m01	-	415	chaperone_dnaJ_15	-
Vari_b40-14_v1.hap1.chr01	3386908	3392674	Vari_b40-14_v1.hap1.chr01.ver1.0.g003140.m01	-	305	wall-associated_receptor_kinase_carboxy-terminal	-
Vari_b40-14_v1.hap1.chr01	3394297	3397193	Vari_b40-14_v1.hap1.chr01.ver1.0.g003150.m01	-	684	rust_resistance_kinase_Lr10-like	KIN
Vari_b40-14_v1.hap1.chr01	3397707	3429294	Vari_b40-14_v1.hap1.chr01.ver1.0.g003160.m01	-	1237	zinc_finger_BRUTUS-like	-
Vari_b40-14_v1.hap1.chr01	3440685	3467255	Vari_b40-14_v1.hap1.chr01.ver1.0.g003170.m01	+	488	metallo-beta-lactamase_superfamily	-
Vari_b40-14_v1.hap1.chr01	3467930	3469288	Vari_b40-14_v1.hap1.chr01.ver1.0.g003180.m01	+	427	core-2_I-branching_beta-1,6-n-acetylglucosaminyltransferase_family	-
Vari_b40-14_v1.hap1.chr01	3473325	3473576	Vari_b40-14_v1.hap1.chr01.ver1.0.g003190.m01	-	83	Sugar_transporter_ERD6-like_6	-
Vari_b40-14_v1.hap1.chr01	3474707	3477171	Vari_b40-14_v1.hap1.chr01.ver1.0.g003200.m01	+	405	core-2_I-branching_enzyme	-
Vari_b40-14_v1.hap1.chr01	3478125	3480917	Vari_b40-14_v1.hap1.chr01.ver1.0.g003210.m01	-	671	probable_leucine-rich_repeat_receptor_kinase_At1g68400	RLK
Vari_b40-14_v1.hap1.chr01	3486002	3487053	Vari_b40-14_v1.hap1.chr01.ver1.0.g003220.m01	+	238	C-5_sterol_desaturase	-
Vari_b40-14_v1.hap1.chr01	3487673	3487984	Vari_b40-14_v1.hap1.chr01.ver1.0.g003230.m01	+	103	C-5_sterol_desaturase	-
Vari_b40-14_v1.hap1.chr01	3496367	3498145	Vari_b40-14_v1.hap1.chr01.ver1.0.g003240.m01	+	272	C-5_sterol_desaturase	-
Vari_b40-14_v1.hap1.chr01	3499310	3503628	Vari_b40-14_v1.hap1.chr01.ver1.0.g003250.m01	-	621	receptor-like_kinase	KIN
Vari_b40-14_v1.hap1.chr01	3506879	3507688	Vari_b40-14_v1.hap1.chr01.ver1.0.g003260.m01	-	269	LEAF_RUST_10_DISEASE-RESISTANCE_LOCUS_RECEPTOR-LIKE_PROTEIN_KINASE-like	-
Vari_b40-14_v1.hap1.chr01	3514152	3517583	Vari_b40-14_v1.hap1.chr01.ver1.0.g003270.m01	-	649	LEAF_RUST_10_DISEASE-RESISTANCE_LOCUS_RECEPTOR-LIKE_PROTEIN_KINASE-like	KIN
Vari_b40-14_v1.hap1.chr01	3521949	3526786	Vari_b40-14_v1.hap1.chr01.ver1.0.g003280.m01	-	427	phosphatase_2C_family	-
Vari_b40-14_v1.hap1.chr01	3535412	3542820	Vari_b40-14_v1.hap1.chr01.ver1.0.g003290.m01	+	373	nicotinamide_adenine_dinucleotide_transporter_chloroplastic-like	-
Vari_b40-14_v1.hap1.chr01	3544278	3544712	Vari_b40-14_v1.hap1.chr01.ver1.0.g003300.m01	-	144	50S_ribosomal	-
Vari_b40-14_v1.hap1.chr01	3552489	3555612	Vari_b40-14_v1.hap1.chr01.ver1.0.g003310.m01	-	665	LEAF_RUST_10_DISEASE-RESISTANCE_LOCUS_RECEPTOR-LIKE_PROTEIN_KINASE-like	CK
Vari_b40-14_v1.hap1.chr01	3568555	3571434	Vari_b40-14_v1.hap1.chr01.ver1.0.g003320.m01	-	691	LEAF_RUST_10_DISEASE-RESISTANCE_LOCUS_RECEPTOR-LIKE_PROTEIN_KINASE-like	CK
Vari_b40-14_v1.hap1.chr01	3604213	3619760	Vari_b40-14_v1.hap1.chr01.ver1.0.g003330.m01	-	711	LEAF_RUST_10_DISEASE-RESISTANCE_LOCUS_RECEPTOR-LIKE_PROTEIN_KINASE-like_isoform_X2	CK
Vari_b40-14_v1.hap1.chr01	3628730	3629601	Vari_b40-14_v1.hap1.chr01.ver1.0.g003340.m01	-	267	wall-associated_receptor_kinase_carboxy-terminal	-
Vari_b40-14_v1.hap1.chr01	3632524	3636880	Vari_b40-14_v1.hap1.chr01.ver1.0.g003350.m01	-	689	LEAF_RUST_10_DISEASE-RESISTANCE_LOCUS_RECEPTOR-LIKE_PROTEIN_KINASE-like	KIN
Vari_b40-14_v1.hap1.chr01	3638695	3645652	Vari_b40-14_v1.hap1.chr01.ver1.0.g003360.m01	+	318	DUF789_family	-
Vari_b40-14_v1.hap1.chr01	3648622	3650938	Vari_b40-14_v1.hap1.chr01.ver1.0.g003370.m01	-	424	Class_I_glutamine_amidotransferase-like_superfamily	-
Vari_b40-14_v1.hap1.chr01	3655734	3657124	Vari_b40-14_v1.hap1.chr01.ver1.0.g003380.m01	+	193	fiber_Fb34	-
Vari_b40-14_v1.hap1.chr01	3662937	3667700	Vari_b40-14_v1.hap1.chr01.ver1.0.g003390.m01	+	374	reticulon_family	-
Vari_b40-14_v1.hap1.chr01	3682086	3693624	Vari_b40-14_v1.hap1.chr01.ver1.0.g003400.m01	-	391	Nucleotidylyl_transferase_superfamily	-
Vari_b40-14_v1.hap1.chr01	3700667	3703614	Vari_b40-14_v1.hap1.chr01.ver1.0.g003410.m01	+	713	receptor_kinase_ZAR1	RLK
Vari_b40-14_v1.hap1.chr01	3704844	3706362	Vari_b40-14_v1.hap1.chr01.ver1.0.g003420.m01	-	202	auxin-induced_13	-
Vari_b40-14_v1.hap1.chr01	3712839	3715536	Vari_b40-14_v1.hap1.chr01.ver1.0.g003430.m01	+	351	E3_ubiquitin-_ligase_MBR2-like	-
Vari_b40-14_v1.hap1.chr01	3715109	3723628	Vari_b40-14_v1.hap1.chr01.ver1.0.g003440.m01	-	629	alpha_beta_hydrolase_family	-
Vari_b40-14_v1.hap1.chr01	3723171	3736000	Vari_b40-14_v1.hap1.chr01.ver1.0.g003450.m01	+	839	elongator_complex_2	-
Vari_b40-14_v1.hap1.chr01	3738685	3741411	Vari_b40-14_v1.hap1.chr01.ver1.0.g003460.m01	-	701	octicosapeptide_phox_Bem1p_family	-
Vari_b40-14_v1.hap1.chr01	3771908	3787717	Vari_b40-14_v1.hap1.chr01.ver1.0.g003470.m01	+	342	lipid_phosphate_phosphatase_3	-
Vari_b40-14_v1.hap1.chr01	3790997	3798811	Vari_b40-14_v1.hap1.chr01.ver1.0.g003480.m01	+	321	lipid_phosphate_phosphatase_2-like	-
Vari_b40-14_v1.hap1.chr01	3800800	3801502	Vari_b40-14_v1.hap1.chr01.ver1.0.g003490.m01	+	134	mitochondrial_carrier_family	-
Vari_b40-14_v1.hap1.chr01	3821311	3832525	Vari_b40-14_v1.hap1.chr01.ver1.0.g003500.m01	+	526	amino-acid_permease_BAT1_homolog	-
Vari_b40-14_v1.hap1.chr01	3837223	3844170	Vari_b40-14_v1.hap1.chr01.ver1.0.g003510.m01	+	218	Ubiquitin-like_superfamily	-
Vari_b40-14_v1.hap1.chr01	3848590	3857198	Vari_b40-14_v1.hap1.chr01.ver1.0.g003520.m01	+	518	zinc_finger_CONSTANS-LIKE_9-like	-
Vari_b40-14_v1.hap1.chr01	3858244	3861400	Vari_b40-14_v1.hap1.chr01.ver1.0.g003530.m01	+	399	Zinc_finger_C-x8-C-x5-C-x3-H_type_family	-
Vari_b40-14_v1.hap1.chr01	3868515	3869565	Vari_b40-14_v1.hap1.chr01.ver1.0.g003540.m01	-	317	serine_threonine-_phosphatase_7_long_form_homolog	-
Vari_b40-14_v1.hap1.chr01	3895134	3896184	Vari_b40-14_v1.hap1.chr01.ver1.0.g003550.m01	-	317	serine_threonine-_phosphatase_7_long_form_homolog	-
Vari_b40-14_v1.hap1.chr01	3913860	3918476	Vari_b40-14_v1.hap1.chr01.ver1.0.g003560.m01	-	617	rust_resistance_kinase_Lr10-like	KIN
Vari_b40-14_v1.hap1.chr01	3918936	3921480	Vari_b40-14_v1.hap1.chr01.ver1.0.g003570.m01	-	639	rust_resistance_kinase_Lr10-like	KIN
Vari_b40-14_v1.hap1.chr01	3923143	3925560	Vari_b40-14_v1.hap1.chr01.ver1.0.g003580.m01	-	711	rust_resistance_kinase_Lr10-like	KIN
Vari_b40-14_v1.hap1.chr01	3926973	3928058	Vari_b40-14_v1.hap1.chr01.ver1.0.g003590.m01	-	107	hypothetical_protein_PRUPE_ppa004737mg	-
Vari_b40-14_v1.hap1.chr01	3934468	3943280	Vari_b40-14_v1.hap1.chr01.ver1.0.g003600.m01	-	716	Poly(A)_polymerase	-
Vari_b40-14_v1.hap1.chr01	3945202	3951570	Vari_b40-14_v1.hap1.chr01.ver1.0.g003610.m01	-	379	2-oxoglutarate_(2OG)_and_Fe(II)-dependent_oxygenase_superfamily	-
Vari_b40-14_v1.hap1.chr01	3975779	4000495	Vari_b40-14_v1.hap1.chr01.ver1.0.g003620.m01	+	1195	ATP-dependent_RNA_helicase_DHX36	-
Vari_b40-14_v1.hap1.chr01	4009582	4017135	Vari_b40-14_v1.hap1.chr01.ver1.0.g003630.m01	+	426	CDP-diacylglycerol--serine_O-phosphatidyltransferase_1_isoform_X2	-
Vari_b40-14_v1.hap1.chr01	4018684	4020463	Vari_b40-14_v1.hap1.chr01.ver1.0.g003640.m01	-	403	palmitoyl-acyl_carrier_chloroplastic-like	-
Vari_b40-14_v1.hap1.chr01	4024175	4026331	Vari_b40-14_v1.hap1.chr01.ver1.0.g003650.m01	-	718	pentatricopeptide_repeat-containing_At5g01110	-
Vari_b40-14_v1.hap1.chr01	4028112	4032746	Vari_b40-14_v1.hap1.chr01.ver1.0.g003660.m01	-	286	origin_recognition_complex_subunit_4	-
Vari_b40-14_v1.hap1.chr01	4037706	4042717	Vari_b40-14_v1.hap1.chr01.ver1.0.g003670.m01	+	352	#NAME?	-
Vari_b40-14_v1.hap1.chr01	4042928	4047728	Vari_b40-14_v1.hap1.chr01.ver1.0.g003680.m01	-	364	Grap2_cyclin-D-interacting	-
Vari_b40-14_v1.hap1.chr01	4048320	4051261	Vari_b40-14_v1.hap1.chr01.ver1.0.g003690.m01	-	481	MATE_efflux_family	-
Vari_b40-14_v1.hap1.chr01	4057256	4061242	Vari_b40-14_v1.hap1.chr01.ver1.0.g003700.m01	-	481	MATE_efflux_family	-
Vari_b40-14_v1.hap1.chr01	4062320	4065113	Vari_b40-14_v1.hap1.chr01.ver1.0.g003710.m01	+	511	DETOXIFICATION_16-like	-
Vari_b40-14_v1.hap1.chr01	4089439	4097854	Vari_b40-14_v1.hap1.chr01.ver1.0.g003720.m01	-	186	Histone_chaperone_ASF1B	-
Vari_b40-14_v1.hap1.chr01	4103123	4108225	Vari_b40-14_v1.hap1.chr01.ver1.0.g003730.m01	+	557	ATP_synthase_subunit_mitochondrial	-
Vari_b40-14_v1.hap1.chr01	4109080	4115110	Vari_b40-14_v1.hap1.chr01.ver1.0.g003740.m01	+	290	fruit_pKIWI502	-
Vari_b40-14_v1.hap1.chr01	4115950	4118580	Vari_b40-14_v1.hap1.chr01.ver1.0.g003750.m01	-	338	sarcoplasmic_reticulum_histidine-rich_calcium-binding	-
Vari_b40-14_v1.hap1.chr01	4119873	4127751	Vari_b40-14_v1.hap1.chr01.ver1.0.g003760.m01	+	873	ALG-2_interacting_X-like	-
Vari_b40-14_v1.hap1.chr01	4129106	4137209	Vari_b40-14_v1.hap1.chr01.ver1.0.g003770.m01	-	415	tetratricopeptide_repeat_5-like_isoform_X1	-
Vari_b40-14_v1.hap1.chr01	4138275	4140153	Vari_b40-14_v1.hap1.chr01.ver1.0.g003780.m01	+	359	GDSL-like_lipase_acylhydrolase	-
Vari_b40-14_v1.hap1.chr01	4141511	4142804	Vari_b40-14_v1.hap1.chr01.ver1.0.g003790.m01	+	181	DUF4228_domain	-
Vari_b40-14_v1.hap1.chr01	4143596	4149339	Vari_b40-14_v1.hap1.chr01.ver1.0.g003800.m01	+	340	#NAME?	-
Vari_b40-14_v1.hap1.chr01	4151294	4151548	Vari_b40-14_v1.hap1.chr01.ver1.0.g003810.m01	+	84	hypothetical_protein_MTR_1g108620	-
Vari_b40-14_v1.hap1.chr01	4157486	4162022	Vari_b40-14_v1.hap1.chr01.ver1.0.g003820.m01	+	239	RING_FYVE_PHD_zinc_finger_superfamily	-
Vari_b40-14_v1.hap1.chr01	4162792	4176203	Vari_b40-14_v1.hap1.chr01.ver1.0.g003830.m01	-	515	quiescin-sulfhydryl_oxidase_2	-
Vari_b40-14_v1.hap1.chr01	4178944	4183295	Vari_b40-14_v1.hap1.chr01.ver1.0.g003840.m01	+	265	repressor_of_RNA_polymerase_III_transcription_MAF1	-
Vari_b40-14_v1.hap1.chr01	4184867	4189964	Vari_b40-14_v1.hap1.chr01.ver1.0.g003850.m01	-	536	transmembrane	-
Vari_b40-14_v1.hap1.chr01	4199386	4200195	Vari_b40-14_v1.hap1.chr01.ver1.0.g003860.m01	-	269	ribose-5-phosphate_isomerase	-
Vari_b40-14_v1.hap1.chr01	4202876	4205833	Vari_b40-14_v1.hap1.chr01.ver1.0.g003870.m01	-	436	auxin_efflux_carrier_family	-
Vari_b40-14_v1.hap1.chr01	4219873	4220319	Vari_b40-14_v1.hap1.chr01.ver1.0.g003880.m01	-	148	mediator_of_RNA_polymerase_II_transcription_subunit	-
Vari_b40-14_v1.hap1.chr01	4222095	4222762	Vari_b40-14_v1.hap1.chr01.ver1.0.g003890.m01	-	147	mediator_of_RNA_polymerase_II_transcription_subunit	-
Vari_b40-14_v1.hap1.chr01	4223325	4232126	Vari_b40-14_v1.hap1.chr01.ver1.0.g003900.m01	-	729	ABC-2_type_transporter_family	N
Vari_b40-14_v1.hap1.chr01	4236643	4242719	Vari_b40-14_v1.hap1.chr01.ver1.0.g003910.m01	+	401	beta-glucuronosyltransferase_14B-like	-
Vari_b40-14_v1.hap1.chr01	4243594	4245560	Vari_b40-14_v1.hap1.chr01.ver1.0.g003920.m01	+	531	pentatricopeptide_repeat-containing_mitochondrial-like	-
Vari_b40-14_v1.hap1.chr01	4245764	4247097	Vari_b40-14_v1.hap1.chr01.ver1.0.g003930.m01	-	339	fasciclin-like_arabinogalactan	-
Vari_b40-14_v1.hap1.chr01	4248263	4250063	Vari_b40-14_v1.hap1.chr01.ver1.0.g003940.m01	-	166	fasciclin-like_arabinogalactan	-
Vari_b40-14_v1.hap1.chr01	4263317	4264918	Vari_b40-14_v1.hap1.chr01.ver1.0.g003950.m01	+	147	heavy_metal_transport_detoxification_superfamily	-
Vari_b40-14_v1.hap1.chr01	4273550	4275752	Vari_b40-14_v1.hap1.chr01.ver1.0.g003960.m01	+	390	Heavy_metal_transport_detoxification_superfamily	-
Vari_b40-14_v1.hap1.chr01	4286846	4290276	Vari_b40-14_v1.hap1.chr01.ver1.0.g003970.m01	+	577	multicopper_oxidase_LPR1-like	-
Vari_b40-14_v1.hap1.chr01	4292338	4294207	Vari_b40-14_v1.hap1.chr01.ver1.0.g003980.m01	+	137	DUF3326_family	-
Vari_b40-14_v1.hap1.chr01	4302771	4306296	Vari_b40-14_v1.hap1.chr01.ver1.0.g003990.m01	+	616	multicopper_oxidase_LPR1-like	-
Vari_b40-14_v1.hap1.chr01	4307986	4308331	Vari_b40-14_v1.hap1.chr01.ver1.0.g004000.m01	+	81	DUF3326_family	-
Vari_b40-14_v1.hap1.chr01	4374055	4375792	Vari_b40-14_v1.hap1.chr01.ver1.0.g004010.m01	+	225	myb-related_308-like	-
Vari_b40-14_v1.hap1.chr01	4406978	4411706	Vari_b40-14_v1.hap1.chr01.ver1.0.g004020.m01	+	639	armadillo_beta-catenin_repeat_family	-
Vari_b40-14_v1.hap1.chr01	4413384	4416564	Vari_b40-14_v1.hap1.chr01.ver1.0.g004030.m01	+	231	plastid_movement_impaired	-
Vari_b40-14_v1.hap1.chr01	4420257	4440394	Vari_b40-14_v1.hap1.chr01.ver1.0.g004040.m01	-	1759	1-phosphatidylinositol-3-phosphate_5-kinase_FAB1C	-
Vari_b40-14_v1.hap1.chr01	4444569	4459771	Vari_b40-14_v1.hap1.chr01.ver1.0.g004050.m01	-	329	quinolinate_phoshoribosyltransferase	-
Vari_b40-14_v1.hap1.chr01	4495104	4496204	Vari_b40-14_v1.hap1.chr01.ver1.0.g004060.m01	-	366	calcium-dependent_phosphotriesterase_superfamily	-
Vari_b40-14_v1.hap1.chr01	4502257	4503989	Vari_b40-14_v1.hap1.chr01.ver1.0.g004070.m01	+	167	Chaperone_-domain_superfamily	-
Vari_b40-14_v1.hap1.chr01	4506675	4523033	Vari_b40-14_v1.hap1.chr01.ver1.0.g004080.m01	+	136	hydroxyproline-rich_glyco_family	-
Vari_b40-14_v1.hap1.chr01	4510701	4511769	Vari_b40-14_v1.hap1.chr01.ver1.0.g004090.m01	+	127	hydroxyproline-rich_glyco_family	-
Vari_b40-14_v1.hap1.chr01	4513580	4519952	Vari_b40-14_v1.hap1.chr01.ver1.0.g004100.m01	-	594	TPX2_(targeting_for_Xklp2)_family	-
Vari_b40-14_v1.hap1.chr01	4542656	4546529	Vari_b40-14_v1.hap1.chr01.ver1.0.g004110.m01	-	574	Auxin_efflux_carrier_family	-
Vari_b40-14_v1.hap1.chr01	4556036	4559007	Vari_b40-14_v1.hap1.chr01.ver1.0.g004120.m01	-	225	homeobox-leucine_zipper_HOX3-like	-
Vari_b40-14_v1.hap1.chr01	4561147	4601300	Vari_b40-14_v1.hap1.chr01.ver1.0.g004130.m01	-	704	ATP-dependent_DNA_helicase	-
Vari_b40-14_v1.hap1.chr01	4601528	4608079	Vari_b40-14_v1.hap1.chr01.ver1.0.g004140.m01	+	122	hypothetical_protein_PRUPE_ppa013429mg	-
Vari_b40-14_v1.hap1.chr01	4609132	4614379	Vari_b40-14_v1.hap1.chr01.ver1.0.g004150.m01	+	453	serine_carboxypeptidase-like_50	-
Vari_b40-14_v1.hap1.chr01	4612875	4614541	Vari_b40-14_v1.hap1.chr01.ver1.0.g004160.m01	+	451	serine_carboxypeptidase-like_50	-
Vari_b40-14_v1.hap1.chr01	4617489	4626477	Vari_b40-14_v1.hap1.chr01.ver1.0.g004170.m01	-	611	mitogen-activated_kinase_9-like	CK
Vari_b40-14_v1.hap1.chr01	4628560	4630727	Vari_b40-14_v1.hap1.chr01.ver1.0.g004180.m01	-	446	HMG-Y-related_A-like	-
Vari_b40-14_v1.hap1.chr01	4631425	4636831	Vari_b40-14_v1.hap1.chr01.ver1.0.g004190.m01	-	173	nudix_hydrolase	-
Vari_b40-14_v1.hap1.chr01	4648340	4671310	Vari_b40-14_v1.hap1.chr01.ver1.0.g004200.m01	+	952	P-loop_nucleoside_triphosphate_hydrolase_superfamily	N
Vari_b40-14_v1.hap1.chr01	4673612	4684609	Vari_b40-14_v1.hap1.chr01.ver1.0.g004210.m01	-	394	SEC12_2	-
Vari_b40-14_v1.hap1.chr01	4685923	4690034	Vari_b40-14_v1.hap1.chr01.ver1.0.g004220.m01	-	504	probable_sulfate_transporter	-
Vari_b40-14_v1.hap1.chr01	4697695	4698161	Vari_b40-14_v1.hap1.chr01.ver1.0.g004230.m01	+	97	10_kDa_mitochondrial-like	-
Vari_b40-14_v1.hap1.chr01	4701686	4707723	Vari_b40-14_v1.hap1.chr01.ver1.0.g004240.m01	+	561	O-fucosyltransferase_family	-
Vari_b40-14_v1.hap1.chr01	4709365	4718900	Vari_b40-14_v1.hap1.chr01.ver1.0.g004250.m01	+	283	phytanoyl-_dioxygenase_domain	-
Vari_b40-14_v1.hap1.chr01	4721407	4723069	Vari_b40-14_v1.hap1.chr01.ver1.0.g004260.m01	-	324	wuschel-related_homeobox	-
Vari_b40-14_v1.hap1.chr01	4725549	4728325	Vari_b40-14_v1.hap1.chr01.ver1.0.g004270.m01	-	248	fold	-
Vari_b40-14_v1.hap1.chr01	4743567	4745399	Vari_b40-14_v1.hap1.chr01.ver1.0.g004280.m01	-	610	Tetratricopeptide_repeat_(TPR)-like_superfamily	-
Vari_b40-14_v1.hap1.chr01	4747316	4752105	Vari_b40-14_v1.hap1.chr01.ver1.0.g004290.m01	+	473	Drug_Metabolite_transporter_superfamily	-
Vari_b40-14_v1.hap1.chr01	4752745	4753823	Vari_b40-14_v1.hap1.chr01.ver1.0.g004300.m01	+	150	MLP_423	-
Vari_b40-14_v1.hap1.chr01	4767269	4768202	Vari_b40-14_v1.hap1.chr01.ver1.0.g004310.m01	+	151	MLP_34	-
Vari_b40-14_v1.hap1.chr01	4771980	4772600	Vari_b40-14_v1.hap1.chr01.ver1.0.g004320.m01	+	113	pathogenesis-related_bet_V_I_family	-
Vari_b40-14_v1.hap1.chr01	4786193	4786899	Vari_b40-14_v1.hap1.chr01.ver1.0.g004330.m01	+	151	MLP_43	-
Vari_b40-14_v1.hap1.chr01	4799521	4801165	Vari_b40-14_v1.hap1.chr01.ver1.0.g004340.m01	+	151	MLP_43	-
Vari_b40-14_v1.hap1.chr01	4808636	4809377	Vari_b40-14_v1.hap1.chr01.ver1.0.g004350.m01	+	151	MLP_43	-
Vari_b40-14_v1.hap1.chr01	4833120	4834849	Vari_b40-14_v1.hap1.chr01.ver1.0.g004360.m01	+	151	MLP_28	-
Vari_b40-14_v1.hap1.chr01	4843401	4843711	Vari_b40-14_v1.hap1.chr01.ver1.0.g004370.m01	+	89	MLP_28	-
Vari_b40-14_v1.hap1.chr01	4851499	4853284	Vari_b40-14_v1.hap1.chr01.ver1.0.g004380.m01	+	151	MLP_28	-
Vari_b40-14_v1.hap1.chr01	4858577	4859366	Vari_b40-14_v1.hap1.chr01.ver1.0.g004390.m01	-	165	ARM_repeat_superfamily	-
Vari_b40-14_v1.hap1.chr01	4866275	4897023	Vari_b40-14_v1.hap1.chr01.ver1.0.g004400.m01	+	121	MLP_28	-
Vari_b40-14_v1.hap1.chr01	4869755	4870289	Vari_b40-14_v1.hap1.chr01.ver1.0.g004410.m01	-	127	hypothetical_protein_PRUPE_ppa016818mg,_partial	-
Vari_b40-14_v1.hap1.chr01	4900119	4903942	Vari_b40-14_v1.hap1.chr01.ver1.0.g004420.m01	-	490	phosphoethanolamine_N-methyltransferase	-
Vari_b40-14_v1.hap1.chr01	4906992	4932314	Vari_b40-14_v1.hap1.chr01.ver1.0.g004430.m01	+	139	hypothetical_protein_PRUPE_ppa013143mg	-
Vari_b40-14_v1.hap1.chr01	4909006	4912761	Vari_b40-14_v1.hap1.chr01.ver1.0.g004440.m01	-	539	phosphoglucosamine_mutase_family	-
Vari_b40-14_v1.hap1.chr01	4914976	4918288	Vari_b40-14_v1.hap1.chr01.ver1.0.g004450.m01	-	444	phosphoethanolamine_N-methyltransferase	-
Vari_b40-14_v1.hap1.chr01	4921486	4923061	Vari_b40-14_v1.hap1.chr01.ver1.0.g004460.m01	-	166	calcium-dependent_lipid-binding_(_domain)_family	-
Vari_b40-14_v1.hap1.chr01	4947328	4949100	Vari_b40-14_v1.hap1.chr01.ver1.0.g004470.m01	-	590	DELLA_GAI	-
Vari_b40-14_v1.hap1.chr01	4959873	4963499	Vari_b40-14_v1.hap1.chr01.ver1.0.g004480.m01	-	315	p21-carboxy-terminal_region-binding	-
Vari_b40-14_v1.hap1.chr01	4964199	4971564	Vari_b40-14_v1.hap1.chr01.ver1.0.g004490.m01	+	463	hypothetical_protein_PRUPE_ppa003121mg	-
Vari_b40-14_v1.hap1.chr01	4971872	4972969	Vari_b40-14_v1.hap1.chr01.ver1.0.g004500.m01	-	188	NAD(P)H-quinone_oxidoreductase_subunit_chloroplastic	-
Vari_b40-14_v1.hap1.chr01	4972280	4980834	Vari_b40-14_v1.hap1.chr01.ver1.0.g004510.m01	+	859	CELLULOSE_SYNTHASE_INTERACTIVE_3	-
Vari_b40-14_v1.hap1.chr01	4981129	4982290	Vari_b40-14_v1.hap1.chr01.ver1.0.g004520.m01	+	154	probable_NAD(P)H_dehydrogenase_subunit_chloroplastic	-
Vari_b40-14_v1.hap1.chr01	4986152	4999039	Vari_b40-14_v1.hap1.chr01.ver1.0.g004530.m01	+	565	clathrin_assembly_At2g01600	-
Vari_b40-14_v1.hap1.chr01	5004908	5009457	Vari_b40-14_v1.hap1.chr01.ver1.0.g004540.m01	+	1045	myosin-binding_2-like	-
Vari_b40-14_v1.hap1.chr01	5018333	5026410	Vari_b40-14_v1.hap1.chr01.ver1.0.g004550.m01	+	392	Cysteine-rich_receptor_kinase_10	KIN
Vari_b40-14_v1.hap1.chr01	5034264	5036092	Vari_b40-14_v1.hap1.chr01.ver1.0.g004560.m01	+	182	HMG-Y-related_A-like	-
Vari_b40-14_v1.hap1.chr01	5042581	5062622	Vari_b40-14_v1.hap1.chr01.ver1.0.g004570.m01	+	583	Phosphoglucomutase_phosphomannomutase_family	-
Vari_b40-14_v1.hap1.chr01	5065203	5067588	Vari_b40-14_v1.hap1.chr01.ver1.0.g004580.m01	-	534	pectinesterase_pectinesterase_inhibitor	-
Vari_b40-14_v1.hap1.chr01	5074385	5075035	Vari_b40-14_v1.hap1.chr01.ver1.0.g004590.m01	-	216	Plant_invertase_pectin_methylesterase_inhibitor_superfamily	-
Vari_b40-14_v1.hap1.chr01	5079209	5110365	Vari_b40-14_v1.hap1.chr01.ver1.0.g004600.m01	+	324	actin-related_C2B	-
Vari_b40-14_v1.hap1.chr01	5097264	5101211	Vari_b40-14_v1.hap1.chr01.ver1.0.g004610.m01	+	733	hypothetical_protein_PRUPE_ppa015607mg,_partial	-
Vari_b40-14_v1.hap1.chr01	5133861	5139233	Vari_b40-14_v1.hap1.chr01.ver1.0.g004620.m01	+	270	cell_number_regulator_2-like	-
Vari_b40-14_v1.hap1.chr01	5142945	5154119	Vari_b40-14_v1.hap1.chr01.ver1.0.g004630.m01	+	180	cell_number_regulator_2-like	-
Vari_b40-14_v1.hap1.chr01	5169730	5171801	Vari_b40-14_v1.hap1.chr01.ver1.0.g004640.m01	+	174	cell_number_regulator_2-like	-
Vari_b40-14_v1.hap1.chr01	5177263	5180995	Vari_b40-14_v1.hap1.chr01.ver1.0.g004650.m01	+	127	dynein_light_chain_type_1_family	-
Vari_b40-14_v1.hap1.chr01	5182275	5184681	Vari_b40-14_v1.hap1.chr01.ver1.0.g004660.m01	+	338	F-box_SKIP14-like	-
Vari_b40-14_v1.hap1.chr01	5184788	5187635	Vari_b40-14_v1.hap1.chr01.ver1.0.g004670.m01	-	465	glucan_endo-1,3-beta-glucosidase	-
Vari_b40-14_v1.hap1.chr01	5201817	5317161	Vari_b40-14_v1.hap1.chr01.ver1.0.g004680.m01	+	1640	mediator_of_RNA_polymerase_II_transcription_subunit_23	-
Vari_b40-14_v1.hap1.chr01	5329235	5333488	Vari_b40-14_v1.hap1.chr01.ver1.0.g004690.m01	-	322	TIFY_6B-like	-
Vari_b40-14_v1.hap1.chr01	5338869	5346050	Vari_b40-14_v1.hap1.chr01.ver1.0.g004700.m01	-	413	plant_UBX_domain-containing_2	-
Vari_b40-14_v1.hap1.chr01	5346619	5349474	Vari_b40-14_v1.hap1.chr01.ver1.0.g004710.m01	-	607	probable_inactive_receptor_kinase_At1g48480	RLK
Vari_b40-14_v1.hap1.chr01	5366524	5368682	Vari_b40-14_v1.hap1.chr01.ver1.0.g004720.m01	-	130	B-cell_receptor-associated	-
Vari_b40-14_v1.hap1.chr01	5374786	5377428	Vari_b40-14_v1.hap1.chr01.ver1.0.g004730.m01	-	298	salt_stress_response_antifungal_domain	-
Vari_b40-14_v1.hap1.chr01	5380597	5385904	Vari_b40-14_v1.hap1.chr01.ver1.0.g004740.m01	-	161	probable_peroxygenase_4	-
Vari_b40-14_v1.hap1.chr01	5390736	5395908	Vari_b40-14_v1.hap1.chr01.ver1.0.g004750.m01	-	159	ubiquitin-conjugating_enzyme	-
Vari_b40-14_v1.hap1.chr01	5413611	5415140	Vari_b40-14_v1.hap1.chr01.ver1.0.g004760.m01	+	393	1-aminocyclopropane-1-carboxylate_oxidase	-
Vari_b40-14_v1.hap1.chr01	5415281	5420805	Vari_b40-14_v1.hap1.chr01.ver1.0.g004770.m01	-	534	zinc_finger_(Ran-binding)_family	-
Vari_b40-14_v1.hap1.chr01	5421887	5423553	Vari_b40-14_v1.hap1.chr01.ver1.0.g004780.m01	-	145	nudix_hydrolase	-
Vari_b40-14_v1.hap1.chr01	5438306	5453852	Vari_b40-14_v1.hap1.chr01.ver1.0.g004790.m01	-	351	histone-lysine_N-methyltransferase_setd3	-
Vari_b40-14_v1.hap1.chr01	5454348	5460478	Vari_b40-14_v1.hap1.chr01.ver1.0.g004800.m01	+	532	ankyrin_repeat-containing_At5g02620-like	-
Vari_b40-14_v1.hap1.chr01	5464172	5484581	Vari_b40-14_v1.hap1.chr01.ver1.0.g004810.m01	-	727	VAC14_homolog_isoform_X2	-
Vari_b40-14_v1.hap1.chr01	5488234	5518225	Vari_b40-14_v1.hap1.chr01.ver1.0.g004820.m01	-	1496	nuclear_pore_complex_Nup155	-
Vari_b40-14_v1.hap1.chr01	5519570	5527382	Vari_b40-14_v1.hap1.chr01.ver1.0.g004830.m01	+	313	UDP-3-O-acyl_N-acetylglycosamine_deacetylase_family	-
Vari_b40-14_v1.hap1.chr01	5528124	5534646	Vari_b40-14_v1.hap1.chr01.ver1.0.g004840.m01	-	355	E3_ubiquitin_ligase_RIE1-like	-
Vari_b40-14_v1.hap1.chr01	5537123	5578892	Vari_b40-14_v1.hap1.chr01.ver1.0.g004850.m01	-	649	cleavage_and_polyadenylation_specificity_factor_subunit_3-II	-
Vari_b40-14_v1.hap1.chr01	5589542	5598416	Vari_b40-14_v1.hap1.chr01.ver1.0.g004860.m01	+	637	microtubule-associated_70-1	-
Vari_b40-14_v1.hap1.chr01	5601369	5609805	Vari_b40-14_v1.hap1.chr01.ver1.0.g004870.m01	+	467	Dynamin-related_1C	-
Vari_b40-14_v1.hap1.chr01	5610907	5615014	Vari_b40-14_v1.hap1.chr01.ver1.0.g004880.m01	-	616	adagio_1	-
Vari_b40-14_v1.hap1.chr01	5622629	5623607	Vari_b40-14_v1.hap1.chr01.ver1.0.g004890.m01	-	168	uncharacterized_protein_LOC109812991	-
Vari_b40-14_v1.hap1.chr01	5628090	5637262	Vari_b40-14_v1.hap1.chr01.ver1.0.g004900.m01	+	662	two-component_response_regulator_ORR21-like	-
Vari_b40-14_v1.hap1.chr01	5638245	5643350	Vari_b40-14_v1.hap1.chr01.ver1.0.g004910.m01	+	243	Sec14p-like_phosphatidylinositol_transfer_family	-
Vari_b40-14_v1.hap1.chr01	5644381	5649756	Vari_b40-14_v1.hap1.chr01.ver1.0.g004920.m01	+	379	aspartate-semialdehyde_dehydrogenase	-
Vari_b40-14_v1.hap1.chr01	5656016	5662192	Vari_b40-14_v1.hap1.chr01.ver1.0.g004930.m01	+	1109	probable_RNA-dependent_RNA_polymerase_1	-
Vari_b40-14_v1.hap1.chr01	5670381	5674165	Vari_b40-14_v1.hap1.chr01.ver1.0.g004940.m01	+	677	probable_RNA-dependent_RNA_polymerase_1	-
Vari_b40-14_v1.hap1.chr01	5674243	5676892	Vari_b40-14_v1.hap1.chr01.ver1.0.g004950.m01	+	421	probable_RNA-dependent_RNA_polymerase_1	-
Vari_b40-14_v1.hap1.chr01	5678541	5680250	Vari_b40-14_v1.hap1.chr01.ver1.0.g004960.m01	-	360	S-adenosylmethionine-dependent_methyltransferase	-
Vari_b40-14_v1.hap1.chr01	5681988	5707746	Vari_b40-14_v1.hap1.chr01.ver1.0.g004970.m01	-	353	S-adenosylmethionine-dependent_methyltransferase	-
Vari_b40-14_v1.hap1.chr01	5694465	5700828	Vari_b40-14_v1.hap1.chr01.ver1.0.g004980.m01	+	915	probable_RNA-dependent_RNA_polymerase_1	-
Vari_b40-14_v1.hap1.chr01	5712677	5714526	Vari_b40-14_v1.hap1.chr01.ver1.0.g004990.m01	-	353	S-adenosylmethionine-dependent_methyltransferase	-
Vari_b40-14_v1.hap1.chr01	5718488	5720599	Vari_b40-14_v1.hap1.chr01.ver1.0.g005000.m01	+	361	S-adenosylmethionine-dependent_methyltransferase	-
Vari_b40-14_v1.hap1.chr01	5727768	5728850	Vari_b40-14_v1.hap1.chr01.ver1.0.g005010.m01	-	254	S-adenosylmethionine-dependent_methyltransferase	-
Vari_b40-14_v1.hap1.chr01	5732188	5737081	Vari_b40-14_v1.hap1.chr01.ver1.0.g005020.m01	-	635	MACPF_domain	-
Vari_b40-14_v1.hap1.chr01	5758121	5763027	Vari_b40-14_v1.hap1.chr01.ver1.0.g005030.m01	-	854	alpha,alpha-trehalose-phosphate_synthase_[UDP-forming]_6-like	-
Vari_b40-14_v1.hap1.chr01	5783529	5784008	Vari_b40-14_v1.hap1.chr01.ver1.0.g005040.m01	+	63	ubiquinone_biosynthesis_ubiB	-
Vari_b40-14_v1.hap1.chr01	5834006	5838321	Vari_b40-14_v1.hap1.chr01.ver1.0.g005050.m01	+	407	heat_shock_factor_HSF8-like	-
Vari_b40-14_v1.hap1.chr01	5839193	5841653	Vari_b40-14_v1.hap1.chr01.ver1.0.g005060.m01	-	245	vacuolar_iron_transporter	-
Vari_b40-14_v1.hap1.chr01	5845458	5848481	Vari_b40-14_v1.hap1.chr01.ver1.0.g005070.m01	-	245	vacuolar_iron_transporter	-
Vari_b40-14_v1.hap1.chr01	5856269	5859386	Vari_b40-14_v1.hap1.chr01.ver1.0.g005080.m01	-	107	small_nuclear_ribonucleo_Sm_D2-like	-
Vari_b40-14_v1.hap1.chr01	5860611	5870619	Vari_b40-14_v1.hap1.chr01.ver1.0.g005090.m01	-	514	vacuolar_fusion_CCZ1	-
Vari_b40-14_v1.hap1.chr01	5877851	5882845	Vari_b40-14_v1.hap1.chr01.ver1.0.g005100.m01	+	463	Cyclin_family	-
Vari_b40-14_v1.hap1.chr01	5887955	5892846	Vari_b40-14_v1.hap1.chr01.ver1.0.g005110.m01	-	256	binding_partner_of_ACD11_1-like	-
Vari_b40-14_v1.hap1.chr01	5900521	5903025	Vari_b40-14_v1.hap1.chr01.ver1.0.g005120.m01	-	224	PLATZ_transcription_factor_family	-
Vari_b40-14_v1.hap1.chr01	5907329	5917384	Vari_b40-14_v1.hap1.chr01.ver1.0.g005130.m01	-	436	pollen_defective_IN_guidance	-
Vari_b40-14_v1.hap1.chr01	5920807	5923173	Vari_b40-14_v1.hap1.chr01.ver1.0.g005140.m01	-	788	receptor_kinase_1	KIN
Vari_b40-14_v1.hap1.chr01	5927290	5986410	Vari_b40-14_v1.hap1.chr01.ver1.0.g005150.m01	-	1889	THO_complex_subunit_2	-
Vari_b40-14_v1.hap1.chr01	5994147	5995442	Vari_b40-14_v1.hap1.chr01.ver1.0.g005160.m01	+	431	hypothetical_protein_EUTSA_v10005609mg,_partial	-
Vari_b40-14_v1.hap1.chr01	5997205	6005796	Vari_b40-14_v1.hap1.chr01.ver1.0.g005170.m01	+	129	B-cell_receptor-associated	-
Vari_b40-14_v1.hap1.chr01	6016193	6017521	Vari_b40-14_v1.hap1.chr01.ver1.0.g005180.m01	-	442	U-box_domain-containing_21-like	-
Vari_b40-14_v1.hap1.chr01	6022299	6027698	Vari_b40-14_v1.hap1.chr01.ver1.0.g005190.m01	-	937	receptor_kinase_TMK1-like	RLK
Vari_b40-14_v1.hap1.chr01	6054582	6064953	Vari_b40-14_v1.hap1.chr01.ver1.0.g005200.m01	-	1046	CHASE_domain_containing_histidine_kinase	-
Vari_b40-14_v1.hap1.chr01	6071523	6075512	Vari_b40-14_v1.hap1.chr01.ver1.0.g005210.m01	+	223	zinc_finger_4-like	-
Vari_b40-14_v1.hap1.chr01	6082400	6089559	Vari_b40-14_v1.hap1.chr01.ver1.0.g005220.m01	+	820	OBERON_3	-
Vari_b40-14_v1.hap1.chr01	6093825	6094968	Vari_b40-14_v1.hap1.chr01.ver1.0.g005230.m01	-	222	probable_ascorbate-specific_transmembrane_electron_transporter_1	-
Vari_b40-14_v1.hap1.chr01	6121484	6123165	Vari_b40-14_v1.hap1.chr01.ver1.0.g005240.m01	+	314	cysteine-rich_receptor-kinase	-
Vari_b40-14_v1.hap1.chr01	6152498	6153804	Vari_b40-14_v1.hap1.chr01.ver1.0.g005250.m01	-	224	Cytochrome_b561_ferric_reductase_transmembrane_family	-
Vari_b40-14_v1.hap1.chr01	6162326	6165335	Vari_b40-14_v1.hap1.chr01.ver1.0.g005260.m01	+	332	probable_xyloglucan_endotransglucosylase_hydrolase_28	-
Vari_b40-14_v1.hap1.chr01	6166933	6176723	Vari_b40-14_v1.hap1.chr01.ver1.0.g005270.m01	-	302	anthranilate_synthase_beta_subunit_chloroplastic-like	-
Vari_b40-14_v1.hap1.chr01	6182103	6189992	Vari_b40-14_v1.hap1.chr01.ver1.0.g005280.m01	+	704	hydroxyproline-rich_glyco_family	-
Vari_b40-14_v1.hap1.chr01	6190168	6197698	Vari_b40-14_v1.hap1.chr01.ver1.0.g005290.m01	+	406	2-oxoglutarate_(2OG)_and_Fe(II)-dependent_oxygenase_superfamily	-
Vari_b40-14_v1.hap1.chr01	6196604	6199782	Vari_b40-14_v1.hap1.chr01.ver1.0.g005300.m01	-	324	Purple_acid_phosphatase_3	-
Vari_b40-14_v1.hap1.chr01	6201879	6210177	Vari_b40-14_v1.hap1.chr01.ver1.0.g005310.m01	-	316	annexin_D8	-
Vari_b40-14_v1.hap1.chr01	6221661	6224216	Vari_b40-14_v1.hap1.chr01.ver1.0.g005320.m01	+	439	DNAse_I-like_superfamily	-
Vari_b40-14_v1.hap1.chr01	6228556	6236643	Vari_b40-14_v1.hap1.chr01.ver1.0.g005330.m01	+	231	cyclin_J18	-
Vari_b40-14_v1.hap1.chr01	6244483	6251869	Vari_b40-14_v1.hap1.chr01.ver1.0.g005340.m01	+	599	65-kDa_microtubule-associated_6-like	-
Vari_b40-14_v1.hap1.chr01	6252859	6275574	Vari_b40-14_v1.hap1.chr01.ver1.0.g005350.m01	+	464	IAA-alanine_resistance_1	-
Vari_b40-14_v1.hap1.chr01	6265306	6267231	Vari_b40-14_v1.hap1.chr01.ver1.0.g005360.m01	+	349	hypothetical_protein_PRUPE_ppa021750mg,_partial	-
Vari_b40-14_v1.hap1.chr01	6278428	6280705	Vari_b40-14_v1.hap1.chr01.ver1.0.g005370.m01	-	128	cystic_fibrosis_transmembrane_conductance_regulator	-
Vari_b40-14_v1.hap1.chr01	6288640	6289780	Vari_b40-14_v1.hap1.chr01.ver1.0.g005380.m01	+	376	clathrin_assembly	-
Vari_b40-14_v1.hap1.chr01	6293252	6295762	Vari_b40-14_v1.hap1.chr01.ver1.0.g005390.m01	-	341	BASIC_PENTACYSTEINE2-like	-
Vari_b40-14_v1.hap1.chr01	6305351	6307968	Vari_b40-14_v1.hap1.chr01.ver1.0.g005400.m01	+	593	RING_FYVE_PHD_zinc_finger_superfamily	-
Vari_b40-14_v1.hap1.chr01	6330874	6333618	Vari_b40-14_v1.hap1.chr01.ver1.0.g005410.m01	+	425	SHOOT_GRAVITROPISM_5-like	-
Vari_b40-14_v1.hap1.chr01	6343491	6346895	Vari_b40-14_v1.hap1.chr01.ver1.0.g005420.m01	-	1134	serine_threonine-_kinase_BRI1-like_2	RLK
Vari_b40-14_v1.hap1.chr01	6353412	6361543	Vari_b40-14_v1.hap1.chr01.ver1.0.g005430.m01	-	343	aldo_keto_reductase_family_oxidoreductase	-
Vari_b40-14_v1.hap1.chr01	6362190	6365396	Vari_b40-14_v1.hap1.chr01.ver1.0.g005440.m01	-	318	aldo_keto_reductase_family_oxidoreductase	-
Vari_b40-14_v1.hap1.chr01	6375115	6386475	Vari_b40-14_v1.hap1.chr01.ver1.0.g005450.m01	-	314	aldo_keto_reductase_family_oxidoreductase	-
Vari_b40-14_v1.hap1.chr01	6388034	6392146	Vari_b40-14_v1.hap1.chr01.ver1.0.g005460.m01	-	395	aldo_keto_reductase_family_oxidoreductase	-
Vari_b40-14_v1.hap1.chr01	6402856	6404397	Vari_b40-14_v1.hap1.chr01.ver1.0.g005470.m01	+	316	NAD(P)H-dependent_6_-deoxychalcone_synthase-like	-
Vari_b40-14_v1.hap1.chr01	6426976	6428575	Vari_b40-14_v1.hap1.chr01.ver1.0.g005480.m01	+	265	NAD(P)H-dependent_6_-deoxychalcone_synthase-like	-
Vari_b40-14_v1.hap1.chr01	6438124	6444257	Vari_b40-14_v1.hap1.chr01.ver1.0.g005490.m01	+	591	transmembrane_9_superfamily_member_2-like	-
Vari_b40-14_v1.hap1.chr01	6449600	6515407	Vari_b40-14_v1.hap1.chr01.ver1.0.g005500.m01	+	1139	sodium_hydrogen_exchanger_8	-
Vari_b40-14_v1.hap1.chr01	6475612	6477572	Vari_b40-14_v1.hap1.chr01.ver1.0.g005510.m01	+	228	Retrovirus-related_Pol_poly_from_transposon_TNT_1-94	-
Vari_b40-14_v1.hap1.chr01	6515401	6521477	Vari_b40-14_v1.hap1.chr01.ver1.0.g005520.m01	-	719	potassium_transporter_8	-
Vari_b40-14_v1.hap1.chr01	6535104	6536366	Vari_b40-14_v1.hap1.chr01.ver1.0.g005530.m01	+	420	fasciclin-like_arabinogalactan_21	-
Vari_b40-14_v1.hap1.chr01	6541028	6542804	Vari_b40-14_v1.hap1.chr01.ver1.0.g005540.m01	-	283	XRI1-like_isoform_X1	-
Vari_b40-14_v1.hap1.chr01	6545083	6545715	Vari_b40-14_v1.hap1.chr01.ver1.0.g005550.m01	-	120	protease_inhibitor_seed_storage_lipid_transfer_family	-
Vari_b40-14_v1.hap1.chr01	6576721	6579968	Vari_b40-14_v1.hap1.chr01.ver1.0.g005560.m01	-	495	glutamate_decarboxylase	-
Vari_b40-14_v1.hap1.chr01	6584156	6584536	Vari_b40-14_v1.hap1.chr01.ver1.0.g005570.m01	+	77	homeobox-leucine_zipper_ANTHOCYANINLESS_2-like_isoform_X2	-
Vari_b40-14_v1.hap1.chr01	6590481	6592880	Vari_b40-14_v1.hap1.chr01.ver1.0.g005580.m01	-	511	glutamate_decarboxylase	-
Vari_b40-14_v1.hap1.chr01	6598322	6606442	Vari_b40-14_v1.hap1.chr01.ver1.0.g005590.m01	+	586	NRT1_PTR_FAMILY_-like	-
Vari_b40-14_v1.hap1.chr01	6607460	6614987	Vari_b40-14_v1.hap1.chr01.ver1.0.g005600.m01	+	326	eukaryotic_translation_initiation_factor_3_subunit_I	-
Vari_b40-14_v1.hap1.chr01	6617772	6618983	Vari_b40-14_v1.hap1.chr01.ver1.0.g005610.m01	-	403	fasciclin-like_arabinogalactan	-
Vari_b40-14_v1.hap1.chr01	6686074	6698013	Vari_b40-14_v1.hap1.chr01.ver1.0.g005620.m01	+	100	NADH_dehydrogenase_[ubiquinone]_1_beta_subcomplex_subunit_7	-
Vari_b40-14_v1.hap1.chr01	6716634	6720434	Vari_b40-14_v1.hap1.chr01.ver1.0.g005630.m01	+	303	Myb_family_transcription_factor	-
Vari_b40-14_v1.hap1.chr01	6725615	6732911	Vari_b40-14_v1.hap1.chr01.ver1.0.g005640.m01	-	337	THUMP_domain-containing	-
Vari_b40-14_v1.hap1.chr01	6737012	6738939	Vari_b40-14_v1.hap1.chr01.ver1.0.g005650.m01	+	321	very-long-chain_3-oxoacyl-_reductase_1-like	-
Vari_b40-14_v1.hap1.chr01	6739480	6740616	Vari_b40-14_v1.hap1.chr01.ver1.0.g005660.m01	-	109	aldehyde_dehydrogenase_family_2_member_mitochondrial-like	-
Vari_b40-14_v1.hap1.chr01	6760518	6761501	Vari_b40-14_v1.hap1.chr01.ver1.0.g005670.m01	+	230	very-long-chain_3-oxoacyl-_reductase_1-like	-
Vari_b40-14_v1.hap1.chr01	6772610	6774682	Vari_b40-14_v1.hap1.chr01.ver1.0.g005680.m01	+	361	very-long-chain_3-oxoacyl-_reductase_1-like	-
Vari_b40-14_v1.hap1.chr01	6776845	6780564	Vari_b40-14_v1.hap1.chr01.ver1.0.g005690.m01	+	320	very-long-chain_3-oxoacyl-_reductase_1-like	-
Vari_b40-14_v1.hap1.chr01	6785065	6792750	Vari_b40-14_v1.hap1.chr01.ver1.0.g005700.m01	+	1193	COP1-interacting	-
Vari_b40-14_v1.hap1.chr01	6797360	6797965	Vari_b40-14_v1.hap1.chr01.ver1.0.g005710.m01	-	201	Photosystem_II_core_complex_s_psbY	-
Vari_b40-14_v1.hap1.chr01	6810325	6821547	Vari_b40-14_v1.hap1.chr01.ver1.0.g005720.m01	+	539	63_kDa_inner_membrane_family	-
Vari_b40-14_v1.hap1.chr01	6840242	6844884	Vari_b40-14_v1.hap1.chr01.ver1.0.g005730.m01	+	534	ultraviolet-B_receptor_UVR8	-
Vari_b40-14_v1.hap1.chr01	6855537	6857499	Vari_b40-14_v1.hap1.chr01.ver1.0.g005740.m01	+	403	pectate_lyase_family	-
Vari_b40-14_v1.hap1.chr01	6858599	6878435	Vari_b40-14_v1.hap1.chr01.ver1.0.g005750.m01	-	535	T-complex_1_subunit_epsilon	-
Vari_b40-14_v1.hap1.chr01	6887842	6889794	Vari_b40-14_v1.hap1.chr01.ver1.0.g005760.m01	-	650	cleavage_and_polyadenylation_specificity_factor_subunit_6	-
Vari_b40-14_v1.hap1.chr01	6892815	6918348	Vari_b40-14_v1.hap1.chr01.ver1.0.g005770.m01	-	428	Actin-related_3	-
Vari_b40-14_v1.hap1.chr01	6927873	6938132	Vari_b40-14_v1.hap1.chr01.ver1.0.g005780.m01	+	789	OSBP(oxysterol-binding_)-related_1C	-
Vari_b40-14_v1.hap1.chr01	6938784	6946613	Vari_b40-14_v1.hap1.chr01.ver1.0.g005790.m01	-	848	SDA1_family	-
Vari_b40-14_v1.hap1.chr01	6947466	6956206	Vari_b40-14_v1.hap1.chr01.ver1.0.g005800.m01	+	488	pyridoxal-5_-phosphate-dependent_enzyme_family	-
Vari_b40-14_v1.hap1.chr01	6968492	6971228	Vari_b40-14_v1.hap1.chr01.ver1.0.g005810.m01	+	659	terminal_ear1_homolog	-
Vari_b40-14_v1.hap1.chr01	6974109	6977586	Vari_b40-14_v1.hap1.chr01.ver1.0.g005820.m01	-	359	thiol_protease_SEN102-like	-
Vari_b40-14_v1.hap1.chr01	6979680	6980683	Vari_b40-14_v1.hap1.chr01.ver1.0.g005830.m01	-	63	uncharacterized_protein_LOC109830471	-
Vari_b40-14_v1.hap1.chr01	6982047	6982599	Vari_b40-14_v1.hap1.chr01.ver1.0.g005840.m01	+	156	multidrug_resistance	-
Vari_b40-14_v1.hap1.chr01	6983498	6988357	Vari_b40-14_v1.hap1.chr01.ver1.0.g005850.m01	+	1251	multidrug_resistance	-
Vari_b40-14_v1.hap1.chr01	6991042	6992504	Vari_b40-14_v1.hap1.chr01.ver1.0.g005860.m01	+	432	Myosin_heavy_chain_kinase_B	-
Vari_b40-14_v1.hap1.chr01	7006816	7007229	Vari_b40-14_v1.hap1.chr01.ver1.0.g005870.m01	-	137	DUF1713_domain	-
Vari_b40-14_v1.hap1.chr01	7011176	7014558	Vari_b40-14_v1.hap1.chr01.ver1.0.g005880.m01	-	711	SIEVE_ELEMENT_OCCLUSION_B-like	-
Vari_b40-14_v1.hap1.chr01	7015243	7019026	Vari_b40-14_v1.hap1.chr01.ver1.0.g005890.m01	-	513	SIEVE_ELEMENT_OCCLUSION_B-like	-
Vari_b40-14_v1.hap1.chr01	7029277	7032633	Vari_b40-14_v1.hap1.chr01.ver1.0.g005900.m01	-	713	SIEVE_ELEMENT_OCCLUSION_B-like	-
Vari_b40-14_v1.hap1.chr01	7039851	7042113	Vari_b40-14_v1.hap1.chr01.ver1.0.g005910.m01	+	526	cytochrome_P450_86B1-like	-
Vari_b40-14_v1.hap1.chr01	7054913	7061592	Vari_b40-14_v1.hap1.chr01.ver1.0.g005920.m01	+	273	proteasome_subunit_beta_type-7-A-like	-
Vari_b40-14_v1.hap1.chr01	7062082	7064870	Vari_b40-14_v1.hap1.chr01.ver1.0.g005930.m01	-	406	cellulase_(glycosyl_hydrolase_family_5)	-
Vari_b40-14_v1.hap1.chr01	7071102	7085110	Vari_b40-14_v1.hap1.chr01.ver1.0.g005940.m01	+	662	GLE1_isoform_X1	-
Vari_b40-14_v1.hap1.chr01	7084682	7090471	Vari_b40-14_v1.hap1.chr01.ver1.0.g005950.m01	-	442	E3_ubiquitin-_ligase_RGLG2	-
Vari_b40-14_v1.hap1.chr01	7092798	7093427	Vari_b40-14_v1.hap1.chr01.ver1.0.g005960.m01	-	209	SEC14_cytosolic_factor_family	-
Vari_b40-14_v1.hap1.chr01	7093481	7093795	Vari_b40-14_v1.hap1.chr01.ver1.0.g005970.m01	-	104	SEC14_cytosolic_factor_family	-
Vari_b40-14_v1.hap1.chr01	7096268	7101909	Vari_b40-14_v1.hap1.chr01.ver1.0.g005980.m01	+	696	myosin_heavy	-
Vari_b40-14_v1.hap1.chr01	7110077	7111741	Vari_b40-14_v1.hap1.chr01.ver1.0.g005990.m01	-	397	Cytochrome_P450	-
Vari_b40-14_v1.hap1.chr01	7136519	7138795	Vari_b40-14_v1.hap1.chr01.ver1.0.g006000.m01	-	425	Cytochrome_P450	-
Vari_b40-14_v1.hap1.chr01	7148467	7149774	Vari_b40-14_v1.hap1.chr01.ver1.0.g006010.m01	-	224	Cytochrome_b561_ferric_reductase_transmembrane_family	-
Vari_b40-14_v1.hap1.chr01	7159563	7168625	Vari_b40-14_v1.hap1.chr01.ver1.0.g006020.m01	+	1040	probable_RNA-dependent_RNA_polymerase_1	-
Vari_b40-14_v1.hap1.chr01	7169530	7171298	Vari_b40-14_v1.hap1.chr01.ver1.0.g006030.m01	-	360	S-adenosylmethionine-dependent_methyltransferase	-
Vari_b40-14_v1.hap1.chr01	7172885	7184887	Vari_b40-14_v1.hap1.chr01.ver1.0.g006040.m01	-	353	S-adenosylmethionine-dependent_methyltransferase	-
Vari_b40-14_v1.hap1.chr01	7191109	7193221	Vari_b40-14_v1.hap1.chr01.ver1.0.g006050.m01	+	321	S-adenosylmethionine-dependent_methyltransferase	-
Vari_b40-14_v1.hap1.chr01	7208404	7209246	Vari_b40-14_v1.hap1.chr01.ver1.0.g006060.m01	-	174	S-adenosylmethionine-dependent_methyltransferase	-
Vari_b40-14_v1.hap1.chr01	7219718	7220768	Vari_b40-14_v1.hap1.chr01.ver1.0.g006070.m01	+	317	serine_threonine-_phosphatase_7_long_form_homolog	-
Vari_b40-14_v1.hap1.chr01	7224940	7229832	Vari_b40-14_v1.hap1.chr01.ver1.0.g006080.m01	-	635	MACPF_domain	-
Vari_b40-14_v1.hap1.chr01	7245078	7250094	Vari_b40-14_v1.hap1.chr01.ver1.0.g006090.m01	-	854	alpha,alpha-trehalose-phosphate_synthase_[UDP-forming]_6-like	-
Vari_b40-14_v1.hap1.chr01	7267147	7267628	Vari_b40-14_v1.hap1.chr01.ver1.0.g006100.m01	+	138	scarecrow_23	-
Vari_b40-14_v1.hap1.chr01	8802365	8804618	Vari_b40-14_v1.hap1.chr01.ver1.0.g006110.m01	+	212	quinolinate_chloroplastic-like_isoform_X2	-
Vari_b40-14_v1.hap1.chr01	8818020	8831123	Vari_b40-14_v1.hap1.chr01.ver1.0.g006120.m01	+	541	eukaryotic_translation_initiation_factor_4B2-like	-
Vari_b40-14_v1.hap1.chr01	8831557	8833874	Vari_b40-14_v1.hap1.chr01.ver1.0.g006130.m01	+	385	GDSL-like_lipase_acylhydrolase	-
Vari_b40-14_v1.hap1.chr01	8835145	8837444	Vari_b40-14_v1.hap1.chr01.ver1.0.g006140.m01	+	398	GDSL_esterase_lipase_At3g26430-like	-
Vari_b40-14_v1.hap1.chr01	8838575	8841736	Vari_b40-14_v1.hap1.chr01.ver1.0.g006150.m01	+	383	GDSL-like_lipase_acylhydrolase	-
Vari_b40-14_v1.hap1.chr01	8842248	8845660	Vari_b40-14_v1.hap1.chr01.ver1.0.g006160.m01	+	388	GDSL_esterase_lipase_At3g26430-like	-
Vari_b40-14_v1.hap1.chr01	8846230	8847132	Vari_b40-14_v1.hap1.chr01.ver1.0.g006170.m01	-	300	DUF868_family_(DUF868)	-
Vari_b40-14_v1.hap1.chr01	8848952	8853570	Vari_b40-14_v1.hap1.chr01.ver1.0.g006180.m01	-	419	phosphatase_2C_family	-
Vari_b40-14_v1.hap1.chr01	8857828	8866872	Vari_b40-14_v1.hap1.chr01.ver1.0.g006190.m01	+	602	PLASTID_MOVEMENT_IMPAIRED_2_isoform_X1	-
Vari_b40-14_v1.hap1.chr01	8868585	8877612	Vari_b40-14_v1.hap1.chr01.ver1.0.g006200.m01	+	401	lysine_ketoglutarate_reductase_trans-splicing_(DUF707)	-
Vari_b40-14_v1.hap1.chr01	8879005	8880138	Vari_b40-14_v1.hap1.chr01.ver1.0.g006210.m01	+	247	probable_E3_ubiquitin-_ligase_XERICO	-
Vari_b40-14_v1.hap1.chr01	8889812	8894748	Vari_b40-14_v1.hap1.chr01.ver1.0.g006220.m01	-	451	beta-1,4-N-acetylglucosaminyltransferase_family	-
Vari_b40-14_v1.hap1.chr01	8930822	8934724	Vari_b40-14_v1.hap1.chr01.ver1.0.g006230.m01	+	630	phototropic-responsive_NPH3_family	-
Vari_b40-14_v1.hap1.chr01	8945096	8945982	Vari_b40-14_v1.hap1.chr01.ver1.0.g006240.m01	-	94	PGPS_D10	-
Vari_b40-14_v1.hap1.chr01	8948425	8949678	Vari_b40-14_v1.hap1.chr01.ver1.0.g006250.m01	-	417	ethylene-responsive_transcription_factor_LEP-like	-
Vari_b40-14_v1.hap1.chr01	8961494	8962321	Vari_b40-14_v1.hap1.chr01.ver1.0.g006260.m01	+	117	hypothetical_protein_CICLE_v10013311mg	-
Vari_b40-14_v1.hap1.chr01	8968726	8970240	Vari_b40-14_v1.hap1.chr01.ver1.0.g006270.m01	+	348	hypothetical_protein_PRUPE_ppa019714mg,_partial	-
Vari_b40-14_v1.hap1.chr01	8981194	8983728	Vari_b40-14_v1.hap1.chr01.ver1.0.g006280.m01	-	185	Octicosapeptide_Phox_Bem1p_family	-
Vari_b40-14_v1.hap1.chr01	9216566	9223352	Vari_b40-14_v1.hap1.chr01.ver1.0.g006290.m01	-	593	anthranilate_phosphoribosyltransferase	-
Vari_b40-14_v1.hap1.chr01	9228149	9231313	Vari_b40-14_v1.hap1.chr01.ver1.0.g006300.m01	+	282	poor_homologous_synapsis_1	-
Vari_b40-14_v1.hap1.chr01	9231591	9233014	Vari_b40-14_v1.hap1.chr01.ver1.0.g006310.m01	-	360	peroxidase_5-like	-
Vari_b40-14_v1.hap1.chr01	9236192	9247623	Vari_b40-14_v1.hap1.chr01.ver1.0.g006320.m01	+	546	lysM_domain_receptor-like_kinase_3	KIN
Vari_b40-14_v1.hap1.chr01	9252866	9262758	Vari_b40-14_v1.hap1.chr01.ver1.0.g006330.m01	+	428	clathrin_adaptor_complexes_medium_subunit_family	-
Vari_b40-14_v1.hap1.chr01	9256368	9258364	Vari_b40-14_v1.hap1.chr01.ver1.0.g006340.m01	+	217	F-box_interaction_domain	-
Vari_b40-14_v1.hap1.chr01	9271953	9274966	Vari_b40-14_v1.hap1.chr01.ver1.0.g006350.m01	-	419	tryptophan_aminotransferase-related_2-like	-
Vari_b40-14_v1.hap1.chr01	9283090	9287039	Vari_b40-14_v1.hap1.chr01.ver1.0.g006360.m01	-	462	alpha_beta-Hydrolases_superfamily	-
Vari_b40-14_v1.hap1.chr01	9294843	9309238	Vari_b40-14_v1.hap1.chr01.ver1.0.g006370.m01	+	489	pentatricopeptide_repeat-containing_mitochondrial-like	-
Vari_b40-14_v1.hap1.chr01	9298801	9303444	Vari_b40-14_v1.hap1.chr01.ver1.0.g006380.m01	+	1216	hypothetical_protein_PRUPE_ppa016504mg,_partial	-
Vari_b40-14_v1.hap1.chr01	9314966	9319618	Vari_b40-14_v1.hap1.chr01.ver1.0.g006390.m01	-	469	carboxyl-terminal_peptidase	-
Vari_b40-14_v1.hap1.chr01	9348789	9350285	Vari_b40-14_v1.hap1.chr01.ver1.0.g006400.m01	+	242	heme-binding_2-like	-
Vari_b40-14_v1.hap1.chr01	9355504	9374793	Vari_b40-14_v1.hap1.chr01.ver1.0.g006410.m01	-	1459	alpha-glucan_water_chloroplastic_isoform_X1	-
Vari_b40-14_v1.hap1.chr01	9393575	9394284	Vari_b40-14_v1.hap1.chr01.ver1.0.g006420.m01	-	178	Plant_invertase_pectin_methylesterase_inhibitor_superfamily	-
Vari_b40-14_v1.hap1.chr01	9399973	9403998	Vari_b40-14_v1.hap1.chr01.ver1.0.g006430.m01	+	505	high_affinity_nitrate_transporter	-
Vari_b40-14_v1.hap1.chr01	9429427	9432076	Vari_b40-14_v1.hap1.chr01.ver1.0.g006440.m01	-	479	polygalacturonase_At1g48100-like	-
Vari_b40-14_v1.hap1.chr01	9443912	9448983	Vari_b40-14_v1.hap1.chr01.ver1.0.g006450.m01	+	650	cysteine-rich_receptor_kinase_2	KIN
Vari_b40-14_v1.hap1.chr01	9454981	9458174	Vari_b40-14_v1.hap1.chr01.ver1.0.g006460.m01	+	614	cysteine-rich_receptor_kinase_2	KIN
Vari_b40-14_v1.hap1.chr01	9458668	9508143	Vari_b40-14_v1.hap1.chr01.ver1.0.g006470.m01	-	258	S-adenosyl-L-methionine-dependent_methyltransferases_superfamily	-
Vari_b40-14_v1.hap1.chr01	9471192	9475871	Vari_b40-14_v1.hap1.chr01.ver1.0.g006480.m01	+	654	cysteine-rich_receptor_kinase_2_isoform_X2	KIN
Vari_b40-14_v1.hap1.chr01	9514390	9524607	Vari_b40-14_v1.hap1.chr01.ver1.0.g006490.m01	-	318	homeobox_knotted-1-like_6	-
Vari_b40-14_v1.hap1.chr01	9535044	9539866	Vari_b40-14_v1.hap1.chr01.ver1.0.g006500.m01	-	627	trichome_birefringence-like	-
Vari_b40-14_v1.hap1.chr01	9544327	9551824	Vari_b40-14_v1.hap1.chr01.ver1.0.g006510.m01	-	626	NSP-INTERACTING_KINASE_3	RLK
Vari_b40-14_v1.hap1.chr01	9582763	9588747	Vari_b40-14_v1.hap1.chr01.ver1.0.g006520.m01	-	423	ATP-citrate_synthase_alpha_chain_1	-
Vari_b40-14_v1.hap1.chr01	9595794	9599563	Vari_b40-14_v1.hap1.chr01.ver1.0.g006530.m01	+	259	Signal_recognition_particle_receptor_subunit_beta	CN
Vari_b40-14_v1.hap1.chr01	9601751	9616786	Vari_b40-14_v1.hap1.chr01.ver1.0.g006540.m01	-	332	transmembrane	-
Vari_b40-14_v1.hap1.chr01	9624682	9625825	Vari_b40-14_v1.hap1.chr01.ver1.0.g006550.m01	+	164	Plant-specific_transcription_factor_YABBY_family	-
Vari_b40-14_v1.hap1.chr01	9640788	9645723	Vari_b40-14_v1.hap1.chr01.ver1.0.g006560.m01	+	353	E3_ubiquitin-_ligase_BOI-like	-
Vari_b40-14_v1.hap1.chr01	9646006	9652259	Vari_b40-14_v1.hap1.chr01.ver1.0.g006570.m01	-	230	RNA-binding_48	-
Vari_b40-14_v1.hap1.chr01	9652590	9656671	Vari_b40-14_v1.hap1.chr01.ver1.0.g006580.m01	+	217	Pyrrolidone-carboxylate_peptidase	-
Vari_b40-14_v1.hap1.chr01	9658506	9664201	Vari_b40-14_v1.hap1.chr01.ver1.0.g006590.m01	+	913	probable_polygalacturonase_At1g80170	-
Vari_b40-14_v1.hap1.chr01	9668532	9674628	Vari_b40-14_v1.hap1.chr01.ver1.0.g006600.m01	+	518	polygalacturonase_At1g48100-like	-
Vari_b40-14_v1.hap1.chr01	9680241	9685778	Vari_b40-14_v1.hap1.chr01.ver1.0.g006610.m01	+	393	CRS2-associated_factor_chloroplastic	-
Vari_b40-14_v1.hap1.chr01	9686065	9689319	Vari_b40-14_v1.hap1.chr01.ver1.0.g006620.m01	-	400	F-box_At1g65770	-
Vari_b40-14_v1.hap1.chr01	9694985	9698300	Vari_b40-14_v1.hap1.chr01.ver1.0.g006630.m01	+	324	1,4-dihydroxy-2-naphthoyl-_peroxisomal	-
Vari_b40-14_v1.hap1.chr01	9701998	9727045	Vari_b40-14_v1.hap1.chr01.ver1.0.g006640.m01	+	818	phosphatidylinositol_3-_root_isoform	-
Vari_b40-14_v1.hap1.chr01	9710733	9711609	Vari_b40-14_v1.hap1.chr01.ver1.0.g006650.m01	+	130	hypothetical_protein_PRUPE_ppa016706mg,_partial	-
Vari_b40-14_v1.hap1.chr01	9727161	9728011	Vari_b40-14_v1.hap1.chr01.ver1.0.g006660.m01	+	116	F-box_LRR	-
Vari_b40-14_v1.hap1.chr01	9731350	9739193	Vari_b40-14_v1.hap1.chr01.ver1.0.g006670.m01	+	181	ADP-ribosylation_factor_2	-
Vari_b40-14_v1.hap1.chr01	9743902	9758254	Vari_b40-14_v1.hap1.chr01.ver1.0.g006680.m01	+	160	iron-sulfur_cluster_assembly_1-like	-
Vari_b40-14_v1.hap1.chr01	9769993	9771600	Vari_b40-14_v1.hap1.chr01.ver1.0.g006690.m01	+	336	galactinol_synthase_family	-
Vari_b40-14_v1.hap1.chr01	9773362	9786916	Vari_b40-14_v1.hap1.chr01.ver1.0.g006700.m01	-	436	type_2_DNA_topoisomerase_6_subunit_B-like_isoform_X1	-
Vari_b40-14_v1.hap1.chr01	9790980	9801496	Vari_b40-14_v1.hap1.chr01.ver1.0.g006710.m01	+	419	Pantothenate_kinase_2	-
Vari_b40-14_v1.hap1.chr01	9801714	9806494	Vari_b40-14_v1.hap1.chr01.ver1.0.g006720.m01	-	323	OBP32pep_(DUF220)	-
Vari_b40-14_v1.hap1.chr01	9836491	9839172	Vari_b40-14_v1.hap1.chr01.ver1.0.g006730.m01	-	570	probable_nucleoredoxin_1	-
Vari_b40-14_v1.hap1.chr01	9865489	9870843	Vari_b40-14_v1.hap1.chr01.ver1.0.g006740.m01	+	850	Transposon_Ty3-I_Gag-Pol_poly	-
Vari_b40-14_v1.hap1.chr01	9901260	9903732	Vari_b40-14_v1.hap1.chr01.ver1.0.g006750.m01	-	572	probable_nucleoredoxin_1	-
Vari_b40-14_v1.hap1.chr01	9909594	9912634	Vari_b40-14_v1.hap1.chr01.ver1.0.g006760.m01	+	281	subtilisin-like_protease	-
Vari_b40-14_v1.hap1.chr01	9912744	9913689	Vari_b40-14_v1.hap1.chr01.ver1.0.g006770.m01	+	178	subtilisin-like_protease	-
Vari_b40-14_v1.hap1.chr01	9913727	9916248	Vari_b40-14_v1.hap1.chr01.ver1.0.g006780.m01	-	573	probable_nucleoredoxin_1	-
Vari_b40-14_v1.hap1.chr01	9923701	9928216	Vari_b40-14_v1.hap1.chr01.ver1.0.g006790.m01	-	570	probable_nucleoredoxin_1	-
Vari_b40-14_v1.hap1.chr01	9932671	9933390	Vari_b40-14_v1.hap1.chr01.ver1.0.g006800.m01	+	119	fission_regulator	-
Vari_b40-14_v1.hap1.chr01	9965143	9968407	Vari_b40-14_v1.hap1.chr01.ver1.0.g006810.m01	-	483	pentatricopeptide_repeat-containing_mitochondrial	-
Vari_b40-14_v1.hap1.chr01	9970461	9974367	Vari_b40-14_v1.hap1.chr01.ver1.0.g006820.m01	-	769	receptor-like_kinase	KIN
Vari_b40-14_v1.hap1.chr01	9986559	9991086	Vari_b40-14_v1.hap1.chr01.ver1.0.g006830.m01	-	670	uncharacterized_protein_LOC109790590,_partial	-
Vari_b40-14_v1.hap1.chr01	9999735	10002201	Vari_b40-14_v1.hap1.chr01.ver1.0.g006840.m01	+	325	inactive_poly_[ADP-ribose]_polymerase_SRO4	-
Vari_b40-14_v1.hap1.chr01	10006256	10010682	Vari_b40-14_v1.hap1.chr01.ver1.0.g006850.m01	-	392	serine_threonine-_kinase_fray2_isoform_X1	KIN
Vari_b40-14_v1.hap1.chr01	10025545	10027097	Vari_b40-14_v1.hap1.chr01.ver1.0.g006860.m01	+	339	DUF1645_family	-
Vari_b40-14_v1.hap1.chr01	10027282	10035825	Vari_b40-14_v1.hap1.chr01.ver1.0.g006870.m01	-	275	AMSH-like_ubiquitin_thioesterase_2_isoform_X7	-
Vari_b40-14_v1.hap1.chr01	10049872	10060454	Vari_b40-14_v1.hap1.chr01.ver1.0.g006880.m01	+	277	carbonic_anhydrase_2	-
Vari_b40-14_v1.hap1.chr01	10067658	10068591	Vari_b40-14_v1.hap1.chr01.ver1.0.g006890.m01	-	220	transcription_factor_WER-like	-
Vari_b40-14_v1.hap1.chr01	10071757	10073979	Vari_b40-14_v1.hap1.chr01.ver1.0.g006900.m01	-	377	2-methylene-furan-3-one_reductase-like	-
Vari_b40-14_v1.hap1.chr01	10079316	10087653	Vari_b40-14_v1.hap1.chr01.ver1.0.g006910.m01	+	525	polyamine_oxidase-like	-
Vari_b40-14_v1.hap1.chr01	10090842	10092134	Vari_b40-14_v1.hap1.chr01.ver1.0.g006920.m01	+	147	polyamine_oxidase-like	-
Vari_b40-14_v1.hap1.chr01	10156115	10160907	Vari_b40-14_v1.hap1.chr01.ver1.0.g006930.m01	+	495	polyamine_oxidase-like	-
Vari_b40-14_v1.hap1.chr01	10162233	10168334	Vari_b40-14_v1.hap1.chr01.ver1.0.g006940.m01	-	161	AP-1_complex_subunit_sigma-2	-
Vari_b40-14_v1.hap1.chr01	10193130	10198698	Vari_b40-14_v1.hap1.chr01.ver1.0.g006950.m01	+	137	nucleic_acid-_OB-fold	-
Vari_b40-14_v1.hap1.chr01	10206977	10209172	Vari_b40-14_v1.hap1.chr01.ver1.0.g006960.m01	+	624	polygalacturonase_1_beta_3	-
Vari_b40-14_v1.hap1.chr01	10212055	10212523	Vari_b40-14_v1.hap1.chr01.ver1.0.g006970.m01	-	127	transcription_factor_ABORTED_MICROSPORES	-
Vari_b40-14_v1.hap1.chr01	10248546	10250902	Vari_b40-14_v1.hap1.chr01.ver1.0.g006980.m01	+	633	polygalacturonase_1_beta_3	-
Vari_b40-14_v1.hap1.chr01	10297255	10298373	Vari_b40-14_v1.hap1.chr01.ver1.0.g006990.m01	-	172	basic_helix-loop-helix_(bHLH)_DNA-binding_superfamily	-
Vari_b40-14_v1.hap1.chr01	10329399	10329596	Vari_b40-14_v1.hap1.chr01.ver1.0.g007000.m01	-	66	hypothetical_protein_CICLE_v10016466mg	-
Vari_b40-14_v1.hap1.chr01	10552112	10552837	Vari_b40-14_v1.hap1.chr01.ver1.0.g007010.m01	-	242	Plasma_membrane_ATPase_4	-
Vari_b40-14_v1.hap1.chr01	10559687	10560010	Vari_b40-14_v1.hap1.chr01.ver1.0.g007020.m01	+	108	basic_helix-loop-helix_(bHLH)_DNA-binding_superfamily	-
Vari_b40-14_v1.hap1.chr01	10592656	10592925	Vari_b40-14_v1.hap1.chr01.ver1.0.g007030.m01	+	90	basic_helix-loop-helix_(bHLH)_DNA-binding_superfamily	-
Vari_b40-14_v1.hap1.chr01	10593927	10594419	Vari_b40-14_v1.hap1.chr01.ver1.0.g007040.m01	+	88	basic_helix-loop-helix_(bHLH)_DNA-binding_superfamily	-
Vari_b40-14_v1.hap1.chr01	10630318	10630812	Vari_b40-14_v1.hap1.chr01.ver1.0.g007050.m01	+	112	basic_helix-loop-helix_(bHLH)_DNA-binding_superfamily	-
Vari_b40-14_v1.hap1.chr01	10664606	10667310	Vari_b40-14_v1.hap1.chr01.ver1.0.g007060.m01	+	593	DUF936_family	-
Vari_b40-14_v1.hap1.chr01	10669251	10674469	Vari_b40-14_v1.hap1.chr01.ver1.0.g007070.m01	+	584	WD_repeat-containing_25	-
Vari_b40-14_v1.hap1.chr01	10676937	10679894	Vari_b40-14_v1.hap1.chr01.ver1.0.g007080.m01	+	437	ribosomal_RNA_large_subunit_methyltransferase_N	-
Vari_b40-14_v1.hap1.chr01	10681145	10687603	Vari_b40-14_v1.hap1.chr01.ver1.0.g007090.m01	+	295	HD_domain-containing_metal-dependent_phosphohydrolase_family	-
Vari_b40-14_v1.hap1.chr01	10689090	10739247	Vari_b40-14_v1.hap1.chr01.ver1.0.g007100.m01	-	550	ubiquitin-like-specific_protease_1D	-
Vari_b40-14_v1.hap1.chr01	10732316	10733469	Vari_b40-14_v1.hap1.chr01.ver1.0.g007110.m01	+	225	hypothetical_protein_PRUPE_ppa020284mg	-
Vari_b40-14_v1.hap1.chr01	10760868	10764969	Vari_b40-14_v1.hap1.chr01.ver1.0.g007120.m01	+	650	RNA-binding_25_isoform_X2	-
Vari_b40-14_v1.hap1.chr01	10765161	10765745	Vari_b40-14_v1.hap1.chr01.ver1.0.g007130.m01	+	98	RNA-binding_25_isoform_X2	-
Vari_b40-14_v1.hap1.chr01	10777345	10779720	Vari_b40-14_v1.hap1.chr01.ver1.0.g007140.m01	-	469	methyl-_-binding_domain-containing_9-like	-
Vari_b40-14_v1.hap1.chr01	10779873	10782244	Vari_b40-14_v1.hap1.chr01.ver1.0.g007150.m01	-	446	methyl-_-binding_domain-containing_9-like	-
Vari_b40-14_v1.hap1.chr01	10801614	10816504	Vari_b40-14_v1.hap1.chr01.ver1.0.g007160.m01	-	249	Ubiquitin-like-specific_protease_1D	-
Vari_b40-14_v1.hap1.chr01	10809562	10810715	Vari_b40-14_v1.hap1.chr01.ver1.0.g007170.m01	+	225	hypothetical_protein_PRUPE_ppa020284mg	-
Vari_b40-14_v1.hap1.chr01	10844597	10848220	Vari_b40-14_v1.hap1.chr01.ver1.0.g007180.m01	+	513	RNA-binding_25_isoform_X2	-
Vari_b40-14_v1.hap1.chr01	10848389	10849473	Vari_b40-14_v1.hap1.chr01.ver1.0.g007190.m01	+	292	RNA-binding_25_isoform_X2	-
Vari_b40-14_v1.hap1.chr01	10861418	10864034	Vari_b40-14_v1.hap1.chr01.ver1.0.g007200.m01	-	472	methyl-_-binding_domain-containing_9-like	-
Vari_b40-14_v1.hap1.chr01	10864183	10884121	Vari_b40-14_v1.hap1.chr01.ver1.0.g007210.m01	-	1313	methyl-_-binding_domain-containing_9-like	-
Vari_b40-14_v1.hap1.chr01	10885447	10889032	Vari_b40-14_v1.hap1.chr01.ver1.0.g007220.m01	-	419	equilibrative_nucleoside_transporter_6	-
Vari_b40-14_v1.hap1.chr01	10899168	10901219	Vari_b40-14_v1.hap1.chr01.ver1.0.g007230.m01	-	683	U-box_domain-containing_19-like	-
Vari_b40-14_v1.hap1.chr01	10929987	10932061	Vari_b40-14_v1.hap1.chr01.ver1.0.g007240.m01	+	313	probable_xyloglucan_endotransglucosylase_hydrolase_28	-
Vari_b40-14_v1.hap1.chr01	10955380	10959820	Vari_b40-14_v1.hap1.chr01.ver1.0.g007250.m01	-	538	aldehyde_dehydrogenase_family_2_member_mitochondrial-like	-
Vari_b40-14_v1.hap1.chr01	10962050	10970684	Vari_b40-14_v1.hap1.chr01.ver1.0.g007260.m01	-	458	U4_U6_small_nuclear_ribonucleo_Prp31_homolog	-
Vari_b40-14_v1.hap1.chr01	10983140	10987751	Vari_b40-14_v1.hap1.chr01.ver1.0.g007270.m01	+	257	spermidine_synthase	-
Vari_b40-14_v1.hap1.chr01	10991817	10993184	Vari_b40-14_v1.hap1.chr01.ver1.0.g007280.m01	-	203	transmembrane	-
Vari_b40-14_v1.hap1.chr01	10998485	11008600	Vari_b40-14_v1.hap1.chr01.ver1.0.g007290.m01	-	179	serine_arginine-rich_splicing_factor_RSZ21A-like	-
Vari_b40-14_v1.hap1.chr01	11014481	11025745	Vari_b40-14_v1.hap1.chr01.ver1.0.g007300.m01	+	838	Potassium_transporter_family	-
Vari_b40-14_v1.hap1.chr01	11030408	11041478	Vari_b40-14_v1.hap1.chr01.ver1.0.g007310.m01	+	779	Potassium_transporter_8	-
Vari_b40-14_v1.hap1.chr01	11046921	11053365	Vari_b40-14_v1.hap1.chr01.ver1.0.g007320.m01	+	672	probable_alpha,alpha-trehalose-phosphate_synthase_[UDP-forming]_9	-
Vari_b40-14_v1.hap1.chr01	11049253	11049597	Vari_b40-14_v1.hap1.chr01.ver1.0.g007330.m01	-	114	threonine--tRNA_chloroplastic_mitochondrial_2	-
Vari_b40-14_v1.hap1.chr01	11059627	11060199	Vari_b40-14_v1.hap1.chr01.ver1.0.g007340.m01	+	149	Proteasome_subunit_alpha_type-3	-
Vari_b40-14_v1.hap1.chr01	11081125	11081754	Vari_b40-14_v1.hap1.chr01.ver1.0.g007350.m01	+	71	transcription_factor	-
Vari_b40-14_v1.hap1.chr01	11114040	11115884	Vari_b40-14_v1.hap1.chr01.ver1.0.g007360.m01	+	400	RING-H2_finger_ATL46-like	-
Vari_b40-14_v1.hap1.chr01	11118053	11150903	Vari_b40-14_v1.hap1.chr01.ver1.0.g007370.m01	-	878	AP-1_complex_subunit_gamma-2-like	-
Vari_b40-14_v1.hap1.chr01	11159089	11162163	Vari_b40-14_v1.hap1.chr01.ver1.0.g007380.m01	+	434	NHL_domain-containing	-
Vari_b40-14_v1.hap1.chr01	11162912	11167047	Vari_b40-14_v1.hap1.chr01.ver1.0.g007390.m01	-	489	NHL_domain-containing	-
Vari_b40-14_v1.hap1.chr01	11168403	11200677	Vari_b40-14_v1.hap1.chr01.ver1.0.g007400.m01	+	686	Threonyl-tRNA_synthetase	-
Vari_b40-14_v1.hap1.chr01	11201482	11203614	Vari_b40-14_v1.hap1.chr01.ver1.0.g007410.m01	-	346	Serine_threonine-_kinase_WNK_(With_No_Lysine)	-
Vari_b40-14_v1.hap1.chr01	11227018	11229828	Vari_b40-14_v1.hap1.chr01.ver1.0.g007420.m01	+	258	nodulin_21_-like_transporter_family	-
Vari_b40-14_v1.hap1.chr01	11241203	11246491	Vari_b40-14_v1.hap1.chr01.ver1.0.g007430.m01	+	1533	uncharacterized_protein_LOC109705053	-
Vari_b40-14_v1.hap1.chr01	11254413	11257403	Vari_b40-14_v1.hap1.chr01.ver1.0.g007440.m01	+	351	nodulin_21_-like_transporter_family	-
Vari_b40-14_v1.hap1.chr01	11271015	11274323	Vari_b40-14_v1.hap1.chr01.ver1.0.g007450.m01	+	350	nodulin_21_-like_transporter_family	-
Vari_b40-14_v1.hap1.chr01	11286098	11290292	Vari_b40-14_v1.hap1.chr01.ver1.0.g007460.m01	+	346	nodulin_21_-like_transporter_family	-
Vari_b40-14_v1.hap1.chr01	11294198	11298857	Vari_b40-14_v1.hap1.chr01.ver1.0.g007470.m01	+	356	WAT1-related_At3g28050-like	-
Vari_b40-14_v1.hap1.chr01	11302474	11304651	Vari_b40-14_v1.hap1.chr01.ver1.0.g007480.m01	+	253	nodulin_21_-like_transporter_family	-
Vari_b40-14_v1.hap1.chr01	11348187	11349671	Vari_b40-14_v1.hap1.chr01.ver1.0.g007490.m01	-	153	MLP_423	-
Vari_b40-14_v1.hap1.chr01	11353478	11356332	Vari_b40-14_v1.hap1.chr01.ver1.0.g007500.m01	+	353	kinase_superfamily	KIN
Vari_b40-14_v1.hap1.chr01	11356443	11365537	Vari_b40-14_v1.hap1.chr01.ver1.0.g007510.m01	-	406	Acyl-_N-acyltransferases_(NAT)_superfamily	-
Vari_b40-14_v1.hap1.chr01	11384225	11394851	Vari_b40-14_v1.hap1.chr01.ver1.0.g007520.m01	+	429	RAN_GTPase-activating_1	-
Vari_b40-14_v1.hap1.chr01	11396962	11397773	Vari_b40-14_v1.hap1.chr01.ver1.0.g007530.m01	+	107	gibberellin-regulated_1-like	-
Vari_b40-14_v1.hap1.chr01	11426290	11428130	Vari_b40-14_v1.hap1.chr01.ver1.0.g007540.m01	+	458	UDP-glucosyltransferase_family	-
Vari_b40-14_v1.hap1.chr01	11450038	11462249	Vari_b40-14_v1.hap1.chr01.ver1.0.g007550.m01	-	593	DEAD-box_ATP-dependent_RNA_helicase_22	-
Vari_b40-14_v1.hap1.chr01	11461848	11471021	Vari_b40-14_v1.hap1.chr01.ver1.0.g007560.m01	+	522	DNA_polymerase_lambda	-
Vari_b40-14_v1.hap1.chr01	11478562	11479092	Vari_b40-14_v1.hap1.chr01.ver1.0.g007570.m01	+	120	hypothetical_protein_CICLE_v10032870mg	-
Vari_b40-14_v1.hap1.chr01	11478569	11481902	Vari_b40-14_v1.hap1.chr01.ver1.0.g007580.m01	+	192	PLASTID_REDOX_INSENSITIVE_2-like	-
Vari_b40-14_v1.hap1.chr01	11482315	11484993	Vari_b40-14_v1.hap1.chr01.ver1.0.g007590.m01	-	232	thiol-disulfide_oxidoreductase_DCC	-
Vari_b40-14_v1.hap1.chr01	11486438	11509632	Vari_b40-14_v1.hap1.chr01.ver1.0.g007600.m01	-	449	RNase_H_family	-
Vari_b40-14_v1.hap1.chr01	11510255	11520939	Vari_b40-14_v1.hap1.chr01.ver1.0.g007610.m01	-	615	RNA_recognition_motif-containing_family	-
Vari_b40-14_v1.hap1.chr01	11529578	11533115	Vari_b40-14_v1.hap1.chr01.ver1.0.g007620.m01	+	257	carboxy-terminal_domain_cyclin	-
Vari_b40-14_v1.hap1.chr01	11537189	11552861	Vari_b40-14_v1.hap1.chr01.ver1.0.g007630.m01	+	173	PLASTID_REDOX_INSENSITIVE_2-like	-
Vari_b40-14_v1.hap1.chr01	11551785	11553798	Vari_b40-14_v1.hap1.chr01.ver1.0.g007640.m01	-	175	DUF4228_domain	-
Vari_b40-14_v1.hap1.chr01	11559241	11564105	Vari_b40-14_v1.hap1.chr01.ver1.0.g007650.m01	-	501	nucleobase-ascorbate_transporter_6-like	-
Vari_b40-14_v1.hap1.chr01	11570147	11585439	Vari_b40-14_v1.hap1.chr01.ver1.0.g007660.m01	-	178	RNA-_Lsm_domain-containing	-
Vari_b40-14_v1.hap1.chr01	11594686	11654643	Vari_b40-14_v1.hap1.chr01.ver1.0.g007670.m01	+	2230	embryo_defective_2016	-
Vari_b40-14_v1.hap1.chr01	11629585	11633389	Vari_b40-14_v1.hap1.chr01.ver1.0.g007680.m01	+	407	hypothetical_protein_PRUPE_ppa021750mg,_partial	-
Vari_b40-14_v1.hap1.chr01	11668163	11670498	Vari_b40-14_v1.hap1.chr01.ver1.0.g007690.m01	+	443	ALTERED_XYLOGLUCAN_4-like	-
Vari_b40-14_v1.hap1.chr01	11687370	11692126	Vari_b40-14_v1.hap1.chr01.ver1.0.g007700.m01	-	451	IAA-amino_acid_hydrolase_ILR1	-
Vari_b40-14_v1.hap1.chr01	11696383	11700877	Vari_b40-14_v1.hap1.chr01.ver1.0.g007710.m01	-	444	IAA-amino_acid_hydrolase_ILR1	-
Vari_b40-14_v1.hap1.chr01	11706466	11708224	Vari_b40-14_v1.hap1.chr01.ver1.0.g007720.m01	+	328	Peroxidase_superfamily	-
Vari_b40-14_v1.hap1.chr01	11710359	11724382	Vari_b40-14_v1.hap1.chr01.ver1.0.g007730.m01	-	408	Chaperone_dnaJ_16	-
Vari_b40-14_v1.hap1.chr01	11740846	11741589	Vari_b40-14_v1.hap1.chr01.ver1.0.g007740.m01	-	247	zinc_finger_6-like	-
Vari_b40-14_v1.hap1.chr01	11747049	11751495	Vari_b40-14_v1.hap1.chr01.ver1.0.g007750.m01	-	334	Sterile_alpha_motif_(SAM)_domain-containing	-
Vari_b40-14_v1.hap1.chr01	11796532	11797815	Vari_b40-14_v1.hap1.chr01.ver1.0.g007760.m01	-	427	myosin_heavy_chain_kinase_B	-
Vari_b40-14_v1.hap1.chr01	11798006	11798553	Vari_b40-14_v1.hap1.chr01.ver1.0.g007770.m01	+	111	DETOXIFICATION_40-like	-
Vari_b40-14_v1.hap1.chr01	11808418	11809539	Vari_b40-14_v1.hap1.chr01.ver1.0.g007780.m01	-	373	matrix_metallo_ase	-
Vari_b40-14_v1.hap1.chr01	11838728	11850818	Vari_b40-14_v1.hap1.chr01.ver1.0.g007790.m01	-	520	inositol-1,4,5-trisphosphate_5-phosphatase	-
Vari_b40-14_v1.hap1.chr01	11859146	11884216	Vari_b40-14_v1.hap1.chr01.ver1.0.g007800.m01	-	202	zinc_finger_MYND_domain-containing_15	-
Vari_b40-14_v1.hap1.chr01	11889067	11890946	Vari_b40-14_v1.hap1.chr01.ver1.0.g007810.m01	+	221	two-component_response_regulator_ARR3	-
Vari_b40-14_v1.hap1.chr01	11895148	11897677	Vari_b40-14_v1.hap1.chr01.ver1.0.g007820.m01	+	811	Formin_8	-
Vari_b40-14_v1.hap1.chr01	11899895	11905315	Vari_b40-14_v1.hap1.chr01.ver1.0.g007830.m01	-	513	WVD2-like_7	-
Vari_b40-14_v1.hap1.chr01	11921299	11922459	Vari_b40-14_v1.hap1.chr01.ver1.0.g007840.m01	-	386	CAZy_family_GT8_glycosyltransferase	-
Vari_b40-14_v1.hap1.chr01	11931900	11941761	Vari_b40-14_v1.hap1.chr01.ver1.0.g007850.m01	-	398	pyruvate_dehydrogenase_E1_component_subunit_mitochondrial	-
Vari_b40-14_v1.hap1.chr01	11961417	11973662	Vari_b40-14_v1.hap1.chr01.ver1.0.g007860.m01	+	922	D_-box_ATP-dependent_RNA_helicase_D_10-like	-
Vari_b40-14_v1.hap1.chr01	11977731	11989596	Vari_b40-14_v1.hap1.chr01.ver1.0.g007870.m01	-	506	inositol-1,4,5-trisphosphate_5-phosphatase	-
Vari_b40-14_v1.hap1.chr01	11998228	12023274	Vari_b40-14_v1.hap1.chr01.ver1.0.g007880.m01	-	283	zinc_finger_MYND_domain-containing_15	-
Vari_b40-14_v1.hap1.chr01	12028146	12030030	Vari_b40-14_v1.hap1.chr01.ver1.0.g007890.m01	+	221	two-component_response_regulator_ARR3	-
Vari_b40-14_v1.hap1.chr01	12034254	12036783	Vari_b40-14_v1.hap1.chr01.ver1.0.g007900.m01	+	811	Formin_8	-
Vari_b40-14_v1.hap1.chr01	12039004	12044524	Vari_b40-14_v1.hap1.chr01.ver1.0.g007910.m01	-	513	WVD2-like_7	-
Vari_b40-14_v1.hap1.chr01	12063093	12064906	Vari_b40-14_v1.hap1.chr01.ver1.0.g007920.m01	-	470	CAZy_family_GT8_glycosyltransferase	-
Vari_b40-14_v1.hap1.chr01	12073641	12083502	Vari_b40-14_v1.hap1.chr01.ver1.0.g007930.m01	-	398	pyruvate_dehydrogenase_E1_component_subunit_mitochondrial	-
Vari_b40-14_v1.hap1.chr01	12107857	12121348	Vari_b40-14_v1.hap1.chr01.ver1.0.g007940.m01	+	1111	D_-box_ATP-dependent_RNA_helicase_D_10-like	-
Vari_b40-14_v1.hap1.chr01	12122418	12137520	Vari_b40-14_v1.hap1.chr01.ver1.0.g007950.m01	-	1445	Paired_amphipathic_helix_Sin3-like_4	-
Vari_b40-14_v1.hap1.chr01	12154153	12159352	Vari_b40-14_v1.hap1.chr01.ver1.0.g007960.m01	+	635	ARM_repeat_superfamily	-
Vari_b40-14_v1.hap1.chr01	12170890	12173237	Vari_b40-14_v1.hap1.chr01.ver1.0.g007970.m01	+	641	glycosyltransferase_family_92_Os08g0121900-like	-
Vari_b40-14_v1.hap1.chr01	12175213	12182234	Vari_b40-14_v1.hap1.chr01.ver1.0.g007980.m01	-	263	cofactor_assembly_of_complex_C	-
Vari_b40-14_v1.hap1.chr01	12189126	12190770	Vari_b40-14_v1.hap1.chr01.ver1.0.g007990.m01	+	300	MYB-like_transcription_factor_family	-
Vari_b40-14_v1.hap1.chr01	12198816	12199229	Vari_b40-14_v1.hap1.chr01.ver1.0.g008000.m01	-	137	hypothetical_protein_POPTR_0015s08000g	-
Vari_b40-14_v1.hap1.chr01	12214162	12216690	Vari_b40-14_v1.hap1.chr01.ver1.0.g008010.m01	+	609	probably_inactive_leucine-rich_repeat_receptor_kinase_At5g48380	RLK
Vari_b40-14_v1.hap1.chr01	12257329	12261417	Vari_b40-14_v1.hap1.chr01.ver1.0.g008020.m01	+	226	structural_poly	-
Vari_b40-14_v1.hap1.chr01	12262589	12270543	Vari_b40-14_v1.hap1.chr01.ver1.0.g008030.m01	-	304	phosphatase_2a-2	-
Vari_b40-14_v1.hap1.chr01	12273186	12275364	Vari_b40-14_v1.hap1.chr01.ver1.0.g008040.m01	-	111	CLAVATA3_ESR_(CLE)-related_25	-
Vari_b40-14_v1.hap1.chr01	12282378	12284383	Vari_b40-14_v1.hap1.chr01.ver1.0.g008050.m01	+	128	5-formyltetrahydrofolate_cycloligase	-
Vari_b40-14_v1.hap1.chr01	12301774	12311066	Vari_b40-14_v1.hap1.chr01.ver1.0.g008060.m01	+	1383	disease_resistance_(TIR-NBS-LRR_class)	TNL
Vari_b40-14_v1.hap1.chr01	12352235	12360502	Vari_b40-14_v1.hap1.chr01.ver1.0.g008070.m01	+	1445	disease_resistance_(TIR-NBS-LRR_class)	TNL
Vari_b40-14_v1.hap1.chr01	12390232	12393719	Vari_b40-14_v1.hap1.chr01.ver1.0.g008080.m01	+	198	short_hypocotyl_in_white_light1	-
Vari_b40-14_v1.hap1.chr01	12395567	12399493	Vari_b40-14_v1.hap1.chr01.ver1.0.g008090.m01	-	277	transcription_factor_bHLH79-like	-
Vari_b40-14_v1.hap1.chr01	12424789	12427323	Vari_b40-14_v1.hap1.chr01.ver1.0.g008100.m01	+	182	golgin_subfamily_A_member_1_isoform_X1	-
Vari_b40-14_v1.hap1.chr01	12439681	12447548	Vari_b40-14_v1.hap1.chr01.ver1.0.g008110.m01	+	510	plant_F14N23-31	-
Vari_b40-14_v1.hap1.chr01	12461310	12463100	Vari_b40-14_v1.hap1.chr01.ver1.0.g008120.m01	-	503	glycerol-3-phosphate_2-O-acyltransferase_6-like	-
Vari_b40-14_v1.hap1.chr01	12493680	12497051	Vari_b40-14_v1.hap1.chr01.ver1.0.g008130.m01	-	689	exocyst_complex_component_EXO84B-like	-
Vari_b40-14_v1.hap1.chr01	12500753	12505397	Vari_b40-14_v1.hap1.chr01.ver1.0.g008140.m01	+	476	galactosyltransferase_family	-
Vari_b40-14_v1.hap1.chr01	12506210	12507218	Vari_b40-14_v1.hap1.chr01.ver1.0.g008150.m01	-	300	wall-associated_receptor_kinase_galacturonan-binding	-
Vari_b40-14_v1.hap1.chr01	12515702	12516614	Vari_b40-14_v1.hap1.chr01.ver1.0.g008160.m01	-	161	phosphatidylinositol_4-kinase_gamma	-
Vari_b40-14_v1.hap1.chr01	12518000	12518852	Vari_b40-14_v1.hap1.chr01.ver1.0.g008170.m01	-	275	MMS19_nucleotide_excision_repair_homolog_isoform_X1	-
Vari_b40-14_v1.hap1.chr01	12537558	12542489	Vari_b40-14_v1.hap1.chr01.ver1.0.g008180.m01	+	748	pentatricopeptide_repeat-containing_mitochondrial	-
Vari_b40-14_v1.hap1.chr01	12543557	12546437	Vari_b40-14_v1.hap1.chr01.ver1.0.g008190.m01	-	420	beta-glucuronosyltransferase_14B-like	-
Vari_b40-14_v1.hap1.chr01	12546774	12552635	Vari_b40-14_v1.hap1.chr01.ver1.0.g008200.m01	-	702	HIPL1_-like_isoform_X1	-
Vari_b40-14_v1.hap1.chr01	12578169	12579216	Vari_b40-14_v1.hap1.chr01.ver1.0.g008210.m01	+	232	glutathione_S-transferase_U17-like	-
Vari_b40-14_v1.hap1.chr01	12583857	12585234	Vari_b40-14_v1.hap1.chr01.ver1.0.g008220.m01	+	232	glutathione_S-transferase_U17-like	-
Vari_b40-14_v1.hap1.chr01	12609185	12610031	Vari_b40-14_v1.hap1.chr01.ver1.0.g008230.m01	+	233	glutathione_S-transferase_U17-like	-
Vari_b40-14_v1.hap1.chr01	12634051	12640253	Vari_b40-14_v1.hap1.chr01.ver1.0.g008240.m01	+	468	Tetratricopeptide_repeat_(TPR)-like_superfamily	-
Vari_b40-14_v1.hap1.chr01	12642468	12643204	Vari_b40-14_v1.hap1.chr01.ver1.0.g008250.m01	+	99	pyrophosphate-energized_vacuolar_membrane_proton_pump-like	-
Vari_b40-14_v1.hap1.chr01	12646924	12648846	Vari_b40-14_v1.hap1.chr01.ver1.0.g008260.m01	-	640	LEAF_RUST_10_DISEASE-RESISTANCE_LOCUS_RECEPTOR-LIKE_PROTEIN_KINASE-like	KIN
Vari_b40-14_v1.hap1.chr01	12653945	12662997	Vari_b40-14_v1.hap1.chr01.ver1.0.g008270.m01	+	496	actin_cross-linking	-
Vari_b40-14_v1.hap1.chr01	12664083	12665906	Vari_b40-14_v1.hap1.chr01.ver1.0.g008280.m01	-	607	pentatricopeptide_repeat-containing_At4g21065-like	-
Vari_b40-14_v1.hap1.chr01	12690192	12691997	Vari_b40-14_v1.hap1.chr01.ver1.0.g008290.m01	+	273	DNAJ_heat_shock_family	-
Vari_b40-14_v1.hap1.chr01	12694458	12695470	Vari_b40-14_v1.hap1.chr01.ver1.0.g008300.m01	-	122	thioredoxin_H2-like	-
Vari_b40-14_v1.hap1.chr01	12708219	12724969	Vari_b40-14_v1.hap1.chr01.ver1.0.g008310.m01	-	444	glycine-rich_family	-
Vari_b40-14_v1.hap1.chr01	12757056	12790090	Vari_b40-14_v1.hap1.chr01.ver1.0.g008320.m01	-	934	AMP_deaminase	-
Vari_b40-14_v1.hap1.chr01	12862020	12866139	Vari_b40-14_v1.hap1.chr01.ver1.0.g008330.m01	-	619	NRT1_PTR_FAMILY_-like	-
Vari_b40-14_v1.hap1.chr01	12905607	12913271	Vari_b40-14_v1.hap1.chr01.ver1.0.g008340.m01	+	539	chloroplastic_isoform_X1	-
Vari_b40-14_v1.hap1.chr01	12912574	12916090	Vari_b40-14_v1.hap1.chr01.ver1.0.g008350.m01	-	309	ultraviolet-B_receptor_UVR8	-
Vari_b40-14_v1.hap1.chr01	12920660	12921765	Vari_b40-14_v1.hap1.chr01.ver1.0.g008360.m01	-	187	heterogeneous_nuclear_ribonucleo_1-like	-
Vari_b40-14_v1.hap1.chr01	12930508	12932508	Vari_b40-14_v1.hap1.chr01.ver1.0.g008370.m01	+	313	small_multi-drug_export	-
Vari_b40-14_v1.hap1.chr01	12937314	12939947	Vari_b40-14_v1.hap1.chr01.ver1.0.g008380.m01	-	321	homeobox-leucine_zipper_HAT5-like	-
Vari_b40-14_v1.hap1.chr01	12963953	12970137	Vari_b40-14_v1.hap1.chr01.ver1.0.g008390.m01	+	615	Tetratricopeptide_repeat_(TPR)-like_superfamily	-
Vari_b40-14_v1.hap1.chr01	12977682	12981878	Vari_b40-14_v1.hap1.chr01.ver1.0.g008400.m01	+	439	NRT1_PTR_FAMILY_-like	-
Vari_b40-14_v1.hap1.chr01	13001056	13008653	Vari_b40-14_v1.hap1.chr01.ver1.0.g008410.m01	-	397	TWIN_LOV	-
Vari_b40-14_v1.hap1.chr01	13023674	13071722	Vari_b40-14_v1.hap1.chr01.ver1.0.g008420.m01	+	869	plant_MEB5	-
Vari_b40-14_v1.hap1.chr01	13033084	13037264	Vari_b40-14_v1.hap1.chr01.ver1.0.g008430.m01	+	448	transferase_family	-
Vari_b40-14_v1.hap1.chr01	13107717	13119670	Vari_b40-14_v1.hap1.chr01.ver1.0.g008440.m01	+	481	probable_serine_threonine-_kinase_PIX7	KIN
Vari_b40-14_v1.hap1.chr01	13120051	13125112	Vari_b40-14_v1.hap1.chr01.ver1.0.g008450.m01	-	381	plant_T7N9-9	-
Vari_b40-14_v1.hap1.chr01	13150867	13159530	Vari_b40-14_v1.hap1.chr01.ver1.0.g008460.m01	+	286	Hypersensitive-induced_response_1	-
Vari_b40-14_v1.hap1.chr01	13160429	13165343	Vari_b40-14_v1.hap1.chr01.ver1.0.g008470.m01	-	276	mitochondrial_outer_membrane_porin_1-like	-
Vari_b40-14_v1.hap1.chr01	13181862	13201013	Vari_b40-14_v1.hap1.chr01.ver1.0.g008480.m01	+	686	alpha_amylase_domain	-
Vari_b40-14_v1.hap1.chr01	13201904	13203918	Vari_b40-14_v1.hap1.chr01.ver1.0.g008490.m01	+	443	pectate_lyase_family	-
Vari_b40-14_v1.hap1.chr01	13204983	13207094	Vari_b40-14_v1.hap1.chr01.ver1.0.g008500.m01	+	443	pectate_lyase_family	-
Vari_b40-14_v1.hap1.chr01	13233358	13235119	Vari_b40-14_v1.hap1.chr01.ver1.0.g008510.m01	-	333	AP2-like_ethylene-responsive_transcription_factor_At1g16060	-
Vari_b40-14_v1.hap1.chr01	13236547	13257037	Vari_b40-14_v1.hap1.chr01.ver1.0.g008520.m01	-	307	GRIP_coiled-coil_(DUF1664)	-
Vari_b40-14_v1.hap1.chr01	13269033	13270770	Vari_b40-14_v1.hap1.chr01.ver1.0.g008530.m01	+	108	trafficking_particle_complex_II-specific_subunit_130_homolog_isoform_X1	-
Vari_b40-14_v1.hap1.chr01	13287004	13294246	Vari_b40-14_v1.hap1.chr01.ver1.0.g008540.m01	-	387	zinc_knuckle_(CCHC-type)_family	-
Vari_b40-14_v1.hap1.chr01	13308867	13315177	Vari_b40-14_v1.hap1.chr01.ver1.0.g008550.m01	+	199	single-stranded_DNA-binding_chloroplastic	-
Vari_b40-14_v1.hap1.chr01	13339836	13345143	Vari_b40-14_v1.hap1.chr01.ver1.0.g008560.m01	+	593	probable_WRKY_transcription_factor_72	-
Vari_b40-14_v1.hap1.chr01	13347219	13349474	Vari_b40-14_v1.hap1.chr01.ver1.0.g008570.m01	+	450	SNF1-related_kinase_regulatory_subunit_gamma-1-like	-
Vari_b40-14_v1.hap1.chr01	13349609	13351462	Vari_b40-14_v1.hap1.chr01.ver1.0.g008580.m01	-	617	pentatricopeptide_repeat-containing_At2g13600	-
Vari_b40-14_v1.hap1.chr01	13371822	13376682	Vari_b40-14_v1.hap1.chr01.ver1.0.g008590.m01	+	152	Ubiquitin-conjugating_enzyme_E2_2	-
Vari_b40-14_v1.hap1.chr01	13376899	13380208	Vari_b40-14_v1.hap1.chr01.ver1.0.g008600.m01	-	694	probable_LRR_receptor-like_serine_threonine-_kinase_At1g14390	RLK
Vari_b40-14_v1.hap1.chr01	13400078	13405669	Vari_b40-14_v1.hap1.chr01.ver1.0.g008610.m01	+	578	IQ-DOMAIN_31-like	-
Vari_b40-14_v1.hap1.chr01	13452281	13454242	Vari_b40-14_v1.hap1.chr01.ver1.0.g008620.m01	+	453	polyvinylalcohol_dehydrogenase	-
Vari_b40-14_v1.hap1.chr01	13481094	13483067	Vari_b40-14_v1.hap1.chr01.ver1.0.g008630.m01	+	534	polyvinylalcohol_dehydrogenase	-
Vari_b40-14_v1.hap1.chr01	13502313	13506949	Vari_b40-14_v1.hap1.chr01.ver1.0.g008640.m01	-	190	vacuolar_sorting-associated_29	-
Vari_b40-14_v1.hap1.chr01	13509087	13511088	Vari_b40-14_v1.hap1.chr01.ver1.0.g008650.m01	+	388	probable_serine_threonine-_kinase_PBL3	KIN
Vari_b40-14_v1.hap1.chr01	13511495	13515837	Vari_b40-14_v1.hap1.chr01.ver1.0.g008660.m01	-	420	probable_serine_threonine-_kinase_PBL3	KIN
Vari_b40-14_v1.hap1.chr01	13527555	13532845	Vari_b40-14_v1.hap1.chr01.ver1.0.g008670.m01	+	332	UDP-galactose_UDP-glucose_transporter_3	-
Vari_b40-14_v1.hap1.chr01	13534213	13542653	Vari_b40-14_v1.hap1.chr01.ver1.0.g008680.m01	-	481	transcription_factor_MYB124-like_isoform_X1	-
Vari_b40-14_v1.hap1.chr01	13542453	13567737	Vari_b40-14_v1.hap1.chr01.ver1.0.g008690.m01	-	201	NAD(P)-linked_oxidoreductase	-
Vari_b40-14_v1.hap1.chr01	13545782	13546411	Vari_b40-14_v1.hap1.chr01.ver1.0.g008700.m01	+	69	MATE_efflux_family_9	-
Vari_b40-14_v1.hap1.chr01	13598845	13601301	Vari_b40-14_v1.hap1.chr01.ver1.0.g008710.m01	-	285	homeobox-leucine_zipper_ATHB-13-like	-
Vari_b40-14_v1.hap1.chr01	13606647	13617227	Vari_b40-14_v1.hap1.chr01.ver1.0.g008720.m01	-	605	sucrose_transporter_2	-
Vari_b40-14_v1.hap1.chr01	13617622	13626566	Vari_b40-14_v1.hap1.chr01.ver1.0.g008730.m01	-	246	binding_partner_of_ACD11_1	-
Vari_b40-14_v1.hap1.chr01	13695028	13696365	Vari_b40-14_v1.hap1.chr01.ver1.0.g008740.m01	-	194	transcription_factor	-
Vari_b40-14_v1.hap1.chr01	13701918	13748293	Vari_b40-14_v1.hap1.chr01.ver1.0.g008750.m01	-	226	peptidyl-prolyl_cis-trans_isomerase	-
Vari_b40-14_v1.hap1.chr01	13757213	13760679	Vari_b40-14_v1.hap1.chr01.ver1.0.g008760.m01	+	541	Galactose_oxidase_kelch_repeat_superfamily	-
Vari_b40-14_v1.hap1.chr01	13770652	13786811	Vari_b40-14_v1.hap1.chr01.ver1.0.g008770.m01	+	169	zinc_finger_CCHC_domain	-
Vari_b40-14_v1.hap1.chr01	13782115	13787251	Vari_b40-14_v1.hap1.chr01.ver1.0.g008780.m01	-	197	40S_ribosomal_S9	-
Vari_b40-14_v1.hap1.chr01	13804155	13817911	Vari_b40-14_v1.hap1.chr01.ver1.0.g008790.m01	+	276	microtubule-associated_RP_EB_family_member_1C-like	-
Vari_b40-14_v1.hap1.chr01	13834772	13836775	Vari_b40-14_v1.hap1.chr01.ver1.0.g008800.m01	+	561	pentatricopeptide_repeat-containing_chloroplastic-like	-
Vari_b40-14_v1.hap1.chr01	13837318	13865102	Vari_b40-14_v1.hap1.chr01.ver1.0.g008810.m01	-	1047	Regulator_of_chromosome_condensation_(RCC1)_family_with_FYVE_zinc_finger_domain-containing	-
Vari_b40-14_v1.hap1.chr01	13891960	13893981	Vari_b40-14_v1.hap1.chr01.ver1.0.g008820.m01	-	171	HVA22_a	-
Vari_b40-14_v1.hap1.chr01	13902412	13903479	Vari_b40-14_v1.hap1.chr01.ver1.0.g008830.m01	-	355	TCP_family_transcription_factor	-
Vari_b40-14_v1.hap1.chr01	13910159	13915004	Vari_b40-14_v1.hap1.chr01.ver1.0.g008840.m01	-	201	Ran_guanine_nucleotide_release_factor	-
Vari_b40-14_v1.hap1.chr01	13951521	13958355	Vari_b40-14_v1.hap1.chr01.ver1.0.g008850.m01	+	733	cullin_3B	-
Vari_b40-14_v1.hap1.chr01	13972310	13972726	Vari_b40-14_v1.hap1.chr01.ver1.0.g008860.m01	+	90	rRNA-processing_UTP23_homolog_isoform_X2	-
Vari_b40-14_v1.hap1.chr01	13989528	13995986	Vari_b40-14_v1.hap1.chr01.ver1.0.g008870.m01	-	258	Haloacid_dehalogenase-like_hydrolase_domain-containing_3	-
Vari_b40-14_v1.hap1.chr01	13997216	14005162	Vari_b40-14_v1.hap1.chr01.ver1.0.g008880.m01	-	464	transmembrane_(DUF616)	-
Vari_b40-14_v1.hap1.chr01	14029629	14030939	Vari_b40-14_v1.hap1.chr01.ver1.0.g008890.m01	+	311	cysteine-rich_repeat_secretory_38-like	-
Vari_b40-14_v1.hap1.chr01	14049425	14058862	Vari_b40-14_v1.hap1.chr01.ver1.0.g008900.m01	+	336	armadillo_beta-catenin-like_repeat	-
Vari_b40-14_v1.hap1.chr01	14059707	14062676	Vari_b40-14_v1.hap1.chr01.ver1.0.g008910.m01	+	288	origin_recognition_complex_subunit_6	-
Vari_b40-14_v1.hap1.chr01	14082485	14086733	Vari_b40-14_v1.hap1.chr01.ver1.0.g008920.m01	+	258	sphinganine_C4-monooxygenase_1-like	-
Vari_b40-14_v1.hap1.chr01	14100746	14102314	Vari_b40-14_v1.hap1.chr01.ver1.0.g008930.m01	-	522	PHYTOCHROME_KINASE_SUBSTRATE_1-like	-
Vari_b40-14_v1.hap1.chr01	14105564	14111625	Vari_b40-14_v1.hap1.chr01.ver1.0.g008940.m01	-	618	probable_methyltransferase_PMT2	-
Vari_b40-14_v1.hap1.chr01	14140798	14148299	Vari_b40-14_v1.hap1.chr01.ver1.0.g008950.m01	+	330	CAAX_amino_terminal_protease_family	-
Vari_b40-14_v1.hap1.chr01	14163639	14165269	Vari_b40-14_v1.hap1.chr01.ver1.0.g008960.m01	+	401	FEZ-like	-
Vari_b40-14_v1.hap1.chr01	14252603	14253587	Vari_b40-14_v1.hap1.chr01.ver1.0.g008970.m01	+	228	glutathione_S-transferase	-
Vari_b40-14_v1.hap1.chr01	14299870	14300867	Vari_b40-14_v1.hap1.chr01.ver1.0.g008980.m01	+	227	glutathione_S-transferase	-
Vari_b40-14_v1.hap1.chr01	14303813	14308037	Vari_b40-14_v1.hap1.chr01.ver1.0.g008990.m01	-	120	60S_ribosomal_L34	-
Vari_b40-14_v1.hap1.chr01	14311270	14315485	Vari_b40-14_v1.hap1.chr01.ver1.0.g009000.m01	-	846	DUF1666_family	-
Vari_b40-14_v1.hap1.chr01	14331020	14336382	Vari_b40-14_v1.hap1.chr01.ver1.0.g009010.m01	+	722	TATA_box-binding_associated_factor_RNA_polymerase_I_subunit_B	-
Vari_b40-14_v1.hap1.chr01	14374982	14375920	Vari_b40-14_v1.hap1.chr01.ver1.0.g009020.m01	-	312	homeobox_ZF-HD_class	-
Vari_b40-14_v1.hap1.chr01	14402602	14406751	Vari_b40-14_v1.hap1.chr01.ver1.0.g009030.m01	-	279	RING_FYVE_PHD_zinc_finger_superfamily	-
Vari_b40-14_v1.hap1.chr01	14432088	14433144	Vari_b40-14_v1.hap1.chr01.ver1.0.g009040.m01	-	222	hypothetical_protein_POPTR_0013s01010g	-
Vari_b40-14_v1.hap1.chr01	14433306	14434719	Vari_b40-14_v1.hap1.chr01.ver1.0.g009050.m01	+	128	calvin_cycle_CP12-_chloroplastic-like	-
Vari_b40-14_v1.hap1.chr01	14443607	14456779	Vari_b40-14_v1.hap1.chr01.ver1.0.g009060.m01	-	523	GDA1_CD39_nucleoside_phosphatase_family	-
Vari_b40-14_v1.hap1.chr01	14483577	14485628	Vari_b40-14_v1.hap1.chr01.ver1.0.g009070.m01	+	411	vacuolar_amino_acid_transporter_1-like	-
Vari_b40-14_v1.hap1.chr01	14486614	14490096	Vari_b40-14_v1.hap1.chr01.ver1.0.g009080.m01	+	595	pentatricopeptide_repeat-containing_chloroplastic-like	-
Vari_b40-14_v1.hap1.chr01	14494698	14496365	Vari_b40-14_v1.hap1.chr01.ver1.0.g009090.m01	+	226	ribonuclease_T2_family	-
Vari_b40-14_v1.hap1.chr01	14505267	14516925	Vari_b40-14_v1.hap1.chr01.ver1.0.g009100.m01	+	636	beta-1,3-galactosyltransferase_GALT1	-
Vari_b40-14_v1.hap1.chr01	14559451	14560459	Vari_b40-14_v1.hap1.chr01.ver1.0.g009110.m01	+	232	zinc_finger_family	-
Vari_b40-14_v1.hap1.chr01	14562568	14564629	Vari_b40-14_v1.hap1.chr01.ver1.0.g009120.m01	-	340	myb-related_2-like	-
Vari_b40-14_v1.hap1.chr01	14594918	14598443	Vari_b40-14_v1.hap1.chr01.ver1.0.g009130.m01	+	477	cyclic_dof_factor_3-like	-
Vari_b40-14_v1.hap1.chr01	14603929	14604702	Vari_b40-14_v1.hap1.chr01.ver1.0.g009140.m01	+	192	probable_calcium-binding_CML30	-
Vari_b40-14_v1.hap1.chr01	14605551	14607484	Vari_b40-14_v1.hap1.chr01.ver1.0.g009150.m01	-	457	myb_transcription_factor	-
Vari_b40-14_v1.hap1.chr01	14640481	14642411	Vari_b40-14_v1.hap1.chr01.ver1.0.g009160.m01	-	262	expansin_A10	-
Vari_b40-14_v1.hap1.chr01	14667481	14672439	Vari_b40-14_v1.hap1.chr01.ver1.0.g009170.m01	-	444	GTP_cyclohydrolase_I	-
Vari_b40-14_v1.hap1.chr01	14697020	14701959	Vari_b40-14_v1.hap1.chr01.ver1.0.g009180.m01	-	306	S-adenosyl-L-methionine-dependent_methyltransferases_superfamily	-
Vari_b40-14_v1.hap1.chr01	14741921	14747633	Vari_b40-14_v1.hap1.chr01.ver1.0.g009190.m01	+	546	RNA-binding_KH_domain-containing	-
Vari_b40-14_v1.hap1.chr01	14750338	14750939	Vari_b40-14_v1.hap1.chr01.ver1.0.g009200.m01	+	75	hypothetical_protein_L484_020630	-
Vari_b40-14_v1.hap1.chr01	14751909	14757935	Vari_b40-14_v1.hap1.chr01.ver1.0.g009210.m01	-	158	cAMP-regulated_phospho_19-related	-
Vari_b40-14_v1.hap1.chr01	14767823	14768871	Vari_b40-14_v1.hap1.chr01.ver1.0.g009220.m01	-	188	oxygen-evolving_enhancer_3-_chloroplastic-like	-
Vari_b40-14_v1.hap1.chr01	14790682	14793360	Vari_b40-14_v1.hap1.chr01.ver1.0.g009230.m01	+	202	ER_membrane_(DUF962)	-
Vari_b40-14_v1.hap1.chr01	14799008	14801147	Vari_b40-14_v1.hap1.chr01.ver1.0.g009240.m01	-	479	cytochrome_P450_704C1-like	-
Vari_b40-14_v1.hap1.chr01	14802414	14803764	Vari_b40-14_v1.hap1.chr01.ver1.0.g009250.m01	-	231	NAC_transcription_factor_29-like	-
Vari_b40-14_v1.hap1.chr01	14813267	14864048	Vari_b40-14_v1.hap1.chr01.ver1.0.g009260.m01	+	1435	U2_snRNP_auxilliary_large_splicing_factor	-
Vari_b40-14_v1.hap1.chr01	14904262	14914416	Vari_b40-14_v1.hap1.chr01.ver1.0.g009270.m01	-	736	anaphase-promoting_complex_subunit_2	-
Vari_b40-14_v1.hap1.chr01	14923054	14924459	Vari_b40-14_v1.hap1.chr01.ver1.0.g009280.m01	-	200	zinc_finger_and_BTB_domain-containing_4-like_isoform_X1	-
Vari_b40-14_v1.hap1.chr01	14925727	14929166	Vari_b40-14_v1.hap1.chr01.ver1.0.g009290.m01	+	299	mitochondrial_uncoupling_1-like	-
Vari_b40-14_v1.hap1.chr01	14953811	14956319	Vari_b40-14_v1.hap1.chr01.ver1.0.g009300.m01	+	371	Transcription_factor	-
Vari_b40-14_v1.hap1.chr01	15025137	15025403	Vari_b40-14_v1.hap1.chr01.ver1.0.g009310.m01	-	88	hypothetical_protein_PRUPE_ppa000927mg	-
Vari_b40-14_v1.hap1.chr01	15081284	15082735	Vari_b40-14_v1.hap1.chr01.ver1.0.g009320.m01	-	483	arabinanase_levansucrase	-
Vari_b40-14_v1.hap1.chr01	15146709	15148184	Vari_b40-14_v1.hap1.chr01.ver1.0.g009330.m01	-	491	6-&1-fructan_exohydrolase	-
Vari_b40-14_v1.hap1.chr01	15148929	15167538	Vari_b40-14_v1.hap1.chr01.ver1.0.g009340.m01	-	191	ADP-glucose_pyrophosphorylase_family	-
Vari_b40-14_v1.hap1.chr01	15193248	15196189	Vari_b40-14_v1.hap1.chr01.ver1.0.g009350.m01	-	308	galactoside_2-alpha-L-fucosyltransferase-like	-
Vari_b40-14_v1.hap1.chr01	15249604	15253699	Vari_b40-14_v1.hap1.chr01.ver1.0.g009360.m01	-	794	EXS_(ERD1_XPR1_SYG1)_family	-
Vari_b40-14_v1.hap1.chr01	15261266	15265706	Vari_b40-14_v1.hap1.chr01.ver1.0.g009370.m01	-	797	EXS_(ERD1_XPR1_SYG1)_family	-
Vari_b40-14_v1.hap1.chr01	15300011	15305290	Vari_b40-14_v1.hap1.chr01.ver1.0.g009380.m01	-	588	EXS_(ERD1_XPR1_SYG1)_family	-
Vari_b40-14_v1.hap1.chr01	15336402	15341708	Vari_b40-14_v1.hap1.chr01.ver1.0.g009390.m01	+	422	26S_proteasome_non-ATPase_regulatory_subunit_11_homolog	-
Vari_b40-14_v1.hap1.chr01	15342783	15347464	Vari_b40-14_v1.hap1.chr01.ver1.0.g009400.m01	-	700	EXS_(ERD1_XPR1_SYG1)_family	-
Vari_b40-14_v1.hap1.chr01	15364031	15367187	Vari_b40-14_v1.hap1.chr01.ver1.0.g009410.m01	+	484	ribulose-1,5_bisphosphate_carboxylase_oxygenase_large_subunit_N-_chloroplastic	-
Vari_b40-14_v1.hap1.chr01	15367217	15385969	Vari_b40-14_v1.hap1.chr01.ver1.0.g009420.m01	-	504	O-fucosyltransferase_family	-
Vari_b40-14_v1.hap1.chr01	15389086	15392771	Vari_b40-14_v1.hap1.chr01.ver1.0.g009430.m01	+	218	transmembrane_emp24_domain-containing_p24delta9-like	-
Vari_b40-14_v1.hap1.chr01	15396269	15433169	Vari_b40-14_v1.hap1.chr01.ver1.0.g009440.m01	-	435	integrin-linked_kinase_family	KIN
Vari_b40-14_v1.hap1.chr01	15453848	15460327	Vari_b40-14_v1.hap1.chr01.ver1.0.g009450.m01	-	281	plant_M4I22-120	-
Vari_b40-14_v1.hap1.chr01	15465530	15477464	Vari_b40-14_v1.hap1.chr01.ver1.0.g009460.m01	-	220	vesicle_transport_v-SNARE_11-like	-
Vari_b40-14_v1.hap1.chr01	15600676	15601719	Vari_b40-14_v1.hap1.chr01.ver1.0.g009470.m01	-	347	Son_of_sevenless	-
Vari_b40-14_v1.hap1.chr01	15625112	15638139	Vari_b40-14_v1.hap1.chr01.ver1.0.g009480.m01	-	257	mitotic_checkpoint	-
Vari_b40-14_v1.hap1.chr01	15668278	15675802	Vari_b40-14_v1.hap1.chr01.ver1.0.g009490.m01	+	632	probable_S-acyltransferase_22	-
Vari_b40-14_v1.hap1.chr01	15717492	15718434	Vari_b40-14_v1.hap1.chr01.ver1.0.g009500.m01	-	140	major_centromere_autoantigen_B	-
Vari_b40-14_v1.hap1.chr01	15813620	15814403	Vari_b40-14_v1.hap1.chr01.ver1.0.g009510.m01	-	70	CBL-interacting_kinase	-
Vari_b40-14_v1.hap1.chr01	16260482	16260656	Vari_b40-14_v1.hap1.chr01.ver1.0.g009520.m01	-	58	pentatricopeptide_repeat-containing_At2g41720	-
Vari_b40-14_v1.hap1.chr01	16354957	16355438	Vari_b40-14_v1.hap1.chr01.ver1.0.g009530.m01	-	139	cinnamoyl-_reductase_1-like	-
Vari_b40-14_v1.hap1.chr01	16373083	16373618	Vari_b40-14_v1.hap1.chr01.ver1.0.g009540.m01	-	150	cinnamoyl-_reductase_1-like	-
Vari_b40-14_v1.hap1.chr01	17199532	17214066	Vari_b40-14_v1.hap1.chr01.ver1.0.g009550.m01	+	536	probable_WRKY_transcription_factor_4	-
Vari_b40-14_v1.hap1.chr01	17217286	17222667	Vari_b40-14_v1.hap1.chr01.ver1.0.g009560.m01	-	225	cell_division_topological_specificity_factor_chloroplastic-like	-
Vari_b40-14_v1.hap1.chr01	17276172	17312754	Vari_b40-14_v1.hap1.chr01.ver1.0.g009570.m01	+	296	Amino_acid_kinase_family	-
Vari_b40-14_v1.hap1.chr01	17349216	17350831	Vari_b40-14_v1.hap1.chr01.ver1.0.g009580.m01	-	190	plasma-membrane_associated_cation-binding_1	-
Vari_b40-14_v1.hap1.chr01	17431794	17433409	Vari_b40-14_v1.hap1.chr01.ver1.0.g009590.m01	-	190	plasma-membrane_associated_cation-binding_1	-
Vari_b40-14_v1.hap1.chr01	17450757	17450970	Vari_b40-14_v1.hap1.chr01.ver1.0.g009600.m01	+	71	DNA-binding_family	-
Vari_b40-14_v1.hap1.chr01	17561349	17564370	Vari_b40-14_v1.hap1.chr01.ver1.0.g009610.m01	-	398	methyladenine_glycosylase_family	-
Vari_b40-14_v1.hap1.chr01	17595759	17599883	Vari_b40-14_v1.hap1.chr01.ver1.0.g009620.m01	+	526	glycosyltransferase_family_(DUF23)	-
Vari_b40-14_v1.hap1.chr01	17731361	17731671	Vari_b40-14_v1.hap1.chr01.ver1.0.g009630.m01	+	103	pentatricopeptide_repeat-containing_At3g14730-like	-
Vari_b40-14_v1.hap1.chr01	17772450	17780921	Vari_b40-14_v1.hap1.chr01.ver1.0.g009640.m01	+	449	CTP_synthase	-
Vari_b40-14_v1.hap1.chr01	17897387	17901784	Vari_b40-14_v1.hap1.chr01.ver1.0.g009650.m01	-	988	leucine-rich_repeat_receptor-like_serine_threonine-_kinase_BAM3	RLK
Vari_b40-14_v1.hap1.chr01	17915340	17916593	Vari_b40-14_v1.hap1.chr01.ver1.0.g009660.m01	+	291	Myb_SANT-like_DNA-binding_domain	-
Vari_b40-14_v1.hap1.chr01	17925808	17932066	Vari_b40-14_v1.hap1.chr01.ver1.0.g009670.m01	-	790	RING_U-box_superfamily	-
Vari_b40-14_v1.hap1.chr01	17975037	17978923	Vari_b40-14_v1.hap1.chr01.ver1.0.g009680.m01	-	1255	LRR_receptor-like_serine_threonine-_kinase_GSO1	CLK
Vari_b40-14_v1.hap1.chr01	17996566	17998127	Vari_b40-14_v1.hap1.chr01.ver1.0.g009690.m01	+	356	peroxidase_family	-
Vari_b40-14_v1.hap1.chr01	18002123	18002351	Vari_b40-14_v1.hap1.chr01.ver1.0.g009700.m01	-	76	galactosyltransferase_family	-
Vari_b40-14_v1.hap1.chr01	18028172	18028600	Vari_b40-14_v1.hap1.chr01.ver1.0.g009710.m01	-	142	uncharacterized_protein_LOC109713754_isoform_X2	-
Vari_b40-14_v1.hap1.chr01	18031950	18039212	Vari_b40-14_v1.hap1.chr01.ver1.0.g009720.m01	-	396	katanin_p80_WD40_repeat-containing_subunit_B1_homolog_isoform_X1	-
Vari_b40-14_v1.hap1.chr01	18061436	18061684	Vari_b40-14_v1.hap1.chr01.ver1.0.g009730.m01	+	82	UDP-galactose_transporter_2-like	-
Vari_b40-14_v1.hap1.chr01	18086822	18087547	Vari_b40-14_v1.hap1.chr01.ver1.0.g009740.m01	+	241	pentatricopeptide_repeat-containing_At5g46100-like	-
Vari_b40-14_v1.hap1.chr01	18113603	18117966	Vari_b40-14_v1.hap1.chr01.ver1.0.g009750.m01	-	988	leucine-rich_repeat_receptor-like_serine_threonine-_kinase_BAM3	RLK
Vari_b40-14_v1.hap1.chr01	18131376	18137609	Vari_b40-14_v1.hap1.chr01.ver1.0.g009760.m01	-	790	RING_U-box_superfamily	-
Vari_b40-14_v1.hap1.chr01	18170966	18174851	Vari_b40-14_v1.hap1.chr01.ver1.0.g009770.m01	-	1255	LRR_receptor-like_serine_threonine-_kinase_GSO1	CLK
Vari_b40-14_v1.hap1.chr01	18200631	18200866	Vari_b40-14_v1.hap1.chr01.ver1.0.g009780.m01	-	78	hypothetical_protein_ARALYDRAFT_471407	-
Vari_b40-14_v1.hap1.chr01	18216534	18218095	Vari_b40-14_v1.hap1.chr01.ver1.0.g009790.m01	+	356	peroxidase_family	-
Vari_b40-14_v1.hap1.chr01	18251864	18255573	Vari_b40-14_v1.hap1.chr01.ver1.0.g009800.m01	-	205	DDB1-_and_CUL4-associated_factor_4	-
Vari_b40-14_v1.hap1.chr01	18257152	18261727	Vari_b40-14_v1.hap1.chr01.ver1.0.g009810.m01	-	335	DDB1-_and_CUL4-associated_factor_4	-
Vari_b40-14_v1.hap1.chr01	18275591	18276714	Vari_b40-14_v1.hap1.chr01.ver1.0.g009820.m01	-	348	transcription_factor_MYB86-like	-
Vari_b40-14_v1.hap1.chr01	18421461	18422630	Vari_b40-14_v1.hap1.chr01.ver1.0.g009830.m01	+	389	Glycosyltransferase_family_61	-
Vari_b40-14_v1.hap1.chr01	18470384	18471553	Vari_b40-14_v1.hap1.chr01.ver1.0.g009840.m01	+	389	Glycosyltransferase_family_61	-
Vari_b40-14_v1.hap1.chr01	18493460	18507725	Vari_b40-14_v1.hap1.chr01.ver1.0.g009850.m01	+	198	Chorismate_mutase	-
Vari_b40-14_v1.hap1.chr01	18563756	18567480	Vari_b40-14_v1.hap1.chr01.ver1.0.g009860.m01	+	178	DUF538_family	-
Vari_b40-14_v1.hap1.chr01	18568387	18586376	Vari_b40-14_v1.hap1.chr01.ver1.0.g009870.m01	-	374	DUF155_family	-
Vari_b40-14_v1.hap1.chr01	18603294	18605812	Vari_b40-14_v1.hap1.chr01.ver1.0.g009880.m01	+	451	UDP-glycosyltransferase_83A1-like	-
Vari_b40-14_v1.hap1.chr01	18649465	18682988	Vari_b40-14_v1.hap1.chr01.ver1.0.g009890.m01	-	332	transcription_factor_BIM2	-
Vari_b40-14_v1.hap1.chr01	18710100	18727908	Vari_b40-14_v1.hap1.chr01.ver1.0.g009900.m01	+	721	prolyl_oligopeptidase_family	-
Vari_b40-14_v1.hap1.chr01	18757306	18762462	Vari_b40-14_v1.hap1.chr01.ver1.0.g009910.m01	-	444	18S_pre-ribosomal_assembly_gar2	-
Vari_b40-14_v1.hap1.chr01	18798132	18803429	Vari_b40-14_v1.hap1.chr01.ver1.0.g009920.m01	+	282	translin_family	-
Vari_b40-14_v1.hap1.chr01	18835406	18861564	Vari_b40-14_v1.hap1.chr01.ver1.0.g009930.m01	-	345	chlorophyll(ide)_b_reductase_chloroplastic	-
Vari_b40-14_v1.hap1.chr01	18884440	18886348	Vari_b40-14_v1.hap1.chr01.ver1.0.g009940.m01	+	626	phosphatidylinositol_3-_and_4-kinase_family	-
Vari_b40-14_v1.hap1.chr01	18901387	18906944	Vari_b40-14_v1.hap1.chr01.ver1.0.g009950.m01	+	282	translin_family	-
Vari_b40-14_v1.hap1.chr01	18932329	18961140	Vari_b40-14_v1.hap1.chr01.ver1.0.g009960.m01	-	345	chlorophyll(ide)_b_reductase_chloroplastic	-
Vari_b40-14_v1.hap1.chr01	18982918	18986850	Vari_b40-14_v1.hap1.chr01.ver1.0.g009970.m01	+	638	phosphatidylinositol_3-_and_4-kinase_family	-
Vari_b40-14_v1.hap1.chr01	18993193	18994840	Vari_b40-14_v1.hap1.chr01.ver1.0.g009980.m01	-	290	DNA_glycosylase_superfamily	-
Vari_b40-14_v1.hap1.chr01	19005009	19005365	Vari_b40-14_v1.hap1.chr01.ver1.0.g009990.m01	+	118	Tetratricopeptide_repeat_(TPR)-like_superfamily	-
Vari_b40-14_v1.hap1.chr01	19035476	19036349	Vari_b40-14_v1.hap1.chr01.ver1.0.g010000.m01	+	155	Tetratricopeptide_repeat_(TPR)-like_superfamily	-
Vari_b40-14_v1.hap1.chr01	19036964	19037950	Vari_b40-14_v1.hap1.chr01.ver1.0.g010010.m01	+	238	Tetratricopeptide_repeat_(TPR)-like_superfamily	-
Vari_b40-14_v1.hap1.chr01	19089033	19091928	Vari_b40-14_v1.hap1.chr01.ver1.0.g010020.m01	+	829	mitochondrial-like_isoform_X1	-
Vari_b40-14_v1.hap1.chr01	19104195	19106686	Vari_b40-14_v1.hap1.chr01.ver1.0.g010030.m01	+	262	disease_resistance_RPP13_3	-
Vari_b40-14_v1.hap1.chr01	19107831	19109625	Vari_b40-14_v1.hap1.chr01.ver1.0.g010040.m01	+	359	GDSL-like_lipase_acylhydrolase	-
Vari_b40-14_v1.hap1.chr01	19134462	19137358	Vari_b40-14_v1.hap1.chr01.ver1.0.g010050.m01	+	829	mitochondrial-like_isoform_X1	-
Vari_b40-14_v1.hap1.chr01	19153287	19155082	Vari_b40-14_v1.hap1.chr01.ver1.0.g010060.m01	+	359	GDSL-motif_lipase_hydrolase_family	-
Vari_b40-14_v1.hap1.chr01	19185684	19188745	Vari_b40-14_v1.hap1.chr01.ver1.0.g010070.m01	+	380	alpha_beta-hydrolase_superfamily	-
Vari_b40-14_v1.hap1.chr01	19223650	19235220	Vari_b40-14_v1.hap1.chr01.ver1.0.g010080.m01	+	796	heat_shock_90-_chloroplastic	-
Vari_b40-14_v1.hap1.chr01	19267885	19268522	Vari_b40-14_v1.hap1.chr01.ver1.0.g010090.m01	+	120	hypothetical_protein_MNEG_7184	-
Vari_b40-14_v1.hap1.chr01	19281392	19282028	Vari_b40-14_v1.hap1.chr01.ver1.0.g010100.m01	+	120	hypothetical_protein_MNEG_7184	-
Vari_b40-14_v1.hap1.chr01	19294895	19295532	Vari_b40-14_v1.hap1.chr01.ver1.0.g010110.m01	+	120	hypothetical_protein_MNEG_7184	-
Vari_b40-14_v1.hap1.chr01	19307803	19319342	Vari_b40-14_v1.hap1.chr01.ver1.0.g010120.m01	+	796	heat_shock_90-_chloroplastic	-
Vari_b40-14_v1.hap1.chr01	19343253	19368349	Vari_b40-14_v1.hap1.chr01.ver1.0.g010130.m01	+	742	DNA-directed_RNA_polymerase_mitochondrial-like	-
Vari_b40-14_v1.hap1.chr01	19384216	19388581	Vari_b40-14_v1.hap1.chr01.ver1.0.g010140.m01	+	958	U-box_domain-containing_44-like	-
Vari_b40-14_v1.hap1.chr01	19390471	19396761	Vari_b40-14_v1.hap1.chr01.ver1.0.g010150.m01	-	743	pentatricopeptide_repeat-containing_At1g25360	-
Vari_b40-14_v1.hap1.chr01	19390612	19393692	Vari_b40-14_v1.hap1.chr01.ver1.0.g010160.m01	+	466	TSA_antioxidant_enzyme	-
Vari_b40-14_v1.hap1.chr01	19398512	19403251	Vari_b40-14_v1.hap1.chr01.ver1.0.g010170.m01	-	568	cryptochrome-interacting_basic-helix-loop-helix_5	-
Vari_b40-14_v1.hap1.chr01	19423782	19429955	Vari_b40-14_v1.hap1.chr01.ver1.0.g010180.m01	+	696	WPP_domain-interacting_2	-
Vari_b40-14_v1.hap1.chr01	19432099	19439882	Vari_b40-14_v1.hap1.chr01.ver1.0.g010190.m01	+	302	DNA-directed_RNA_polymerase_mitochondrial-like	-
Vari_b40-14_v1.hap1.chr01	19474316	19478684	Vari_b40-14_v1.hap1.chr01.ver1.0.g010200.m01	+	985	U-box_domain-containing_44-like	-
Vari_b40-14_v1.hap1.chr01	19481511	19483794	Vari_b40-14_v1.hap1.chr01.ver1.0.g010210.m01	+	417	TSA_antioxidant_enzyme	-
Vari_b40-14_v1.hap1.chr01	19484586	19486817	Vari_b40-14_v1.hap1.chr01.ver1.0.g010220.m01	-	743	pentatricopeptide_repeat-containing_At1g25360	-
Vari_b40-14_v1.hap1.chr01	19488480	19493208	Vari_b40-14_v1.hap1.chr01.ver1.0.g010230.m01	-	568	cryptochrome-interacting_basic-helix-loop-helix_5	-
Vari_b40-14_v1.hap1.chr01	19524400	19530659	Vari_b40-14_v1.hap1.chr01.ver1.0.g010240.m01	+	640	WPP_domain-interacting_2	-
Vari_b40-14_v1.hap1.chr01	19580508	19581120	Vari_b40-14_v1.hap1.chr01.ver1.0.g010250.m01	+	133	hypothetical_protein_POPTR_0013s12970g	-
Vari_b40-14_v1.hap1.chr01	19619241	19619534	Vari_b40-14_v1.hap1.chr01.ver1.0.g010260.m01	+	97	elongation_factor_1-alpha	-
Vari_b40-14_v1.hap1.chr01	19839503	19987285	Vari_b40-14_v1.hap1.chr01.ver1.0.g010270.m01	-	1717	chloroplastic_isoform_X3	-
Vari_b40-14_v1.hap1.chr01	19993429	19993860	Vari_b40-14_v1.hap1.chr01.ver1.0.g010280.m01	+	108	GMP_synthase_(glutamine-hydrolyzing)_glutamine_amidotransferase	-
Vari_b40-14_v1.hap1.chr01	20048860	20049978	Vari_b40-14_v1.hap1.chr01.ver1.0.g010290.m01	-	267	E3_ubiquitin-_ligase_SINAT5-like	-
Vari_b40-14_v1.hap1.chr01	20126405	20133361	Vari_b40-14_v1.hap1.chr01.ver1.0.g010300.m01	+	485	TCP-1_cpn60_chaperonin_family	-
Vari_b40-14_v1.hap1.chr01	20161211	20161798	Vari_b40-14_v1.hap1.chr01.ver1.0.g010310.m01	-	195	BZIP_transcription_factor	-
Vari_b40-14_v1.hap1.chr01	20193345	20195106	Vari_b40-14_v1.hap1.chr01.ver1.0.g010320.m01	+	183	E3_ubiquitin-_(DUF177)	-
Vari_b40-14_v1.hap1.chr01	20195603	20210229	Vari_b40-14_v1.hap1.chr01.ver1.0.g010330.m01	-	304	choline_ethanolaminephosphotransferase_1-like	-
Vari_b40-14_v1.hap1.chr01	20219496	20221641	Vari_b40-14_v1.hap1.chr01.ver1.0.g010340.m01	-	375	Peroxidase_48	-
Vari_b40-14_v1.hap1.chr01	20245835	20248138	Vari_b40-14_v1.hap1.chr01.ver1.0.g010350.m01	+	132	hypothetical_protein_PRUPE_ppb024585mg,_partial	-
Vari_b40-14_v1.hap1.chr01	20248274	20249350	Vari_b40-14_v1.hap1.chr01.ver1.0.g010360.m01	+	358	S-adenosylmethionine_decarboxylase_proenzyme	-
Vari_b40-14_v1.hap1.chr01	20264247	20268100	Vari_b40-14_v1.hap1.chr01.ver1.0.g010370.m01	+	625	NSP-INTERACTING_KINASE_2	RLK
Vari_b40-14_v1.hap1.chr01	20268795	20271211	Vari_b40-14_v1.hap1.chr01.ver1.0.g010380.m01	-	414	F-box_RNI_FBD-like_domain	-
Vari_b40-14_v1.hap1.chr01	20279083	20284658	Vari_b40-14_v1.hap1.chr01.ver1.0.g010390.m01	-	452	F-box_RNI_FBD-like_domain	-
Vari_b40-14_v1.hap1.chr01	20310647	20311326	Vari_b40-14_v1.hap1.chr01.ver1.0.g010400.m01	-	136	F-box_RNI_FBD-like_domain	-
Vari_b40-14_v1.hap1.chr01	20317996	20333496	Vari_b40-14_v1.hap1.chr01.ver1.0.g010410.m01	-	663	phosphoribulokinase_uridine_kinase_family	-
Vari_b40-14_v1.hap1.chr01	20367744	20368543	Vari_b40-14_v1.hap1.chr01.ver1.0.g010420.m01	+	165	ARM_repeat_superfamily	-
Vari_b40-14_v1.hap1.chr01	20386907	20388207	Vari_b40-14_v1.hap1.chr01.ver1.0.g010430.m01	-	339	peroxidase_11	-
Vari_b40-14_v1.hap1.chr01	20389763	20393706	Vari_b40-14_v1.hap1.chr01.ver1.0.g010440.m01	-	337	plant_MWL2-17	-
Vari_b40-14_v1.hap1.chr01	20394450	20413357	Vari_b40-14_v1.hap1.chr01.ver1.0.g010450.m01	-	308	ASC1_1	-
Vari_b40-14_v1.hap1.chr01	20437983	20442192	Vari_b40-14_v1.hap1.chr01.ver1.0.g010460.m01	-	485	6-phosphogluconate_dehydrogenase_family	-
Vari_b40-14_v1.hap1.chr01	20488284	20489378	Vari_b40-14_v1.hap1.chr01.ver1.0.g010470.m01	+	182	serotonin_N-acetyltransferase_chloroplastic	-
Vari_b40-14_v1.hap1.chr01	20553545	20568629	Vari_b40-14_v1.hap1.chr01.ver1.0.g010480.m01	+	336	DHHC-type_zinc_finger	-
Vari_b40-14_v1.hap1.chr01	20569759	20571898	Vari_b40-14_v1.hap1.chr01.ver1.0.g010490.m01	+	207	YGGT_family	-
Vari_b40-14_v1.hap1.chr01	20571970	20581278	Vari_b40-14_v1.hap1.chr01.ver1.0.g010500.m01	-	276	anamorsin_homolog	-
Vari_b40-14_v1.hap1.chr01	20586103	20592190	Vari_b40-14_v1.hap1.chr01.ver1.0.g010510.m01	-	210	Pre-rRNA-processing_motif	-
Vari_b40-14_v1.hap1.chr01	20611296	20613684	Vari_b40-14_v1.hap1.chr01.ver1.0.g010520.m01	-	581	Delta(24)-sterol_reductase	-
Vari_b40-14_v1.hap1.chr01	20656780	20659094	Vari_b40-14_v1.hap1.chr01.ver1.0.g010530.m01	+	377	LETM1	-
Vari_b40-14_v1.hap1.chr01	20659110	20665409	Vari_b40-14_v1.hap1.chr01.ver1.0.g010540.m01	+	214	FAR1-RELATED_SEQUENCE_9_isoform_X1	-
Vari_b40-14_v1.hap1.chr01	20666233	20676346	Vari_b40-14_v1.hap1.chr01.ver1.0.g010550.m01	+	326	Uracil-DNA_glycosylase	-
Vari_b40-14_v1.hap1.chr01	20679303	20692322	Vari_b40-14_v1.hap1.chr01.ver1.0.g010560.m01	+	223	DUF3067_family	-
Vari_b40-14_v1.hap1.chr01	20722243	20764148	Vari_b40-14_v1.hap1.chr01.ver1.0.g010570.m01	+	597	2-oxoglutarate_(2OG)_and_Fe(II)-dependent_oxygenase_superfamily	-
Vari_b40-14_v1.hap1.chr01	20742734	20744965	Vari_b40-14_v1.hap1.chr01.ver1.0.g010580.m01	+	562	DUF4283_domain	-
Vari_b40-14_v1.hap1.chr01	20767713	20768009	Vari_b40-14_v1.hap1.chr01.ver1.0.g010590.m01	+	98	cytochrome_P450_CYP82D47-like	-
Vari_b40-14_v1.hap1.chr01	20859188	20861403	Vari_b40-14_v1.hap1.chr01.ver1.0.g010600.m01	-	337	UPF0496_4-like	-
Vari_b40-14_v1.hap1.chr01	20872654	20934180	Vari_b40-14_v1.hap1.chr01.ver1.0.g010610.m01	-	887	plant_MXO21-9	-
Vari_b40-14_v1.hap1.chr01	20890010	20891831	Vari_b40-14_v1.hap1.chr01.ver1.0.g010620.m01	+	472	RNA-directed_DNA_polymerase_(reverse_transcriptase)-related_family	-
Vari_b40-14_v1.hap1.chr01	21020169	21026467	Vari_b40-14_v1.hap1.chr01.ver1.0.g010630.m01	-	560	ankyrin_repeat_plant	-
Vari_b40-14_v1.hap1.chr01	21058734	21061420	Vari_b40-14_v1.hap1.chr01.ver1.0.g010640.m01	-	537	phototropic-responsive_NPH3_family	-
Vari_b40-14_v1.hap1.chr01	21068432	21080553	Vari_b40-14_v1.hap1.chr01.ver1.0.g010650.m01	-	418	U2_snRNP_auxilliary_large_splicing_factor	-
Vari_b40-14_v1.hap1.chr01	21097712	21097880	Vari_b40-14_v1.hap1.chr01.ver1.0.g010660.m01	+	56	evolutionarily_carboxy-terminal_region	-
Vari_b40-14_v1.hap1.chr01	21111264	21111704	Vari_b40-14_v1.hap1.chr01.ver1.0.g010670.m01	+	74	auxin_response_factor_2	-
Vari_b40-14_v1.hap1.chr01	21128448	21146320	Vari_b40-14_v1.hap1.chr01.ver1.0.g010680.m01	-	667	integral_membrane_single_C2_domain	-
Vari_b40-14_v1.hap1.chr01	21211723	21280102	Vari_b40-14_v1.hap1.chr01.ver1.0.g010690.m01	+	1046	pre-mRNA-processing_40C	-
Vari_b40-14_v1.hap1.chr01	21217128	21219905	Vari_b40-14_v1.hap1.chr01.ver1.0.g010700.m01	+	278	hypothetical_protein_PRUPE_ppa015473mg,_partial	-
Vari_b40-14_v1.hap1.chr01	21281635	21290091	Vari_b40-14_v1.hap1.chr01.ver1.0.g010710.m01	-	1125	AP-5_complex_subunit_beta-1	-
Vari_b40-14_v1.hap1.chr01	21305871	21307446	Vari_b40-14_v1.hap1.chr01.ver1.0.g010720.m01	+	386	pentatricopeptide_repeat-containing_mitochondrial-like	-
Vari_b40-14_v1.hap1.chr01	21311123	21311548	Vari_b40-14_v1.hap1.chr01.ver1.0.g010730.m01	+	141	FAF-_chloroplastic	-
Vari_b40-14_v1.hap1.chr01	21315658	21401936	Vari_b40-14_v1.hap1.chr01.ver1.0.g010740.m01	-	751	ARF-GAP_domain_4	-
Vari_b40-14_v1.hap1.chr01	21440333	21440971	Vari_b40-14_v1.hap1.chr01.ver1.0.g010750.m01	-	212	MADS-box_transcription_factor_family	-
Vari_b40-14_v1.hap1.chr01	21498089	21498727	Vari_b40-14_v1.hap1.chr01.ver1.0.g010760.m01	-	194	MADS-box_transcription_factor_family	-
Vari_b40-14_v1.hap1.chr01	21577092	21578960	Vari_b40-14_v1.hap1.chr01.ver1.0.g010770.m01	+	574	pentatricopeptide_repeat-containing_chloroplastic-like	-
Vari_b40-14_v1.hap1.chr01	21609798	21620383	Vari_b40-14_v1.hap1.chr01.ver1.0.g010780.m01	+	185	homeodomain_transcription_factor_superfamily	-
Vari_b40-14_v1.hap1.chr01	21626839	21634282	Vari_b40-14_v1.hap1.chr01.ver1.0.g010790.m01	+	210	homeodomain_transcription_factor_superfamily	-
Vari_b40-14_v1.hap1.chr01	21654248	21657194	Vari_b40-14_v1.hap1.chr01.ver1.0.g010800.m01	+	278	glutathione_S-transferase_T3-like	-
Vari_b40-14_v1.hap1.chr01	21671778	21675878	Vari_b40-14_v1.hap1.chr01.ver1.0.g010810.m01	-	363	gibberellin_2-beta-dioxygenase_8-like	-
Vari_b40-14_v1.hap1.chr01	21690745	21701000	Vari_b40-14_v1.hap1.chr01.ver1.0.g010820.m01	-	653	Leucine-rich_repeat_kinase_family	RLK
Vari_b40-14_v1.hap1.chr01	21707872	21714155	Vari_b40-14_v1.hap1.chr01.ver1.0.g010830.m01	-	289	zinc_knuckle_(CCHC-type)_family	-
Vari_b40-14_v1.hap1.chr01	21715083	21725329	Vari_b40-14_v1.hap1.chr01.ver1.0.g010840.m01	-	703	electron_carrier_disulfide_oxidoreductase	-
Vari_b40-14_v1.hap1.chr01	21765348	21769207	Vari_b40-14_v1.hap1.chr01.ver1.0.g010850.m01	+	1021	phytosulfokine_receptor_1-like	RLK
Vari_b40-14_v1.hap1.chr01	21773156	21791274	Vari_b40-14_v1.hap1.chr01.ver1.0.g010860.m01	-	360	aldo-keto_reductase_family_4_member_C9-like	-
Vari_b40-14_v1.hap1.chr01	21804174	21821708	Vari_b40-14_v1.hap1.chr01.ver1.0.g010870.m01	-	290	tobamovirus_multiplication_3-like	-
Vari_b40-14_v1.hap1.chr01	21844314	21854047	Vari_b40-14_v1.hap1.chr01.ver1.0.g010880.m01	+	510	remorin_family	-
Vari_b40-14_v1.hap1.chr01	21864635	21869209	Vari_b40-14_v1.hap1.chr01.ver1.0.g010890.m01	+	775	zinc_finger_CCCH_domain-containing_34-like	-
Vari_b40-14_v1.hap1.chr01	21887813	21891967	Vari_b40-14_v1.hap1.chr01.ver1.0.g010900.m01	+	755	pentatricopeptide_repeat-containing_At2g02150	-
Vari_b40-14_v1.hap1.chr01	21935909	21936752	Vari_b40-14_v1.hap1.chr01.ver1.0.g010910.m01	-	131	pentatricopeptide_repeat-containing_At3g06920	-
Vari_b40-14_v1.hap1.chr01	21937517	21949652	Vari_b40-14_v1.hap1.chr01.ver1.0.g010920.m01	+	451	amino-terminal_domain_cyclin	-
Vari_b40-14_v1.hap1.chr01	21977734	21978739	Vari_b40-14_v1.hap1.chr01.ver1.0.g010930.m01	-	116	amino-terminal_domain_cyclin	-
Vari_b40-14_v1.hap1.chr01	21979871	21996664	Vari_b40-14_v1.hap1.chr01.ver1.0.g010940.m01	+	434	PPR_containing	-
Vari_b40-14_v1.hap1.chr01	21997411	21998737	Vari_b40-14_v1.hap1.chr01.ver1.0.g010950.m01	+	266	SLOW_GREEN_chloroplastic	-
Vari_b40-14_v1.hap1.chr01	22015785	22031117	Vari_b40-14_v1.hap1.chr01.ver1.0.g010960.m01	-	2635	TPR_and_ankyrin_repeat-containing_1	-
Vari_b40-14_v1.hap1.chr01	22055915	22057357	Vari_b40-14_v1.hap1.chr01.ver1.0.g010970.m01	+	224	GEM_1	-
Vari_b40-14_v1.hap1.chr01	22062439	22084787	Vari_b40-14_v1.hap1.chr01.ver1.0.g010980.m01	-	2815	P-loop_nucleoside_triphosphate_hydrolase_superfamily	-
Vari_b40-14_v1.hap1.chr01	22086550	22097744	Vari_b40-14_v1.hap1.chr01.ver1.0.g010990.m01	-	2055	TPR_and_ankyrin_repeat-containing_1	-
Vari_b40-14_v1.hap1.chr01	22104764	22117124	Vari_b40-14_v1.hap1.chr01.ver1.0.g011000.m01	-	2566	TPR_and_ankyrin_repeat-containing_1	-
Vari_b40-14_v1.hap1.chr01	22119446	22121633	Vari_b40-14_v1.hap1.chr01.ver1.0.g011010.m01	-	205	CASP_2A1	-
Vari_b40-14_v1.hap1.chr01	22137860	22172751	Vari_b40-14_v1.hap1.chr01.ver1.0.g011020.m01	+	436	DEAD-box_ATP-dependent_RNA_helicase	-
Vari_b40-14_v1.hap1.chr01	22173315	22181141	Vari_b40-14_v1.hap1.chr01.ver1.0.g011030.m01	+	582	pentatricopeptide_repeat-containing_At5g01110	-
Vari_b40-14_v1.hap1.chr01	22196544	22197005	Vari_b40-14_v1.hap1.chr01.ver1.0.g011040.m01	+	153	nuclear_transcription_factor_Y	-
Vari_b40-14_v1.hap1.chr01	22230561	22231019	Vari_b40-14_v1.hap1.chr01.ver1.0.g011050.m01	+	152	nuclear_transcription_factor_Y	-
Vari_b40-14_v1.hap1.chr01	22253546	22254668	Vari_b40-14_v1.hap1.chr01.ver1.0.g011060.m01	-	266	peroxidase_4-like	-
Vari_b40-14_v1.hap1.chr01	22259046	22266925	Vari_b40-14_v1.hap1.chr01.ver1.0.g011070.m01	+	265	peroxidase_4-like	-
Vari_b40-14_v1.hap1.chr01	22269691	22270994	Vari_b40-14_v1.hap1.chr01.ver1.0.g011080.m01	-	331	Lignin-forming_anionic_peroxidase	-
Vari_b40-14_v1.hap1.chr01	22278797	22279917	Vari_b40-14_v1.hap1.chr01.ver1.0.g011090.m01	+	266	Lignin-forming_anionic_peroxidase	-
Vari_b40-14_v1.hap1.chr01	22294820	22296082	Vari_b40-14_v1.hap1.chr01.ver1.0.g011100.m01	-	324	Lignin-forming_anionic_peroxidase	-
Vari_b40-14_v1.hap1.chr01	22304152	22305304	Vari_b40-14_v1.hap1.chr01.ver1.0.g011110.m01	-	302	peroxidase_4-like	-
Vari_b40-14_v1.hap1.chr01	22323731	22324994	Vari_b40-14_v1.hap1.chr01.ver1.0.g011120.m01	+	331	Lignin-forming_anionic_peroxidase	-
Vari_b40-14_v1.hap1.chr01	22398304	22409074	Vari_b40-14_v1.hap1.chr01.ver1.0.g011130.m01	-	496	UBX_domain-containing	-
Vari_b40-14_v1.hap1.chr01	22517599	22523196	Vari_b40-14_v1.hap1.chr01.ver1.0.g011140.m01	+	799	Transposon_Ty3-I_Gag-Pol_poly	-
Vari_b40-14_v1.hap1.chr01	22551634	22578862	Vari_b40-14_v1.hap1.chr01.ver1.0.g011150.m01	+	614	CHROMATIN_REMODELING_19	-
Vari_b40-14_v1.hap1.chr01	22613268	22617900	Vari_b40-14_v1.hap1.chr01.ver1.0.g011160.m01	+	587	indeterminate-domain_chloroplastic-like	-
Vari_b40-14_v1.hap1.chr01	22647278	22653095	Vari_b40-14_v1.hap1.chr01.ver1.0.g011170.m01	-	603	indeterminate-domain_chloroplastic-like	-
Vari_b40-14_v1.hap1.chr01	22673080	22694115	Vari_b40-14_v1.hap1.chr01.ver1.0.g011180.m01	-	84	E3_ubiquitin-_ligase_RNF5-like	-
Vari_b40-14_v1.hap1.chr01	22702376	22751482	Vari_b40-14_v1.hap1.chr01.ver1.0.g011190.m01	+	794	ACCUMULATION_AND_REPLICATION_OF_CHLOROPLASTS_3_isoform_X1	-
Vari_b40-14_v1.hap1.chr01	22751997	22762643	Vari_b40-14_v1.hap1.chr01.ver1.0.g011200.m01	-	415	nucleotide-diphospho-sugar_transferase_family	-
Vari_b40-14_v1.hap1.chr01	22763226	22770619	Vari_b40-14_v1.hap1.chr01.ver1.0.g011210.m01	-	466	regulator_of_G-_signaling_1	-
Vari_b40-14_v1.hap1.chr01	22775618	22781245	Vari_b40-14_v1.hap1.chr01.ver1.0.g011220.m01	-	314	CAAX_amino_terminal_protease_family	-
Vari_b40-14_v1.hap1.chr01	22782547	22791255	Vari_b40-14_v1.hap1.chr01.ver1.0.g011230.m01	-	1863	centromere-associated_E_isoform_X1	-
Vari_b40-14_v1.hap1.chr01	22797360	22799124	Vari_b40-14_v1.hap1.chr01.ver1.0.g011240.m01	+	412	GDSL_esterase_lipase_At5g45910-like	-
Vari_b40-14_v1.hap1.chr01	22800464	22803137	Vari_b40-14_v1.hap1.chr01.ver1.0.g011250.m01	-	254	RING_U-box_superfamily	-
Vari_b40-14_v1.hap1.chr01	22804243	22809615	Vari_b40-14_v1.hap1.chr01.ver1.0.g011260.m01	-	930	probable_LRR_receptor-like_serine_threonine-_kinase_At1g67720	RLK
Vari_b40-14_v1.hap1.chr01	22817086	22819491	Vari_b40-14_v1.hap1.chr01.ver1.0.g011270.m01	+	255	zinc_finger_family	-
Vari_b40-14_v1.hap1.chr01	22825081	22833361	Vari_b40-14_v1.hap1.chr01.ver1.0.g011280.m01	+	594	two-component_response_regulator_ORR26-like	-
Vari_b40-14_v1.hap1.chr01	22833482	22838790	Vari_b40-14_v1.hap1.chr01.ver1.0.g011290.m01	-	685	TPX2_(targeting_for_Xklp2)_family	-
Vari_b40-14_v1.hap1.chr01	22845919	22849414	Vari_b40-14_v1.hap1.chr01.ver1.0.g011300.m01	+	395	probable_carboxylesterase_11	-
Vari_b40-14_v1.hap1.chr01	22851215	22851523	Vari_b40-14_v1.hap1.chr01.ver1.0.g011310.m01	+	102	DELLA_RGL1-like	-
Vari_b40-14_v1.hap1.chr01	22857002	22865159	Vari_b40-14_v1.hap1.chr01.ver1.0.g011320.m01	+	229	multidrug_resistance	-
Vari_b40-14_v1.hap1.chr01	22886077	22887203	Vari_b40-14_v1.hap1.chr01.ver1.0.g011330.m01	+	226	small_heat_shock_chloroplastic-like	-
Vari_b40-14_v1.hap1.chr01	22893806	22894920	Vari_b40-14_v1.hap1.chr01.ver1.0.g011340.m01	+	181	ribosomal_L23_(chloroplast)	-
Vari_b40-14_v1.hap1.chr01	22934469	22934978	Vari_b40-14_v1.hap1.chr01.ver1.0.g011350.m01	+	169	transferase_family	-
Vari_b40-14_v1.hap1.chr01	22967027	22967569	Vari_b40-14_v1.hap1.chr01.ver1.0.g011360.m01	+	180	transferase_family	-
Vari_b40-14_v1.hap1.chr01	22978756	22980057	Vari_b40-14_v1.hap1.chr01.ver1.0.g011370.m01	-	398	HXXXD-type_acyl-transferase_family	-
Vari_b40-14_v1.hap1.chr01	23007807	23008340	Vari_b40-14_v1.hap1.chr01.ver1.0.g011380.m01	+	178	transferase_family	-
Vari_b40-14_v1.hap1.chr01	23023978	23024413	Vari_b40-14_v1.hap1.chr01.ver1.0.g011390.m01	+	145	Salutaridinol_7-O-acetyltransferase	-
Vari_b40-14_v1.hap1.chr01	23029276	23029577	Vari_b40-14_v1.hap1.chr01.ver1.0.g011400.m01	+	100	transferase_family	-
Vari_b40-14_v1.hap1.chr01	23049809	23051533	Vari_b40-14_v1.hap1.chr01.ver1.0.g011410.m01	+	433	transferase_family	-
Vari_b40-14_v1.hap1.chr01	23052634	23066386	Vari_b40-14_v1.hap1.chr01.ver1.0.g011420.m01	-	515	serine_threonine_phosphatase_2A_57_kDa_regulatory_subunit_B_theta_isoform-like	-
Vari_b40-14_v1.hap1.chr01	23068638	23098375	Vari_b40-14_v1.hap1.chr01.ver1.0.g011430.m01	-	471	zincin-like_metalloproteases_family	-
Vari_b40-14_v1.hap1.chr01	23111909	23121185	Vari_b40-14_v1.hap1.chr01.ver1.0.g011440.m01	+	673	pentatricopeptide_(PPR)_repeat	-
Vari_b40-14_v1.hap1.chr01	23125209	23129971	Vari_b40-14_v1.hap1.chr01.ver1.0.g011450.m01	+	480	F-box_SKIP14-like	-
Vari_b40-14_v1.hap1.chr01	23133194	23139302	Vari_b40-14_v1.hap1.chr01.ver1.0.g011460.m01	+	166	plastid_transcriptionally_active	-
Vari_b40-14_v1.hap1.chr01	23140066	23142875	Vari_b40-14_v1.hap1.chr01.ver1.0.g011470.m01	-	312	Restriction_type_II-like_superfamily	-
Vari_b40-14_v1.hap1.chr01	23146362	23157246	Vari_b40-14_v1.hap1.chr01.ver1.0.g011480.m01	+	370	Homeodomain-like_superfamily	-
Vari_b40-14_v1.hap1.chr01	23156384	23159267	Vari_b40-14_v1.hap1.chr01.ver1.0.g011490.m01	-	207	Mitotic_spindle_checkpoint_MAD2	-
Vari_b40-14_v1.hap1.chr01	23173961	23180239	Vari_b40-14_v1.hap1.chr01.ver1.0.g011500.m01	+	1465	ABC_transporter_C_family_member_3-like	N
Vari_b40-14_v1.hap1.chr01	23180954	23182602	Vari_b40-14_v1.hap1.chr01.ver1.0.g011510.m01	-	93	NADH-ubiquinone_reductase_complex_1_MLRQ_subunit	-
Vari_b40-14_v1.hap1.chr01	23207888	23213831	Vari_b40-14_v1.hap1.chr01.ver1.0.g011520.m01	-	122	SANTA_(SANT_associated)	-
Vari_b40-14_v1.hap1.chr01	23236899	23239960	Vari_b40-14_v1.hap1.chr01.ver1.0.g011530.m01	+	294	glyceraldehyde-3-phosphate_cytosolic-like	-
Vari_b40-14_v1.hap1.chr01	23241368	23245051	Vari_b40-14_v1.hap1.chr01.ver1.0.g011540.m01	+	496	pentatricopeptide_repeat-containing_mitochondrial-like	-
Vari_b40-14_v1.hap1.chr01	23252554	23256759	Vari_b40-14_v1.hap1.chr01.ver1.0.g011550.m01	+	668	ankyrin_repeat	-
Vari_b40-14_v1.hap1.chr01	23257167	23259056	Vari_b40-14_v1.hap1.chr01.ver1.0.g011560.m01	+	436	transmembrane_amino_acid_transporter_family	-
Vari_b40-14_v1.hap1.chr01	23263070	23263779	Vari_b40-14_v1.hap1.chr01.ver1.0.g011570.m01	-	116	transmembrane_amino_acid_transporter_family	-
Vari_b40-14_v1.hap1.chr01	23269665	23272163	Vari_b40-14_v1.hap1.chr01.ver1.0.g011580.m01	+	437	lysine_histidine_transporter_1-like	-
Vari_b40-14_v1.hap1.chr01	23273341	23284429	Vari_b40-14_v1.hap1.chr01.ver1.0.g011590.m01	+	414	extracellular_ligand-gated_ion_channel	-
Vari_b40-14_v1.hap1.chr01	23290795	23291178	Vari_b40-14_v1.hap1.chr01.ver1.0.g011600.m01	-	109	7-methylxanthosine_synthase_1	-
Vari_b40-14_v1.hap1.chr01	23291210	23294513	Vari_b40-14_v1.hap1.chr01.ver1.0.g011610.m01	-	762	Cyclin-dependent_kinase_G-2	KIN
Vari_b40-14_v1.hap1.chr01	23299780	23301433	Vari_b40-14_v1.hap1.chr01.ver1.0.g011620.m01	-	359	Remorin_family	-
Vari_b40-14_v1.hap1.chr01	23303777	23317167	Vari_b40-14_v1.hap1.chr01.ver1.0.g011630.m01	+	587	FAD_NAD(P)-binding_oxidoreductase_family	-
Vari_b40-14_v1.hap1.chr01	23317267	23327385	Vari_b40-14_v1.hap1.chr01.ver1.0.g011640.m01	-	173	Acid_phosphatase_vanadium-dependent_haloperoxidase-related	-
Vari_b40-14_v1.hap1.chr01	23327819	23337945	Vari_b40-14_v1.hap1.chr01.ver1.0.g011650.m01	-	943	ATP-dependent_DNA_helicase_Q-like_5	-
Vari_b40-14_v1.hap1.chr01	23342382	23353425	Vari_b40-14_v1.hap1.chr01.ver1.0.g011660.m01	+	825	cell_division_cycle_48_homolog	N
Vari_b40-14_v1.hap1.chr01	23360024	23369289	Vari_b40-14_v1.hap1.chr01.ver1.0.g011670.m01	-	1184	flocculation_FLO11-like	-
Vari_b40-14_v1.hap1.chr01	23375108	23378440	Vari_b40-14_v1.hap1.chr01.ver1.0.g011680.m01	+	186	Iojap-_mitochondrial	-
Vari_b40-14_v1.hap1.chr01	23392710	23405079	Vari_b40-14_v1.hap1.chr01.ver1.0.g011690.m01	-	396	transmembrane_amino_acid_transporter_family	-
Vari_b40-14_v1.hap1.chr01	23419647	23425711	Vari_b40-14_v1.hap1.chr01.ver1.0.g011700.m01	+	283	3-oxoacyl-[acyl-carrier-_]_reductase_4-like	-
Vari_b40-14_v1.hap1.chr01	23426458	23427765	Vari_b40-14_v1.hap1.chr01.ver1.0.g011710.m01	+	119	TLC_domain-containing_At5g14285-like	-
Vari_b40-14_v1.hap1.chr01	23427786	23434104	Vari_b40-14_v1.hap1.chr01.ver1.0.g011720.m01	-	635	DNA_polymerase_alpha_subunit_B	-
Vari_b40-14_v1.hap1.chr01	23445748	23448073	Vari_b40-14_v1.hap1.chr01.ver1.0.g011730.m01	+	493	lysine_histidine_transporter_1-like	-
Vari_b40-14_v1.hap1.chr01	23470341	23472759	Vari_b40-14_v1.hap1.chr01.ver1.0.g011740.m01	-	498	mitochondrial_chaperone_bcs1	-
Vari_b40-14_v1.hap1.chr01	23477381	23480012	Vari_b40-14_v1.hap1.chr01.ver1.0.g011750.m01	+	550	4-coumarate--_ligase-like_5_isoform_X1	-
Vari_b40-14_v1.hap1.chr01	23482163	23487364	Vari_b40-14_v1.hap1.chr01.ver1.0.g011760.m01	-	920	lipoxygenase_chloroplastic	-
Vari_b40-14_v1.hap1.chr01	23493843	23514982	Vari_b40-14_v1.hap1.chr01.ver1.0.g011770.m01	-	835	urease	-
Vari_b40-14_v1.hap1.chr01	23517881	23525703	Vari_b40-14_v1.hap1.chr01.ver1.0.g011780.m01	-	245	adenylate_kinase	-
Vari_b40-14_v1.hap1.chr01	23526812	23539977	Vari_b40-14_v1.hap1.chr01.ver1.0.g011790.m01	-	700	probable_pre-mRNA-splicing_factor_ATP-dependent_RNA_helicase_DEAH4	-
Vari_b40-14_v1.hap1.chr01	23541755	23547848	Vari_b40-14_v1.hap1.chr01.ver1.0.g011800.m01	-	761	ankyrin_domain	-
Vari_b40-14_v1.hap1.chr01	23556617	23563657	Vari_b40-14_v1.hap1.chr01.ver1.0.g011810.m01	+	1068	early_endosome_antigen_1-like	-
Vari_b40-14_v1.hap1.chr01	23564201	23566981	Vari_b40-14_v1.hap1.chr01.ver1.0.g011820.m01	-	158	OTU_domain-containing_At3g57810-like	-
Vari_b40-14_v1.hap1.chr01	23585189	23586737	Vari_b40-14_v1.hap1.chr01.ver1.0.g011830.m01	+	480	mitochondrial_chaperone_bcs1	-
Vari_b40-14_v1.hap1.chr01	23599982	23603169	Vari_b40-14_v1.hap1.chr01.ver1.0.g011840.m01	+	553	mitochondrial_chaperone_bcs1	-
Vari_b40-14_v1.hap1.chr01	23622542	23624015	Vari_b40-14_v1.hap1.chr01.ver1.0.g011850.m01	+	427	mitochondrial_chaperone_bcs1	-
Vari_b40-14_v1.hap1.chr01	23632111	23633696	Vari_b40-14_v1.hap1.chr01.ver1.0.g011860.m01	+	494	mitochondrial_chaperone_bcs1	-
Vari_b40-14_v1.hap1.chr01	23635506	23640948	Vari_b40-14_v1.hap1.chr01.ver1.0.g011870.m01	-	783	ARM_repeat_superfamily	-
Vari_b40-14_v1.hap1.chr01	23652793	23659774	Vari_b40-14_v1.hap1.chr01.ver1.0.g011880.m01	+	272	N-terminal_nucleophile_aminohydrolases_(Ntn_hydrolases)_superfamily	-
Vari_b40-14_v1.hap1.chr01	23663713	23667717	Vari_b40-14_v1.hap1.chr01.ver1.0.g011890.m01	+	709	receptor_kinase_ZAR1	RLK
Vari_b40-14_v1.hap1.chr01	23669757	23693835	Vari_b40-14_v1.hap1.chr01.ver1.0.g011900.m01	+	1289	probable_pre-mRNA-splicing_factor_ATP-dependent_RNA_helicase_DEAH5	-
Vari_b40-14_v1.hap1.chr01	23699752	23700362	Vari_b40-14_v1.hap1.chr01.ver1.0.g011910.m01	+	140	calcium-binding_CML19	-
Vari_b40-14_v1.hap1.chr01	23702706	23703474	Vari_b40-14_v1.hap1.chr01.ver1.0.g011920.m01	+	140	calcium-binding_CML19	-
Vari_b40-14_v1.hap1.chr01	23707432	23707853	Vari_b40-14_v1.hap1.chr01.ver1.0.g011930.m01	+	91	probable_calcium-binding_CML31	-
Vari_b40-14_v1.hap1.chr01	23711372	23711934	Vari_b40-14_v1.hap1.chr01.ver1.0.g011940.m01	+	101	mitochondrial_chaperone_bcs1	-
Vari_b40-14_v1.hap1.chr01	23719541	23721127	Vari_b40-14_v1.hap1.chr01.ver1.0.g011950.m01	+	494	mitochondrial_chaperone_bcs1	-
Vari_b40-14_v1.hap1.chr01	23722922	23728349	Vari_b40-14_v1.hap1.chr01.ver1.0.g011960.m01	-	722	ARM_repeat_superfamily	-
Vari_b40-14_v1.hap1.chr01	23740226	23747225	Vari_b40-14_v1.hap1.chr01.ver1.0.g011970.m01	+	272	N-terminal_nucleophile_aminohydrolases_(Ntn_hydrolases)_superfamily	-
Vari_b40-14_v1.hap1.chr01	23751119	23755249	Vari_b40-14_v1.hap1.chr01.ver1.0.g011980.m01	+	709	receptor_kinase_ZAR1	RLK
Vari_b40-14_v1.hap1.chr01	23757229	23761190	Vari_b40-14_v1.hap1.chr01.ver1.0.g011990.m01	+	127	pre-mRNA-splicing_factor_ATP-dependent_RNA_helicase_DEAH7	-
Vari_b40-14_v1.hap1.chr01	23772390	23781265	Vari_b40-14_v1.hap1.chr01.ver1.0.g012000.m01	+	1021	probable_pre-mRNA-splicing_factor_ATP-dependent_RNA_helicase_DEAH5	-
Vari_b40-14_v1.hap1.chr01	23787149	23787759	Vari_b40-14_v1.hap1.chr01.ver1.0.g012010.m01	+	140	calcium-binding_CML19	-
Vari_b40-14_v1.hap1.chr01	23790148	23790794	Vari_b40-14_v1.hap1.chr01.ver1.0.g012020.m01	+	140	calcium-binding_CML19	-
Vari_b40-14_v1.hap1.chr01	23795166	23795576	Vari_b40-14_v1.hap1.chr01.ver1.0.g012030.m01	+	101	probable_calcium-binding_CML31	-
Vari_b40-14_v1.hap1.chr01	23800648	23800995	Vari_b40-14_v1.hap1.chr01.ver1.0.g012040.m01	+	115	probable_calcium-binding_CML31	-
Vari_b40-14_v1.hap1.chr01	23803085	23803602	Vari_b40-14_v1.hap1.chr01.ver1.0.g012050.m01	+	140	calcium-binding_CML19	-
Vari_b40-14_v1.hap1.chr01	23806079	23806569	Vari_b40-14_v1.hap1.chr01.ver1.0.g012060.m01	+	140	calcium-binding_CML19	-
Vari_b40-14_v1.hap1.chr01	23808554	23808976	Vari_b40-14_v1.hap1.chr01.ver1.0.g012070.m01	+	140	calcium-binding_CML19	-
Vari_b40-14_v1.hap1.chr01	23814192	23814748	Vari_b40-14_v1.hap1.chr01.ver1.0.g012080.m01	+	140	calcium-binding_CML19	-
Vari_b40-14_v1.hap1.chr01	23819109	23819681	Vari_b40-14_v1.hap1.chr01.ver1.0.g012090.m01	+	140	calcium-binding_CML19	-
Vari_b40-14_v1.hap1.chr01	23821249	23821847	Vari_b40-14_v1.hap1.chr01.ver1.0.g012100.m01	+	140	calcium-binding_CML19	-
Vari_b40-14_v1.hap1.chr01	23827127	23827614	Vari_b40-14_v1.hap1.chr01.ver1.0.g012110.m01	+	140	calcium-binding_CML19	-
Vari_b40-14_v1.hap1.chr01	23829352	23829774	Vari_b40-14_v1.hap1.chr01.ver1.0.g012120.m01	+	140	calcium-binding_CML19	-
Vari_b40-14_v1.hap1.chr01	23833305	23833894	Vari_b40-14_v1.hap1.chr01.ver1.0.g012130.m01	+	138	calcium-binding_CML19	-
Vari_b40-14_v1.hap1.chr01	23847984	23848408	Vari_b40-14_v1.hap1.chr01.ver1.0.g012140.m01	+	98	calcium-binding_CML19	-
Vari_b40-14_v1.hap1.chr01	23853683	23856453	Vari_b40-14_v1.hap1.chr01.ver1.0.g012150.m01	+	103	calcium-binding_CML19	-
Vari_b40-14_v1.hap1.chr01	23855850	23860398	Vari_b40-14_v1.hap1.chr01.ver1.0.g012160.m01	+	124	probable_calcium-binding_CML31	-
Vari_b40-14_v1.hap1.chr01	23861793	23868169	Vari_b40-14_v1.hap1.chr01.ver1.0.g012170.m01	+	222	hypothetical_protein_EUTSA_v10002429mg	-
Vari_b40-14_v1.hap1.chr01	23872842	23875725	Vari_b40-14_v1.hap1.chr01.ver1.0.g012180.m01	+	224	hypothetical_protein_POPTR_0001s33990g	-
Vari_b40-14_v1.hap1.chr01	23890321	23891041	Vari_b40-14_v1.hap1.chr01.ver1.0.g012190.m01	-	127	ganglioside-induced_differentiation-associated_2	-
Vari_b40-14_v1.hap1.chr01	23948836	23951711	Vari_b40-14_v1.hap1.chr01.ver1.0.g012200.m01	-	283	receptor_12	RLP
Vari_b40-14_v1.hap1.chr01	23979667	24006857	Vari_b40-14_v1.hap1.chr01.ver1.0.g012210.m01	+	850	Mannosyl-oligosaccharide_glucosidase	-
Vari_b40-14_v1.hap1.chr01	24007267	24023216	Vari_b40-14_v1.hap1.chr01.ver1.0.g012220.m01	-	269	nuclear_pore_complex_NUP54	-
Vari_b40-14_v1.hap1.chr01	24023817	24028519	Vari_b40-14_v1.hap1.chr01.ver1.0.g012230.m01	-	385	F-box_kelch-repeat_At1g67480-like	-
Vari_b40-14_v1.hap1.chr01	24042782	24043203	Vari_b40-14_v1.hap1.chr01.ver1.0.g012240.m01	+	114	pectate_lyase_family	-
Vari_b40-14_v1.hap1.chr01	24054052	24059995	Vari_b40-14_v1.hap1.chr01.ver1.0.g012250.m01	+	485	Minichromosome_maintenance_(MCM2_3_5)_family	N
Vari_b40-14_v1.hap1.chr01	24065884	24069450	Vari_b40-14_v1.hap1.chr01.ver1.0.g012260.m01	-	183	60S_ribosomal_L17	-
Vari_b40-14_v1.hap1.chr01	24070756	24074784	Vari_b40-14_v1.hap1.chr01.ver1.0.g012270.m01	-	185	60S_ribosomal_L17	-
Vari_b40-14_v1.hap1.chr01	24077288	24096699	Vari_b40-14_v1.hap1.chr01.ver1.0.g012280.m01	-	839	Zn-dependent_exopeptidases_superfamily	-
Vari_b40-14_v1.hap1.chr01	24130324	24135212	Vari_b40-14_v1.hap1.chr01.ver1.0.g012290.m01	+	434	probable_arabinosyltransferase_ARAD1	-
Vari_b40-14_v1.hap1.chr01	24136472	24138850	Vari_b40-14_v1.hap1.chr01.ver1.0.g012300.m01	-	792	pentatricopeptide_repeat-containing_At3g06920	-
Vari_b40-14_v1.hap1.chr01	24156866	24159846	Vari_b40-14_v1.hap1.chr01.ver1.0.g012310.m01	+	909	LRR_receptor-like_serine_threonine-_kinase_GSO1	RLP
Vari_b40-14_v1.hap1.chr01	24186690	24217062	Vari_b40-14_v1.hap1.chr01.ver1.0.g012320.m01	+	241	flavonoid_3_,5_-methyltransferase-like	-
Vari_b40-14_v1.hap1.chr01	24232603	24305897	Vari_b40-14_v1.hap1.chr01.ver1.0.g012330.m01	+	241	flavonoid_3_,5_-methyltransferase-like	-
Vari_b40-14_v1.hap1.chr01	24256181	24257781	Vari_b40-14_v1.hap1.chr01.ver1.0.g012340.m01	+	362	WAT1-related_At3g30340-like	-
Vari_b40-14_v1.hap1.chr01	24269971	24289503	Vari_b40-14_v1.hap1.chr01.ver1.0.g012350.m01	+	235	caffeoyl-_O-methyltransferase	-
Vari_b40-14_v1.hap1.chr01	24308341	24308607	Vari_b40-14_v1.hap1.chr01.ver1.0.g012360.m01	+	88	E3_ubiquitin-_ligase_XBAT31	-
Vari_b40-14_v1.hap1.chr01	24323372	24329571	Vari_b40-14_v1.hap1.chr01.ver1.0.g012370.m01	+	269	ELMO_CED-12_family	-
Vari_b40-14_v1.hap1.chr01	24332371	24337121	Vari_b40-14_v1.hap1.chr01.ver1.0.g012380.m01	+	595	65-kDa_microtubule-associated_1-like	-
Vari_b40-14_v1.hap1.chr01	24346939	24347563	Vari_b40-14_v1.hap1.chr01.ver1.0.g012390.m01	-	140	nuclear_transcription_factor_Y	-
Vari_b40-14_v1.hap1.chr01	24376843	24380112	Vari_b40-14_v1.hap1.chr01.ver1.0.g012400.m01	+	516	cytochrome_P450_78A5-like	-
Vari_b40-14_v1.hap1.chr01	24390061	24407831	Vari_b40-14_v1.hap1.chr01.ver1.0.g012410.m01	+	503	CTD_small_phosphatase_2_isoform_X1	-
Vari_b40-14_v1.hap1.chr01	24397818	24402968	Vari_b40-14_v1.hap1.chr01.ver1.0.g012420.m01	+	852	hypothetical_protein_PRUPE_ppa016504mg,_partial	-
Vari_b40-14_v1.hap1.chr01	24408711	24414527	Vari_b40-14_v1.hap1.chr01.ver1.0.g012430.m01	+	616	DNA-binding_HORMA_family	-
Vari_b40-14_v1.hap1.chr01	24415635	24418498	Vari_b40-14_v1.hap1.chr01.ver1.0.g012440.m01	+	228	rubber_elongation_factor	-
Vari_b40-14_v1.hap1.chr01	24419545	24428649	Vari_b40-14_v1.hap1.chr01.ver1.0.g012450.m01	-	91	NADH-ubiquinone_oxidoreductase	-
Vari_b40-14_v1.hap1.chr01	24429977	24432618	Vari_b40-14_v1.hap1.chr01.ver1.0.g012460.m01	-	271	chlorophyll_a-b_binding_chloroplastic	-
Vari_b40-14_v1.hap1.chr01	24464597	24466333	Vari_b40-14_v1.hap1.chr01.ver1.0.g012470.m01	+	385	HCP_family_with_MYND-type_zinc_finger	-
Vari_b40-14_v1.hap1.chr01	24467026	24468887	Vari_b40-14_v1.hap1.chr01.ver1.0.g012480.m01	-	97	chaperone_dnaJ	-
Vari_b40-14_v1.hap1.chr01	24477603	24483342	Vari_b40-14_v1.hap1.chr01.ver1.0.g012490.m01	-	360	alpha-ketoglutarate-dependent_dioxygenase_alkB-like_isoform_X1	-
Vari_b40-14_v1.hap1.chr01	24483865	24498521	Vari_b40-14_v1.hap1.chr01.ver1.0.g012500.m01	+	200	phosphoribosylformylglycinamidine_synthase	-
Vari_b40-14_v1.hap1.chr01	24499128	24502717	Vari_b40-14_v1.hap1.chr01.ver1.0.g012510.m01	+	348	Pyridoxal_phosphate_(PLP)-dependent_transferases_superfamily	-
Vari_b40-14_v1.hap1.chr01	24505372	24506391	Vari_b40-14_v1.hap1.chr01.ver1.0.g012520.m01	-	282	probable_methyltransferase_At1g27930	-
Vari_b40-14_v1.hap1.chr01	24523947	24526594	Vari_b40-14_v1.hap1.chr01.ver1.0.g012530.m01	+	201	non-specific_lipid_transfer_GPI-anchored_1	-
Vari_b40-14_v1.hap1.chr01	24527234	24533939	Vari_b40-14_v1.hap1.chr01.ver1.0.g012540.m01	-	572	evolutionarily_conserved_C-terminal_region_5	-
Vari_b40-14_v1.hap1.chr01	24536275	24544374	Vari_b40-14_v1.hap1.chr01.ver1.0.g012550.m01	+	282	ranBP2-type_zinc_finger_At1g67325-like_isoform_X2	-
Vari_b40-14_v1.hap1.chr01	24544876	24551181	Vari_b40-14_v1.hap1.chr01.ver1.0.g012560.m01	-	477	squamosa_promoter-binding_12_isoform_X1	-
Vari_b40-14_v1.hap1.chr01	24557119	24559399	Vari_b40-14_v1.hap1.chr01.ver1.0.g012570.m01	-	555	4-coumarate:_ligase	-
Vari_b40-14_v1.hap1.chr01	24568403	24575794	Vari_b40-14_v1.hap1.chr01.ver1.0.g012580.m01	+	462	F-box_only_6-like	-
Vari_b40-14_v1.hap1.chr01	24576142	24580201	Vari_b40-14_v1.hap1.chr01.ver1.0.g012590.m01	-	331	Mitochondrial_transcription_termination_factor_family	-
Vari_b40-14_v1.hap1.chr01	24583916	24586371	Vari_b40-14_v1.hap1.chr01.ver1.0.g012600.m01	-	100	stress-associated_endoplasmic_reticulum_2-like	-
Vari_b40-14_v1.hap1.chr01	24594658	24603969	Vari_b40-14_v1.hap1.chr01.ver1.0.g012610.m01	-	817	J_JJJ2-like_isoform_X1	-
Vari_b40-14_v1.hap1.chr01	24647644	24653050	Vari_b40-14_v1.hap1.chr01.ver1.0.g012620.m01	+	1039	cytokinin_receptor_histidine_kinase	-
Vari_b40-14_v1.hap1.chr01	24664968	24668502	Vari_b40-14_v1.hap1.chr01.ver1.0.g012630.m01	+	123	nuclear_transport_factor_2-like	-
Vari_b40-14_v1.hap1.chr01	24671347	24673714	Vari_b40-14_v1.hap1.chr01.ver1.0.g012640.m01	-	226	hypothetical_protein_CICLE_v10032798mg	-
Vari_b40-14_v1.hap1.chr01	24678037	24679255	Vari_b40-14_v1.hap1.chr01.ver1.0.g012650.m01	+	357	LRR_receptor-like_serine_threonine-_kinase_GSO1	KIN
Vari_b40-14_v1.hap1.chr01	24680185	24686125	Vari_b40-14_v1.hap1.chr01.ver1.0.g012660.m01	-	81	excitatory_amino_acid_transporter	-
Vari_b40-14_v1.hap1.chr01	24697447	24713202	Vari_b40-14_v1.hap1.chr01.ver1.0.g012670.m01	-	967	calmodulin-binding_transcription_activator_4-like	-
Vari_b40-14_v1.hap1.chr01	24733834	24811061	Vari_b40-14_v1.hap1.chr01.ver1.0.g012680.m01	-	210	truncated_transcription_factor_CAULIFLOWER_A-like	-
Vari_b40-14_v1.hap1.chr01	24848636	24865842	Vari_b40-14_v1.hap1.chr01.ver1.0.g012690.m01	-	186	agamous-like_MADS-box_AGL9_homolog	-
Vari_b40-14_v1.hap1.chr01	24891285	24896487	Vari_b40-14_v1.hap1.chr01.ver1.0.g012700.m01	-	389	squamosa_promoter-binding_13A	-
Vari_b40-14_v1.hap1.chr01	24916667	24934004	Vari_b40-14_v1.hap1.chr01.ver1.0.g012710.m01	-	360	bZIP_transcription_(DUF1664)	-
Vari_b40-14_v1.hap1.chr01	24941157	24942423	Vari_b40-14_v1.hap1.chr01.ver1.0.g012720.m01	-	189	probable_WRKY_transcription_factor_75	-
Vari_b40-14_v1.hap1.chr01	24957432	24964774	Vari_b40-14_v1.hap1.chr01.ver1.0.g012730.m01	+	537	sphingosine-1-phosphate_lyase	-
Vari_b40-14_v1.hap1.chr01	24966556	24979474	Vari_b40-14_v1.hap1.chr01.ver1.0.g012740.m01	+	558	pentatricopeptide_repeat-containing_At1g31920-like	-
Vari_b40-14_v1.hap1.chr01	24972038	24975637	Vari_b40-14_v1.hap1.chr01.ver1.0.g012750.m01	-	392	WRKY_transcription_factor	-
Vari_b40-14_v1.hap1.chr01	24985287	24986105	Vari_b40-14_v1.hap1.chr01.ver1.0.g012760.m01	-	272	transcription_elongation_factor_SPT5-like	-
Vari_b40-14_v1.hap1.chr01	24989988	24991309	Vari_b40-14_v1.hap1.chr01.ver1.0.g012770.m01	-	279	transmembrane	-
Vari_b40-14_v1.hap1.chr01	25043353	25046612	Vari_b40-14_v1.hap1.chr01.ver1.0.g012780.m01	-	307	plant_T19L5-60	-
Vari_b40-14_v1.hap1.chr01	25132629	25133580	Vari_b40-14_v1.hap1.chr01.ver1.0.g012790.m01	+	128	FAR1-RELATED_SEQUENCE_5-like	-
Vari_b40-14_v1.hap1.chr01	25140732	25146652	Vari_b40-14_v1.hap1.chr01.ver1.0.g012800.m01	+	585	Glucose-6-phosphate_1-dehydrogenase	-
Vari_b40-14_v1.hap1.chr01	25149353	25152582	Vari_b40-14_v1.hap1.chr01.ver1.0.g012810.m01	+	326	11-beta-hydroxysteroid_dehydrogenase_1B-like	-
Vari_b40-14_v1.hap1.chr01	25157805	25161251	Vari_b40-14_v1.hap1.chr01.ver1.0.g012820.m01	+	331	11-beta-hydroxysteroid_dehydrogenase_1B-like	-
Vari_b40-14_v1.hap1.chr01	25171896	25175612	Vari_b40-14_v1.hap1.chr01.ver1.0.g012830.m01	+	447	ACT_domain-containing_ACR4-like	-
Vari_b40-14_v1.hap1.chr01	25181236	25191781	Vari_b40-14_v1.hap1.chr01.ver1.0.g012840.m01	-	262	peptidyl-prolyl_cis-trans_isomerase	-
Vari_b40-14_v1.hap1.chr01	25194008	25198292	Vari_b40-14_v1.hap1.chr01.ver1.0.g012850.m01	+	340	amidohydrolase_family	-
Vari_b40-14_v1.hap1.chr01	25199027	25210181	Vari_b40-14_v1.hap1.chr01.ver1.0.g012860.m01	-	1576	GYF_domain-containing	-
Vari_b40-14_v1.hap1.chr01	25221186	25222574	Vari_b40-14_v1.hap1.chr01.ver1.0.g012870.m01	-	462	BAG_family_molecular_chaperone_regulator_5	-
Vari_b40-14_v1.hap1.chr01	25224647	25226611	Vari_b40-14_v1.hap1.chr01.ver1.0.g012880.m01	-	654	exocyst_complex_component_EXO70B1-like	-
Vari_b40-14_v1.hap1.chr01	25230061	25239564	Vari_b40-14_v1.hap1.chr01.ver1.0.g012890.m01	-	469	5-methylthioadenosine_S-adenosylhomocysteine_deaminase	-
Vari_b40-14_v1.hap1.chr01	25249580	25250041	Vari_b40-14_v1.hap1.chr01.ver1.0.g012900.m01	-	153	SAUR-like_auxin-responsive_family	-
Vari_b40-14_v1.hap1.chr01	25301285	25301749	Vari_b40-14_v1.hap1.chr01.ver1.0.g012910.m01	+	154	SAUR-like_auxin-responsive_family	-
Vari_b40-14_v1.hap1.chr01	25311743	25313185	Vari_b40-14_v1.hap1.chr01.ver1.0.g012920.m01	-	363	Pollen_Ole_e_1_allergen_and_extensin_family	-
Vari_b40-14_v1.hap1.chr01	25316372	25316837	Vari_b40-14_v1.hap1.chr01.ver1.0.g012930.m01	-	129	CC_type_glutaredoxin	-
Vari_b40-14_v1.hap1.chr01	25322568	25324930	Vari_b40-14_v1.hap1.chr01.ver1.0.g012940.m01	+	684	pentatricopeptide_repeat-containing_At2g13600	-
Vari_b40-14_v1.hap1.chr01	25329059	25332947	Vari_b40-14_v1.hap1.chr01.ver1.0.g012950.m01	+	563	phosphatase_2C_and_cyclic_nucleotide-binding_kinase_domain-containing	-
Vari_b40-14_v1.hap1.chr01	25350094	25355169	Vari_b40-14_v1.hap1.chr01.ver1.0.g012960.m01	+	464	serine_threonine-_kinase_PBS1-like	KIN
Vari_b40-14_v1.hap1.chr01	25354996	25357293	Vari_b40-14_v1.hap1.chr01.ver1.0.g012970.m01	-	289	bidirectional_sugar_transporter_SWEET14-like	-
Vari_b40-14_v1.hap1.chr01	25363350	25366722	Vari_b40-14_v1.hap1.chr01.ver1.0.g012980.m01	+	275	delta(3,5),delta(2,4)-dienoyl-_isomerase_1	-
Vari_b40-14_v1.hap1.chr01	25380775	25383204	Vari_b40-14_v1.hap1.chr01.ver1.0.g012990.m01	+	251	NAC_domain-containing_83-like	-
Vari_b40-14_v1.hap1.chr01	25409672	25418144	Vari_b40-14_v1.hap1.chr01.ver1.0.g013000.m01	+	367	beta_subunit_of_pyruvate_dehydrogenase_E1_component_(chloroplast)	-
Vari_b40-14_v1.hap1.chr01	25456883	25467407	Vari_b40-14_v1.hap1.chr01.ver1.0.g013010.m01	+	653	hydroxyproline-rich_glyco_family	-
Vari_b40-14_v1.hap1.chr01	25471599	25473428	Vari_b40-14_v1.hap1.chr01.ver1.0.g013020.m01	-	218	somatic_embryogenesis_receptor_kinase_1-like	RLP
Vari_b40-14_v1.hap1.chr01	25482652	25483828	Vari_b40-14_v1.hap1.chr01.ver1.0.g013030.m01	-	169	somatic_embryogenesis_receptor_kinase_2-like	RLP
Vari_b40-14_v1.hap1.chr01	25491427	25495835	Vari_b40-14_v1.hap1.chr01.ver1.0.g013040.m01	-	475	zinc_finger_CONSTANS-LIKE_14-like	-
Vari_b40-14_v1.hap1.chr01	25501021	25502775	Vari_b40-14_v1.hap1.chr01.ver1.0.g013050.m01	-	584	ARM_repeat_superfamily	-
Vari_b40-14_v1.hap1.chr01	25508276	25515825	Vari_b40-14_v1.hap1.chr01.ver1.0.g013060.m01	-	141	GSH-induced_LITAF_domain	-
Vari_b40-14_v1.hap1.chr01	25528507	25530075	Vari_b40-14_v1.hap1.chr01.ver1.0.g013070.m01	+	194	ATP-dependent_RNA_helicase	-
Vari_b40-14_v1.hap1.chr01	25537335	25538547	Vari_b40-14_v1.hap1.chr01.ver1.0.g013080.m01	-	264	GEM_5	-
Vari_b40-14_v1.hap1.chr01	25539780	25540452	Vari_b40-14_v1.hap1.chr01.ver1.0.g013090.m01	+	133	hypothetical_protein_PRUPE_ppa011252mg	-
Vari_b40-14_v1.hap1.chr01	25545668	25545949	Vari_b40-14_v1.hap1.chr01.ver1.0.g013100.m01	-	93	40S_ribosomal_S14	-
Vari_b40-14_v1.hap1.chr01	25560178	25563291	Vari_b40-14_v1.hap1.chr01.ver1.0.g013110.m01	-	587	transport_inhibitor_response_1_Os04g0395600	-
Vari_b40-14_v1.hap1.chr01	25569437	25569994	Vari_b40-14_v1.hap1.chr01.ver1.0.g013120.m01	-	185	histone_-specific_chaperone_chz1-like	-
Vari_b40-14_v1.hap1.chr01	25579346	25582461	Vari_b40-14_v1.hap1.chr01.ver1.0.g013130.m01	+	212	jasmonate-zim-domain_10	-
Vari_b40-14_v1.hap1.chr01	25587897	25595751	Vari_b40-14_v1.hap1.chr01.ver1.0.g013140.m01	+	828	pentatricopeptide_repeat-containing_mitochondrial	-
Vari_b40-14_v1.hap1.chr01	25608848	25616735	Vari_b40-14_v1.hap1.chr01.ver1.0.g013150.m01	+	349	RING_finger	-
Vari_b40-14_v1.hap1.chr01	25623738	25631122	Vari_b40-14_v1.hap1.chr01.ver1.0.g013160.m01	-	303	SAM_domain	-
Vari_b40-14_v1.hap1.chr01	25631677	25634443	Vari_b40-14_v1.hap1.chr01.ver1.0.g013170.m01	+	234	B3_domain-containing_transcription_factor_FUS3-like	-
Vari_b40-14_v1.hap1.chr01	25644270	25647321	Vari_b40-14_v1.hap1.chr01.ver1.0.g013180.m01	-	270	transcription_factor_bHLH137-like	-
Vari_b40-14_v1.hap1.chr01	25658550	25667759	Vari_b40-14_v1.hap1.chr01.ver1.0.g013190.m01	+	382	polynucleotide_adenylyltransferase_family	-
Vari_b40-14_v1.hap1.chr01	25670113	25673262	Vari_b40-14_v1.hap1.chr01.ver1.0.g013200.m01	+	139	acyl_carrier_chloroplastic-like	-
Vari_b40-14_v1.hap1.chr01	25678552	25685167	Vari_b40-14_v1.hap1.chr01.ver1.0.g013210.m01	+	1271	RNA_polymerase_II_C-terminal_domain_phosphatase-like_4	-
Vari_b40-14_v1.hap1.chr01	25688294	25699273	Vari_b40-14_v1.hap1.chr01.ver1.0.g013220.m01	+	415	coiled-coil_domain-containing_SCD2-like	-
Vari_b40-14_v1.hap1.chr01	25706697	25709123	Vari_b40-14_v1.hap1.chr01.ver1.0.g013230.m01	-	808	Receptor_kinase_FERONIA	KIN
Vari_b40-14_v1.hap1.chr01	25712364	25713389	Vari_b40-14_v1.hap1.chr01.ver1.0.g013240.m01	-	341	Receptor_kinase_FERONIA	KIN
Vari_b40-14_v1.hap1.chr01	25721666	25724749	Vari_b40-14_v1.hap1.chr01.ver1.0.g013250.m01	+	463	serine_carboxypeptidase-like_45	-
Vari_b40-14_v1.hap1.chr01	25727976	25732654	Vari_b40-14_v1.hap1.chr01.ver1.0.g013260.m01	-	309	NEOXANTHIN-DEFICIENT_1	-
Vari_b40-14_v1.hap1.chr01	25738699	25740987	Vari_b40-14_v1.hap1.chr01.ver1.0.g013270.m01	-	762	pentatricopeptide_repeat-containing_At4g13650	-
Vari_b40-14_v1.hap1.chr01	25752499	25755530	Vari_b40-14_v1.hap1.chr01.ver1.0.g013280.m01	+	516	transcription_factor_ICE1-like	-
Vari_b40-14_v1.hap1.chr01	25785357	25795781	Vari_b40-14_v1.hap1.chr01.ver1.0.g013290.m01	+	556	aspartokinase_chloroplastic-like_isoform_X1	-
Vari_b40-14_v1.hap1.chr01	25796893	25804232	Vari_b40-14_v1.hap1.chr01.ver1.0.g013300.m01	-	758	auxin_response_factor_2	-
Vari_b40-14_v1.hap1.chr01	25815900	25819111	Vari_b40-14_v1.hap1.chr01.ver1.0.g013310.m01	+	236	tRNA_dimethylallyltransferase	-
Vari_b40-14_v1.hap1.chr01	25819198	25819988	Vari_b40-14_v1.hap1.chr01.ver1.0.g013320.m01	-	139	light-regulated_-like	-
Vari_b40-14_v1.hap1.chr01	25825261	25828833	Vari_b40-14_v1.hap1.chr01.ver1.0.g013330.m01	-	390	Inactive_leucine-rich_repeat_receptor_kinase_CORYNE	KIN
Vari_b40-14_v1.hap1.chr01	25831592	25849287	Vari_b40-14_v1.hap1.chr01.ver1.0.g013340.m01	-	832	ADP-ribosylation_factor_GTPase-activating_AGD10	-
Vari_b40-14_v1.hap1.chr01	25858653	25862736	Vari_b40-14_v1.hap1.chr01.ver1.0.g013350.m01	+	426	RNA-binding_25-like	-
Vari_b40-14_v1.hap1.chr01	25863256	25865665	Vari_b40-14_v1.hap1.chr01.ver1.0.g013360.m01	-	328	trihelix_transcription_factor_ASR3	-
Vari_b40-14_v1.hap1.chr01	25874520	25875640	Vari_b40-14_v1.hap1.chr01.ver1.0.g013370.m01	+	218	heme-binding_2-like	-
Vari_b40-14_v1.hap1.chr01	25904989	25905482	Vari_b40-14_v1.hap1.chr01.ver1.0.g013380.m01	-	103	root_cap_late_embryogenesis	-
Vari_b40-14_v1.hap1.chr01	25921124	25932455	Vari_b40-14_v1.hap1.chr01.ver1.0.g013390.m01	+	954	MEI2-like_4_isoform_X1	-
Vari_b40-14_v1.hap1.chr01	25935058	25951383	Vari_b40-14_v1.hap1.chr01.ver1.0.g013400.m01	-	305	ubiquitin_thioesterase_otubain-like	-
Vari_b40-14_v1.hap1.chr01	25954040	25969722	Vari_b40-14_v1.hap1.chr01.ver1.0.g013410.m01	+	481	DCD_(Development_and_Cell_Death)_domain	-
Vari_b40-14_v1.hap1.chr01	25975416	25978074	Vari_b40-14_v1.hap1.chr01.ver1.0.g013420.m01	+	265	ethylene-responsive_transcription_factor_ERF113-like	-
Vari_b40-14_v1.hap1.chr01	25987332	25993011	Vari_b40-14_v1.hap1.chr01.ver1.0.g013430.m01	+	209	integral_membrane	-
Vari_b40-14_v1.hap1.chr01	25998003	26006962	Vari_b40-14_v1.hap1.chr01.ver1.0.g013440.m01	-	808	Zinc_finger_(C3HC4-type_RING_finger)_family	-
Vari_b40-14_v1.hap1.chr01	26009429	26015112	Vari_b40-14_v1.hap1.chr01.ver1.0.g013450.m01	+	667	glycyl-tRNA_synthetase_glycine-tRNA_ligase	-
Vari_b40-14_v1.hap1.chr01	26016088	26021416	Vari_b40-14_v1.hap1.chr01.ver1.0.g013460.m01	+	272	cytochrome_b-c1_complex_subunit_Rieske-_mitochondrial-like	-
Vari_b40-14_v1.hap1.chr01	26022206	26026784	Vari_b40-14_v1.hap1.chr01.ver1.0.g013470.m01	-	246	random_slug_5-like	-
Vari_b40-14_v1.hap1.chr01	26033802	26038461	Vari_b40-14_v1.hap1.chr01.ver1.0.g013480.m01	+	412	exostosin_family	-
Vari_b40-14_v1.hap1.chr01	26041529	26046764	Vari_b40-14_v1.hap1.chr01.ver1.0.g013490.m01	+	441	transaldolase_family	-
Vari_b40-14_v1.hap1.chr01	26047373	26051429	Vari_b40-14_v1.hap1.chr01.ver1.0.g013500.m01	+	224	peptidyl-prolyl_cis-trans_isomerase_chloroplastic	-
Vari_b40-14_v1.hap1.chr01	26052914	26057091	Vari_b40-14_v1.hap1.chr01.ver1.0.g013510.m01	-	486	obtusifoliol_14-alpha_demethylase-like	-
Vari_b40-14_v1.hap1.chr01	26059252	26062156	Vari_b40-14_v1.hap1.chr01.ver1.0.g013520.m01	-	218	mediator-associated_2-like	-
Vari_b40-14_v1.hap1.chr01	26068108	26069444	Vari_b40-14_v1.hap1.chr01.ver1.0.g013530.m01	+	233	probable_pectinesterase_29	-
Vari_b40-14_v1.hap1.chr01	26071911	26075338	Vari_b40-14_v1.hap1.chr01.ver1.0.g013540.m01	+	640	NRT1_PTR_FAMILY_-like	-
Vari_b40-14_v1.hap1.chr01	26076972	26083783	Vari_b40-14_v1.hap1.chr01.ver1.0.g013550.m01	-	232	E3_ubiquitin-_ligase_At3g02290-like	-
Vari_b40-14_v1.hap1.chr01	26087049	26089068	Vari_b40-14_v1.hap1.chr01.ver1.0.g013560.m01	-	220	transferring_glycosyl_group_transferase	-
Vari_b40-14_v1.hap1.chr01	26089698	26090729	Vari_b40-14_v1.hap1.chr01.ver1.0.g013570.m01	-	218	transferring_glycosyl_group_transferase	-
Vari_b40-14_v1.hap1.chr01	26095531	26104641	Vari_b40-14_v1.hap1.chr01.ver1.0.g013580.m01	-	1121	no_exine_formation_1	-
Vari_b40-14_v1.hap1.chr01	26107921	26110798	Vari_b40-14_v1.hap1.chr01.ver1.0.g013590.m01	-	611	auxin-responsive_GH3_family	-
Vari_b40-14_v1.hap1.chr01	26116816	26117667	Vari_b40-14_v1.hap1.chr01.ver1.0.g013600.m01	+	86	40S_ribosomal_S27-2	-
Vari_b40-14_v1.hap1.chr01	26123607	26127567	Vari_b40-14_v1.hap1.chr01.ver1.0.g013610.m01	+	222	nudix_hydrolase_mitochondrial-like	-
Vari_b40-14_v1.hap1.chr01	26133155	26133852	Vari_b40-14_v1.hap1.chr01.ver1.0.g013620.m01	+	126	aldehyde_dehydrogenase_family_3_member_F1-like	-
Vari_b40-14_v1.hap1.chr01	26133931	26137171	Vari_b40-14_v1.hap1.chr01.ver1.0.g013630.m01	+	1025	U-box_domain-containing_44-like	-
Vari_b40-14_v1.hap1.chr01	26138483	26139186	Vari_b40-14_v1.hap1.chr01.ver1.0.g013640.m01	+	159	Seven_transmembrane_MLO_family	-
Vari_b40-14_v1.hap1.chr01	26139271	26147069	Vari_b40-14_v1.hap1.chr01.ver1.0.g013650.m01	-	426	probable_S-acyltransferase_7_isoform_X1	-
Vari_b40-14_v1.hap1.chr01	26148603	26150629	Vari_b40-14_v1.hap1.chr01.ver1.0.g013660.m01	+	193	binding_partner_of_ACD11_1-like	-
Vari_b40-14_v1.hap1.chr01	26151558	26152709	Vari_b40-14_v1.hap1.chr01.ver1.0.g013670.m01	+	296	SRC2-like	-
Vari_b40-14_v1.hap1.chr01	26155503	26156336	Vari_b40-14_v1.hap1.chr01.ver1.0.g013680.m01	+	181	plant_MAC12-16	-
Vari_b40-14_v1.hap1.chr01	26156938	26163876	Vari_b40-14_v1.hap1.chr01.ver1.0.g013690.m01	+	954	DNA_replication_licensing_factor_mcm2	-
Vari_b40-14_v1.hap1.chr01	26169386	26174785	Vari_b40-14_v1.hap1.chr01.ver1.0.g013700.m01	+	538	calnexin_homolog	-
Vari_b40-14_v1.hap1.chr01	26178589	26179407	Vari_b40-14_v1.hap1.chr01.ver1.0.g013710.m01	-	272	DUF4228_domain	-
Vari_b40-14_v1.hap1.chr01	26183512	26192618	Vari_b40-14_v1.hap1.chr01.ver1.0.g013720.m01	+	264	TVP38_TMEM64_family_membrane	-
Vari_b40-14_v1.hap1.chr01	26192784	26197507	Vari_b40-14_v1.hap1.chr01.ver1.0.g013730.m01	-	923	respiratory_burst_oxidase_homolog_B-like	-
Vari_b40-14_v1.hap1.chr01	26209831	26213667	Vari_b40-14_v1.hap1.chr01.ver1.0.g013740.m01	-	879	respiratory_burst_oxidase_homolog_B-like	-
Vari_b40-14_v1.hap1.chr01	26220694	26223169	Vari_b40-14_v1.hap1.chr01.ver1.0.g013750.m01	+	307	xyloglucan_endotransglucosylase_hydrolase_family	-
Vari_b40-14_v1.hap1.chr01	26236328	26267891	Vari_b40-14_v1.hap1.chr01.ver1.0.g013760.m01	+	457	60S_ribosomal_L21	-
Vari_b40-14_v1.hap1.chr01	26239560	26240042	Vari_b40-14_v1.hap1.chr01.ver1.0.g013770.m01	-	160	glyceraldehyde-3-phosphate_dehydrogenase_chloroplastic	-
Vari_b40-14_v1.hap1.chr01	26248356	26254296	Vari_b40-14_v1.hap1.chr01.ver1.0.g013780.m01	-	524	phosphatase_2C_family	-
Vari_b40-14_v1.hap1.chr01	26266012	26267891	Vari_b40-14_v1.hap1.chr01.ver1.0.g013790.m01	+	164	60S_ribosomal_L21	-
Vari_b40-14_v1.hap1.chr01	26269603	26271339	Vari_b40-14_v1.hap1.chr01.ver1.0.g013800.m01	+	452	UPF0481_At3g47200-like	-
Vari_b40-14_v1.hap1.chr01	26271506	26275936	Vari_b40-14_v1.hap1.chr01.ver1.0.g013810.m01	-	444	heparan-alpha-glucosaminide_N-acetyltransferase_(DUF1624)	-
Vari_b40-14_v1.hap1.chr01	26277331	26281209	Vari_b40-14_v1.hap1.chr01.ver1.0.g013820.m01	-	405	histone-lysine_N-methyltransferase_ASHR2	-
Vari_b40-14_v1.hap1.chr01	26291528	26296202	Vari_b40-14_v1.hap1.chr01.ver1.0.g013830.m01	-	98	NADH_dehydrogenase_[ubiquinone]_1_alpha_subcomplex_subunit_2	-
Vari_b40-14_v1.hap1.chr01	26304514	26305994	Vari_b40-14_v1.hap1.chr01.ver1.0.g013840.m01	+	239	60S_ribosomal_L10	-
Vari_b40-14_v1.hap1.chr01	26307090	26325540	Vari_b40-14_v1.hap1.chr01.ver1.0.g013850.m01	-	310	U2_small_nuclear_ribonucleo_A	-
Vari_b40-14_v1.hap1.chr01	26342373	26364295	Vari_b40-14_v1.hap1.chr01.ver1.0.g013860.m01	+	392	hsp70_nucleotide_exchange_factor_FES1	-
Vari_b40-14_v1.hap1.chr01	26364962	26368267	Vari_b40-14_v1.hap1.chr01.ver1.0.g013870.m01	+	194	DNA_repair_RAD52_chloroplastic	-
Vari_b40-14_v1.hap1.chr01	26375773	26385067	Vari_b40-14_v1.hap1.chr01.ver1.0.g013880.m01	-	442	plant_MCA23-20	-
Vari_b40-14_v1.hap1.chr01	26385180	26395680	Vari_b40-14_v1.hap1.chr01.ver1.0.g013890.m01	+	449	probable_glycosyltransferase_At5g03795	-
Vari_b40-14_v1.hap1.chr01	26397053	26415171	Vari_b40-14_v1.hap1.chr01.ver1.0.g013900.m01	-	130	UPF0664_stress-induced	-
Vari_b40-14_v1.hap1.chr01	26987695	26987900	Vari_b40-14_v1.hap1.chr01.ver1.0.g013910.m01	-	68	calcium-transporting_ATPase_plasma_membrane-type-like	-
Vari_b40-14_v1.hap1.chr01	27328843	27370294	Vari_b40-14_v1.hap1.chr01.ver1.0.g013920.m01	-	1027	RNA_helicase_family	-
Vari_b40-14_v1.hap1.chr01	27380463	27397448	Vari_b40-14_v1.hap1.chr01.ver1.0.g013930.m01	-	331	ATP-dependent_RNA_helicase_DHX36	-
Vari_b40-14_v1.hap1.chr01	27484148	27488917	Vari_b40-14_v1.hap1.chr01.ver1.0.g013940.m01	-	580	calcium-dependent_kinase_1-like	KIN
Vari_b40-14_v1.hap1.chr01	27489722	27505601	Vari_b40-14_v1.hap1.chr01.ver1.0.g013950.m01	-	194	fanconi_anemia_group_D2	-
Vari_b40-14_v1.hap1.chr01	27596344	27605334	Vari_b40-14_v1.hap1.chr01.ver1.0.g013960.m01	+	330	nuclear_transcription_factor_Y_subunit_A-10-like	-
Vari_b40-14_v1.hap1.chr01	27610457	27610876	Vari_b40-14_v1.hap1.chr01.ver1.0.g013970.m01	+	139	leguminosin_group486_secreted_peptide	-
Vari_b40-14_v1.hap1.chr01	27612240	27614830	Vari_b40-14_v1.hap1.chr01.ver1.0.g013980.m01	+	292	33_kDa_ribonucleo	-
Vari_b40-14_v1.hap1.chr01	27614354	27622947	Vari_b40-14_v1.hap1.chr01.ver1.0.g013990.m01	-	320	deoxyribonuclease_TATDN1	-
Vari_b40-14_v1.hap1.chr01	27683698	27692764	Vari_b40-14_v1.hap1.chr01.ver1.0.g014000.m01	+	307	nuclear_transcription_factor_Y_subunit_A-10-like	-
Vari_b40-14_v1.hap1.chr01	27699671	27703342	Vari_b40-14_v1.hap1.chr01.ver1.0.g014010.m01	+	312	33_kDa_ribonucleo	-
Vari_b40-14_v1.hap1.chr01	27701786	27710352	Vari_b40-14_v1.hap1.chr01.ver1.0.g014020.m01	-	320	deoxyribonuclease_TATDN1	-
Vari_b40-14_v1.hap1.chr01	27769873	27771409	Vari_b40-14_v1.hap1.chr01.ver1.0.g014030.m01	+	372	uncharacterized_protein_LOC109717272_isoform_X2	-
Vari_b40-14_v1.hap1.chr01	27776108	27795290	Vari_b40-14_v1.hap1.chr01.ver1.0.g014040.m01	-	553	trafficking_particle_complex	-
Vari_b40-14_v1.hap1.chr01	27795101	27839668	Vari_b40-14_v1.hap1.chr01.ver1.0.g014050.m01	-	677	trafficking_particle_complex_subunit_8	-
Vari_b40-14_v1.hap1.chr01	27841310	27842211	Vari_b40-14_v1.hap1.chr01.ver1.0.g014060.m01	+	188	caffeic_acid_3-O-methyltransferase	-
Vari_b40-14_v1.hap1.chr01	27870858	27871029	Vari_b40-14_v1.hap1.chr01.ver1.0.g014070.m01	-	57	actin-related_7	-
Vari_b40-14_v1.hap1.chr01	27916238	27923102	Vari_b40-14_v1.hap1.chr01.ver1.0.g014080.m01	-	184	YABBY_2-like_isoform_X1	-
Vari_b40-14_v1.hap1.chr01	27984653	28031137	Vari_b40-14_v1.hap1.chr01.ver1.0.g014090.m01	-	960	Ubiquitin_carboxyl-terminal_hydrolase_8	-
Vari_b40-14_v1.hap1.chr01	28216670	28221621	Vari_b40-14_v1.hap1.chr01.ver1.0.g014100.m01	+	770	EEIG1_EHBP1_amino-terminal_domain	-
Vari_b40-14_v1.hap1.chr01	28235051	28235923	Vari_b40-14_v1.hap1.chr01.ver1.0.g014110.m01	-	290	glutaredoxin_family	-
Vari_b40-14_v1.hap1.chr01	28277166	28277621	Vari_b40-14_v1.hap1.chr01.ver1.0.g014120.m01	+	151	alpha_beta-Hydrolases_superfamily	-
Vari_b40-14_v1.hap1.chr01	28280506	28281099	Vari_b40-14_v1.hap1.chr01.ver1.0.g014130.m01	-	197	leucine-rich_repeat_receptor-like_serine_threonine_tyrosine-_kinase_SOBIR1	KIN
Vari_b40-14_v1.hap1.chr01	28281121	28281640	Vari_b40-14_v1.hap1.chr01.ver1.0.g014140.m01	-	140	CYCLIN_B2_4	-
Vari_b40-14_v1.hap1.chr01	28318891	28320044	Vari_b40-14_v1.hap1.chr01.ver1.0.g014150.m01	+	171	zinc_finger_family	-
Vari_b40-14_v1.hap1.chr01	28327183	28328955	Vari_b40-14_v1.hap1.chr01.ver1.0.g014160.m01	-	590	Receptor_12	RLP
Vari_b40-14_v1.hap1.chr01	28352362	28366707	Vari_b40-14_v1.hap1.chr01.ver1.0.g014170.m01	+	242	expp1_precursor	-
Vari_b40-14_v1.hap1.chr01	28438318	28439870	Vari_b40-14_v1.hap1.chr01.ver1.0.g014180.m01	+	517	agamous-like_MADS-box_AGL80	-
Vari_b40-14_v1.hap1.chr01	28467915	28471312	Vari_b40-14_v1.hap1.chr01.ver1.0.g014190.m01	+	1048	pentatricopeptide_repeat-containing_mitochondrial	-
Vari_b40-14_v1.hap1.chr01	28473320	28486242	Vari_b40-14_v1.hap1.chr01.ver1.0.g014200.m01	-	267	iron-sulfur_cluster_co-chaperone_mitochondrial	-
Vari_b40-14_v1.hap1.chr01	28756734	28760350	Vari_b40-14_v1.hap1.chr01.ver1.0.g014210.m01	-	466	fasciclin-like_arabinogalactan_15_precursor	-
Vari_b40-14_v1.hap1.chr01	28829567	28840176	Vari_b40-14_v1.hap1.chr01.ver1.0.g014220.m01	+	387	E3_ubiquitin-_ligase_RHF2A	-
Vari_b40-14_v1.hap1.chr01	28893012	28896764	Vari_b40-14_v1.hap1.chr01.ver1.0.g014230.m01	+	466	fasciclin-like_arabinogalactan_15_precursor	-
Vari_b40-14_v1.hap1.chr01	28917492	28917962	Vari_b40-14_v1.hap1.chr01.ver1.0.g014240.m01	-	156	ubiquitin-40S_ribosomal_S27a	-
Vari_b40-14_v1.hap1.chr01	28931337	28935651	Vari_b40-14_v1.hap1.chr01.ver1.0.g014250.m01	+	774	beta-D-xylosidase_4	-
Vari_b40-14_v1.hap1.chr01	29064412	29077642	Vari_b40-14_v1.hap1.chr01.ver1.0.g014260.m01	+	606	START-2_domain	-
Vari_b40-14_v1.hap1.chr01	29092866	29093159	Vari_b40-14_v1.hap1.chr01.ver1.0.g014270.m01	+	97	probable_E3_ubiquitin-_ligase_RHB1A	-
Vari_b40-14_v1.hap1.chr01	29099139	29100600	Vari_b40-14_v1.hap1.chr01.ver1.0.g014280.m01	-	268	LRR_and_NB-ARC_domains-containing_disease_resistance	CN
Vari_b40-14_v1.hap1.chr01	29107745	29114522	Vari_b40-14_v1.hap1.chr01.ver1.0.g014290.m01	+	479	sucrose-phosphatase_1	-
Vari_b40-14_v1.hap1.chr01	29123325	29123720	Vari_b40-14_v1.hap1.chr01.ver1.0.g014300.m01	-	131	RING_U-box_superfamily	-
Vari_b40-14_v1.hap1.chr01	29145522	29145794	Vari_b40-14_v1.hap1.chr01.ver1.0.g014310.m01	+	90	G-type_lectin_S-receptor-like_serine_threonine-_kinase_SD2-5	KIN
Vari_b40-14_v1.hap1.chr01	29149228	29167104	Vari_b40-14_v1.hap1.chr01.ver1.0.g014320.m01	+	644	carotenoid_isomerase	-
Vari_b40-14_v1.hap1.chr01	29167078	29176315	Vari_b40-14_v1.hap1.chr01.ver1.0.g014330.m01	-	748	ABC_transporter_G_family_member_22-like_isoform_X1	N
Vari_b40-14_v1.hap1.chr01	29204756	29216661	Vari_b40-14_v1.hap1.chr01.ver1.0.g014340.m01	-	568	calcium-dependent_kinase_1-like	KIN
Vari_b40-14_v1.hap1.chr01	29266166	29267720	Vari_b40-14_v1.hap1.chr01.ver1.0.g014350.m01	+	199	LURP-one-related_8-like	-
Vari_b40-14_v1.hap1.chr01	29308749	29309700	Vari_b40-14_v1.hap1.chr01.ver1.0.g014360.m01	+	104	downstream_neighbor_of_son_homolog_isoform_X1	-
Vari_b40-14_v1.hap1.chr01	29310078	29311949	Vari_b40-14_v1.hap1.chr01.ver1.0.g014370.m01	-	623	pentatricopeptide_repeat-containing_chloroplastic-like	-
Vari_b40-14_v1.hap1.chr01	29312231	29320667	Vari_b40-14_v1.hap1.chr01.ver1.0.g014380.m01	-	507	transferring_glycosyl_group_transferase	-
Vari_b40-14_v1.hap1.chr01	29346996	29351453	Vari_b40-14_v1.hap1.chr01.ver1.0.g014390.m01	-	483	myosin-binding_7-like	-
Vari_b40-14_v1.hap1.chr01	29356900	29359514	Vari_b40-14_v1.hap1.chr01.ver1.0.g014400.m01	-	155	probable_carboxylesterase_15	-
Vari_b40-14_v1.hap1.chr01	29375735	29379451	Vari_b40-14_v1.hap1.chr01.ver1.0.g014410.m01	-	320	probable_carboxylesterase_15	-
Vari_b40-14_v1.hap1.chr01	29404692	29437675	Vari_b40-14_v1.hap1.chr01.ver1.0.g014420.m01	-	566	D-lactate_dehydrogenase_[cytochrome]_mitochondrial-like	-
Vari_b40-14_v1.hap1.chr01	29451270	29460528	Vari_b40-14_v1.hap1.chr01.ver1.0.g014430.m01	-	332	probable_E3_ubiquitin-_ligase_BAH1-like_1	-
Vari_b40-14_v1.hap1.chr01	29523702	29537591	Vari_b40-14_v1.hap1.chr01.ver1.0.g014440.m01	+	705	probable_glutamate_carboxypeptidase_2	-
Vari_b40-14_v1.hap1.chr01	29549640	29558566	Vari_b40-14_v1.hap1.chr01.ver1.0.g014450.m01	+	265	Sterile_alpha_motif_(SAM)_domain-containing	-
Vari_b40-14_v1.hap1.chr01	29626753	29673908	Vari_b40-14_v1.hap1.chr01.ver1.0.g014460.m01	-	271	ribosomal_L22_(chloroplast)	-
Vari_b40-14_v1.hap1.chr01	29674590	29719850	Vari_b40-14_v1.hap1.chr01.ver1.0.g014470.m01	-	1117	ubiquitin_carboxyl-terminal_hydrolase	-
Vari_b40-14_v1.hap1.chr01	29732778	29736382	Vari_b40-14_v1.hap1.chr01.ver1.0.g014480.m01	+	200	Adenine_nucleotide_alpha_hydrolases-like_superfamily	-
Vari_b40-14_v1.hap1.chr01	29749127	29782080	Vari_b40-14_v1.hap1.chr01.ver1.0.g014490.m01	+	547	zinc_knuckle_(CCHC-type)_family	-
Vari_b40-14_v1.hap1.chr01	29783770	29802566	Vari_b40-14_v1.hap1.chr01.ver1.0.g014500.m01	-	291	rhomboid_family	-
Vari_b40-14_v1.hap1.chr01	29806537	29806870	Vari_b40-14_v1.hap1.chr01.ver1.0.g014510.m01	+	53	transmembrane_9_superfamily_member_12-like	-
Vari_b40-14_v1.hap1.chr01	29845514	29848045	Vari_b40-14_v1.hap1.chr01.ver1.0.g014520.m01	-	325	probable_carboxylesterase_15	-
Vari_b40-14_v1.hap1.chr01	29884065	29888069	Vari_b40-14_v1.hap1.chr01.ver1.0.g014530.m01	+	1052	C2_domain-containing_family	-
Vari_b40-14_v1.hap1.chr01	29901805	29902402	Vari_b40-14_v1.hap1.chr01.ver1.0.g014540.m01	+	157	uncharacterized_protein_LOC109802668	-
Vari_b40-14_v1.hap1.chr01	29997331	30003439	Vari_b40-14_v1.hap1.chr01.ver1.0.g014550.m01	+	627	beta-D-glucoside_glucohydrolase	-
Vari_b40-14_v1.hap1.chr01	30072961	30096549	Vari_b40-14_v1.hap1.chr01.ver1.0.g014560.m01	+	307	syntaxin-132-like_isoform_X2	-
Vari_b40-14_v1.hap1.chr01	30115585	30122218	Vari_b40-14_v1.hap1.chr01.ver1.0.g014570.m01	-	453	probable_glycosyltransferase_At5g03795	-
Vari_b40-14_v1.hap1.chr01	30131147	30140159	Vari_b40-14_v1.hap1.chr01.ver1.0.g014580.m01	+	339	Myosin_family_with_Dil_domain-containing	-
Vari_b40-14_v1.hap1.chr01	30289469	30289878	Vari_b40-14_v1.hap1.chr01.ver1.0.g014590.m01	+	77	hypothetical_protein_L484_026812	-
Vari_b40-14_v1.hap1.chr01	30308054	30345406	Vari_b40-14_v1.hap1.chr01.ver1.0.g014600.m01	+	440	Nucleolar_GTP-binding_1	-
Vari_b40-14_v1.hap1.chr01	30340158	30343824	Vari_b40-14_v1.hap1.chr01.ver1.0.g014610.m01	+	615	Retrovirus-related_Pol_poly_from_transposon_TNT_1-94	-
Vari_b40-14_v1.hap1.chr01	30351050	30359727	Vari_b40-14_v1.hap1.chr01.ver1.0.g014620.m01	-	152	Ubiquitin-conjugating_enzyme_E2_2	-
Vari_b40-14_v1.hap1.chr01	30364384	30365721	Vari_b40-14_v1.hap1.chr01.ver1.0.g014630.m01	-	254	Annexin_D8	-
Vari_b40-14_v1.hap1.chr01	30380823	30386796	Vari_b40-14_v1.hap1.chr01.ver1.0.g014640.m01	+	268	binding_partner_of_ACD11_1-like	-
Vari_b40-14_v1.hap1.chr01	30405683	30417833	Vari_b40-14_v1.hap1.chr01.ver1.0.g014650.m01	+	1075	ultraviolet-B_receptor_UVR8	-
Vari_b40-14_v1.hap1.chr01	30445001	30445531	Vari_b40-14_v1.hap1.chr01.ver1.0.g014660.m01	-	176	cytochrome_P450_family_71	-
Vari_b40-14_v1.hap1.chr01	30464323	30466131	Vari_b40-14_v1.hap1.chr01.ver1.0.g014670.m01	-	504	cytochrome_P450_family_71	-
Vari_b40-14_v1.hap1.chr01	30479607	30480283	Vari_b40-14_v1.hap1.chr01.ver1.0.g014680.m01	+	85	low-CO2_inducible	-
Vari_b40-14_v1.hap1.chr01	30497131	30498935	Vari_b40-14_v1.hap1.chr01.ver1.0.g014690.m01	-	277	cytochrome_P450_family_71	-
Vari_b40-14_v1.hap1.chr01	30545795	30554179	Vari_b40-14_v1.hap1.chr01.ver1.0.g014700.m01	-	318	F-box_LRR-repeat_At3g48880-like	RLP
Vari_b40-14_v1.hap1.chr01	30564414	30569755	Vari_b40-14_v1.hap1.chr01.ver1.0.g014710.m01	-	300	F-box_LRR-repeat_At3g48880-like	RLP
Vari_b40-14_v1.hap1.chr01	30572465	30572833	Vari_b40-14_v1.hap1.chr01.ver1.0.g014720.m01	-	122	F-box_LRR-repeat_At3g48880-like	-
Vari_b40-14_v1.hap1.chr01	30578297	30578945	Vari_b40-14_v1.hap1.chr01.ver1.0.g014730.m01	-	164	F-box_FBW2	-
Vari_b40-14_v1.hap1.chr01	30616972	30641767	Vari_b40-14_v1.hap1.chr01.ver1.0.g014740.m01	+	773	heterogeneous_nuclear_ribonucleo	-
Vari_b40-14_v1.hap1.chr01	30636556	30637979	Vari_b40-14_v1.hap1.chr01.ver1.0.g014750.m01	+	237	hypothetical_protein_PRUPE_ppa020284mg	-
Vari_b40-14_v1.hap1.chr01	30664217	30665023	Vari_b40-14_v1.hap1.chr01.ver1.0.g014760.m01	-	191	inactive_RESTRICTED_TEV_MOVEMENT_2-like	-
Vari_b40-14_v1.hap1.chr01	30677365	30700896	Vari_b40-14_v1.hap1.chr01.ver1.0.g014770.m01	+	345	Replication_factor_C_subunit_3	-
Vari_b40-14_v1.hap1.chr01	30703313	30712626	Vari_b40-14_v1.hap1.chr01.ver1.0.g014780.m01	+	175	maltase-_intestinal	-
Vari_b40-14_v1.hap1.chr01	30713616	30786346	Vari_b40-14_v1.hap1.chr01.ver1.0.g014790.m01	-	730	probable_acyl-activating_enzyme_chloroplastic	-
Vari_b40-14_v1.hap1.chr01	30895963	30899523	Vari_b40-14_v1.hap1.chr01.ver1.0.g014800.m01	-	1044	disease_resistance_(CC-NBS-LRR_class)_family	CNL
Vari_b40-14_v1.hap1.chr01	30910726	30912042	Vari_b40-14_v1.hap1.chr01.ver1.0.g014810.m01	+	133	Retrovirus-related_Pol_poly_from_transposon_TNT_1-94	-
Vari_b40-14_v1.hap1.chr01	30935855	30937640	Vari_b40-14_v1.hap1.chr01.ver1.0.g014820.m01	-	240	Serine_threonine-_phosphatase_PP1	-
Vari_b40-14_v1.hap1.chr01	30951607	30960814	Vari_b40-14_v1.hap1.chr01.ver1.0.g014830.m01	-	639	cationic_amino_acid_transporter_vacuolar	-
Vari_b40-14_v1.hap1.chr01	30974620	30998636	Vari_b40-14_v1.hap1.chr01.ver1.0.g014840.m01	-	646	cationic_amino_acid_transporter_vacuolar	-
Vari_b40-14_v1.hap1.chr01	31006732	31024959	Vari_b40-14_v1.hap1.chr01.ver1.0.g014850.m01	-	518	plastidal_glycolate_glycerate_translocator_chloroplastic	-
Vari_b40-14_v1.hap1.chr01	31040412	31071754	Vari_b40-14_v1.hap1.chr01.ver1.0.g014860.m01	-	412	BTB_POZ_MATH-domain	-
Vari_b40-14_v1.hap1.chr01	31072819	31078516	Vari_b40-14_v1.hap1.chr01.ver1.0.g014870.m01	+	319	histone-lysine_N-methyltransferase_SUVR3	-
Vari_b40-14_v1.hap1.chr01	31083293	31084148	Vari_b40-14_v1.hap1.chr01.ver1.0.g014880.m01	-	238	LOB_domain-containing_20-like	-
Vari_b40-14_v1.hap1.chr01	31104808	31126884	Vari_b40-14_v1.hap1.chr01.ver1.0.g014890.m01	-	508	3-isopropylmalate_dehydratase_large_chloroplastic-like	-
Vari_b40-14_v1.hap1.chr01	31146902	31171100	Vari_b40-14_v1.hap1.chr01.ver1.0.g014900.m01	+	241	FH_interacting_FIP2	-
Vari_b40-14_v1.hap1.chr01	31197739	31198948	Vari_b40-14_v1.hap1.chr01.ver1.0.g014910.m01	+	126	ripening-related_-like	-
Vari_b40-14_v1.hap1.chr01	31208237	31209835	Vari_b40-14_v1.hap1.chr01.ver1.0.g014920.m01	+	532	ankyrin_repeat_domain-containing_65-like	-
Vari_b40-14_v1.hap1.chr01	31248215	31253561	Vari_b40-14_v1.hap1.chr01.ver1.0.g014930.m01	+	615	5-methyltetrahydropteroyltriglutamate--homocysteine_methyltransferase	-
Vari_b40-14_v1.hap1.chr01	31340963	31343026	Vari_b40-14_v1.hap1.chr01.ver1.0.g014940.m01	+	416	plasma-membrane_choline_transporter_family	-
Vari_b40-14_v1.hap1.chr01	31342354	31351064	Vari_b40-14_v1.hap1.chr01.ver1.0.g014950.m01	-	160	Hsp40_cysteine-rich_domain_superfamily	-
Vari_b40-14_v1.hap1.chr01	31362259	31363732	Vari_b40-14_v1.hap1.chr01.ver1.0.g014960.m01	-	348	elongation_factor_1-alpha-like	-
Vari_b40-14_v1.hap1.chr01	31391583	31393364	Vari_b40-14_v1.hap1.chr01.ver1.0.g014970.m01	-	593	cation_calcium_exchanger_1-like	-
Vari_b40-14_v1.hap1.chr01	31422350	31438455	Vari_b40-14_v1.hap1.chr01.ver1.0.g014980.m01	-	365	EMSY-LIKE_3-like_isoform_X4	-
Vari_b40-14_v1.hap1.chr01	31441095	31517990	Vari_b40-14_v1.hap1.chr01.ver1.0.g014990.m01	+	667	polyribonucleotide_nucleotidyltransferase	-
Vari_b40-14_v1.hap1.chr01	31533170	31533967	Vari_b40-14_v1.hap1.chr01.ver1.0.g015000.m01	-	265	ubiquitin_family	-
Vari_b40-14_v1.hap1.chr01	31574893	31575252	Vari_b40-14_v1.hap1.chr01.ver1.0.g015010.m01	-	119	hypothetical_protein_EUTSA_v10024236mg	-
Vari_b40-14_v1.hap1.chr01	31583466	31590482	Vari_b40-14_v1.hap1.chr01.ver1.0.g015020.m01	+	699	heat-inducible_transcription_repressor_(DUF639)	-
Vari_b40-14_v1.hap1.chr01	31606967	31650076	Vari_b40-14_v1.hap1.chr01.ver1.0.g015030.m01	+	601	Polynucleotidyl_ribonuclease_H_fold_with_HRDC_domain-containing	-
Vari_b40-14_v1.hap1.chr01	31625535	31626323	Vari_b40-14_v1.hap1.chr01.ver1.0.g015040.m01	-	183	hAT_dimerization_domain-containing_transposase	-
Vari_b40-14_v1.hap1.chr01	31650134	31652674	Vari_b40-14_v1.hap1.chr01.ver1.0.g015050.m01	+	307	RRP6-like_2	-
Vari_b40-14_v1.hap1.chr01	31708141	31713545	Vari_b40-14_v1.hap1.chr01.ver1.0.g015060.m01	+	224	Bos1_membrin_family_Qb-SNARE	-
Vari_b40-14_v1.hap1.chr01	31720145	31722555	Vari_b40-14_v1.hap1.chr01.ver1.0.g015070.m01	+	276	plant_cysteine_oxidase_2-like	-
Vari_b40-14_v1.hap1.chr01	31728891	31735352	Vari_b40-14_v1.hap1.chr01.ver1.0.g015080.m01	+	786	probable_inactive_leucine-rich_repeat_receptor_kinase_At3g03770	RLK
Vari_b40-14_v1.hap1.chr01	31753724	31762395	Vari_b40-14_v1.hap1.chr01.ver1.0.g015090.m01	-	502	nucleolar_MIF4G_domain-containing_1	-
Vari_b40-14_v1.hap1.chr01	31763629	31772723	Vari_b40-14_v1.hap1.chr01.ver1.0.g015100.m01	-	546	probable_zinc_metalloprotease_chloroplastic	-
Vari_b40-14_v1.hap1.chr01	31787208	31810595	Vari_b40-14_v1.hap1.chr01.ver1.0.g015110.m01	+	622	Cyclin_Brf1-like_TBP-binding	-
Vari_b40-14_v1.hap1.chr01	31828166	31829797	Vari_b40-14_v1.hap1.chr01.ver1.0.g015120.m01	+	69	uncharacterized_protein_LOC109802870	-
Vari_b40-14_v1.hap1.chr01	31843136	31846150	Vari_b40-14_v1.hap1.chr01.ver1.0.g015130.m01	+	494	cyclic_dof_factor_3-like	-
Vari_b40-14_v1.hap1.chr01	31875476	31876652	Vari_b40-14_v1.hap1.chr01.ver1.0.g015140.m01	+	236	WUSCHEL_related_homeobox_11	-
Vari_b40-14_v1.hap1.chr01	31891410	31894859	Vari_b40-14_v1.hap1.chr01.ver1.0.g015150.m01	-	446	myb_transcription_factor	-
Vari_b40-14_v1.hap1.chr01	31927049	31949105	Vari_b40-14_v1.hap1.chr01.ver1.0.g015160.m01	-	418	mediator_of_RNA_polymerase_II_transcription_subunit_27-like_isoform_X1	-
Vari_b40-14_v1.hap1.chr01	31953403	31965402	Vari_b40-14_v1.hap1.chr01.ver1.0.g015170.m01	+	879	zinc_finger_(Ran-binding)_family	-
Vari_b40-14_v1.hap1.chr01	31975384	31978875	Vari_b40-14_v1.hap1.chr01.ver1.0.g015180.m01	+	456	alpha_beta-Hydrolases_superfamily	-
Vari_b40-14_v1.hap1.chr01	31980074	31994698	Vari_b40-14_v1.hap1.chr01.ver1.0.g015190.m01	+	277	NADH--cytochrome_b5_reductase_1-like	-
Vari_b40-14_v1.hap1.chr01	32003709	32006846	Vari_b40-14_v1.hap1.chr01.ver1.0.g015200.m01	+	111	MATE_efflux_family	-
Vari_b40-14_v1.hap1.chr01	32031079	32036162	Vari_b40-14_v1.hap1.chr01.ver1.0.g015210.m01	+	488	probable_arabinosyltransferase_ARAD1	-
Vari_b40-14_v1.hap1.chr01	32047032	32047799	Vari_b40-14_v1.hap1.chr01.ver1.0.g015220.m01	+	147	mini_zinc_finger_2-like	-
Vari_b40-14_v1.hap1.chr01	32057835	32077878	Vari_b40-14_v1.hap1.chr01.ver1.0.g015230.m01	-	485	MATE_efflux_family	-
Vari_b40-14_v1.hap1.chr01	32087676	32133799	Vari_b40-14_v1.hap1.chr01.ver1.0.g015240.m01	+	1453	intron-binding_aquarius	-
Vari_b40-14_v1.hap1.chr01	32135229	32139437	Vari_b40-14_v1.hap1.chr01.ver1.0.g015250.m01	-	208	DETOXIFICATION_21-like	-
Vari_b40-14_v1.hap1.chr01	32197184	32204759	Vari_b40-14_v1.hap1.chr01.ver1.0.g015260.m01	-	538	MATE_efflux_family	-
Vari_b40-14_v1.hap1.chr01	32213317	32224148	Vari_b40-14_v1.hap1.chr01.ver1.0.g015270.m01	-	485	MATE_efflux_family	-
Vari_b40-14_v1.hap1.chr01	32229026	32229493	Vari_b40-14_v1.hap1.chr01.ver1.0.g015280.m01	+	155	NADH-plastoquinone_oxidoreductase_subunit_1_(chloroplast)	-
Vari_b40-14_v1.hap1.chr01	32231292	32231780	Vari_b40-14_v1.hap1.chr01.ver1.0.g015290.m01	+	162	NADH_dehydrogenase_subunit_I_(chloroplast)	-
Vari_b40-14_v1.hap1.chr01	32252230	32269207	Vari_b40-14_v1.hap1.chr01.ver1.0.g015300.m01	+	386	MATE_efflux_family	-
Vari_b40-14_v1.hap1.chr01	32275630	32285681	Vari_b40-14_v1.hap1.chr01.ver1.0.g015310.m01	-	484	MATE_efflux_family	-
Vari_b40-14_v1.hap1.chr01	32299130	32303691	Vari_b40-14_v1.hap1.chr01.ver1.0.g015320.m01	-	256	F-box_SKIP24	-
Vari_b40-14_v1.hap1.chr01	32349488	32364745	Vari_b40-14_v1.hap1.chr01.ver1.0.g015330.m01	+	695	probable_ADP-ribosylation_factor_GTPase-activating_AGD14	-
Vari_b40-14_v1.hap1.chr01	32365895	32366529	Vari_b40-14_v1.hap1.chr01.ver1.0.g015340.m01	+	106	RNA_polymerase_beta_subunit_(chloroplast)	-
Vari_b40-14_v1.hap1.chr01	32371661	32376179	Vari_b40-14_v1.hap1.chr01.ver1.0.g015350.m01	+	498	MATE_efflux_family	-
Vari_b40-14_v1.hap1.chr01	32380432	32380882	Vari_b40-14_v1.hap1.chr01.ver1.0.g015360.m01	+	133	cystatin_B	-
Vari_b40-14_v1.hap1.chr01	32381412	32423947	Vari_b40-14_v1.hap1.chr01.ver1.0.g015370.m01	+	487	MATE_efflux_family	-
Vari_b40-14_v1.hap1.chr01	32440282	32440632	Vari_b40-14_v1.hap1.chr01.ver1.0.g015380.m01	-	116	cysteine_ase_inhibitor_10-like	-
Vari_b40-14_v1.hap1.chr01	32450909	32453104	Vari_b40-14_v1.hap1.chr01.ver1.0.g015390.m01	+	448	presenilin_At2g29900	-
Vari_b40-14_v1.hap1.chr01	32456522	32471033	Vari_b40-14_v1.hap1.chr01.ver1.0.g015400.m01	-	390	cysteine_synthase-like	-
Vari_b40-14_v1.hap1.chr01	32487934	32489795	Vari_b40-14_v1.hap1.chr01.ver1.0.g015410.m01	-	321	myb-related_306-like	-
Vari_b40-14_v1.hap1.chr01	32494806	32514805	Vari_b40-14_v1.hap1.chr01.ver1.0.g015420.m01	+	320	ELMO_CED-12_family	-
Vari_b40-14_v1.hap1.chr01	32529627	32547962	Vari_b40-14_v1.hap1.chr01.ver1.0.g015430.m01	-	495	MATE_efflux_family	-
Vari_b40-14_v1.hap1.chr01	32551549	32625941	Vari_b40-14_v1.hap1.chr01.ver1.0.g015440.m01	-	563	regulation_of_nuclear_pre-mRNA_domain-containing_2-like	-
Vari_b40-14_v1.hap1.chr01	32649509	32686480	Vari_b40-14_v1.hap1.chr01.ver1.0.g015450.m01	+	277	FAR1-RELATED_SEQUENCE_3-like	-
Vari_b40-14_v1.hap1.chr01	32653502	32656772	Vari_b40-14_v1.hap1.chr01.ver1.0.g015460.m01	+	884	Retrovirus-related_Pol_poly_from_transposon_TNT_1-94	-
Vari_b40-14_v1.hap1.chr01	32667072	32670205	Vari_b40-14_v1.hap1.chr01.ver1.0.g015470.m01	+	835	hypothetical_protein_PRUPE_ppa021750mg,_partial	-
Vari_b40-14_v1.hap1.chr01	32688994	32696689	Vari_b40-14_v1.hap1.chr01.ver1.0.g015480.m01	-	1904	dentin_sialophospho	-
Vari_b40-14_v1.hap1.chr01	32702354	32738360	Vari_b40-14_v1.hap1.chr01.ver1.0.g015490.m01	-	322	random_slug_5-like	-
Vari_b40-14_v1.hap1.chr01	32756311	32762558	Vari_b40-14_v1.hap1.chr01.ver1.0.g015500.m01	-	160	14_kDa_zinc-binding	-
Vari_b40-14_v1.hap1.chr01	32764335	32794387	Vari_b40-14_v1.hap1.chr01.ver1.0.g015510.m01	-	978	LA_RNA-binding	-
Vari_b40-14_v1.hap1.chr01	32836805	32841755	Vari_b40-14_v1.hap1.chr01.ver1.0.g015520.m01	+	463	UBP1-associated_2A	-
Vari_b40-14_v1.hap1.chr01	32868987	32877945	Vari_b40-14_v1.hap1.chr01.ver1.0.g015530.m01	-	765	pentatricopeptide_repeat-containing_At3g23330	-
Vari_b40-14_v1.hap1.chr01	32892838	32899398	Vari_b40-14_v1.hap1.chr01.ver1.0.g015540.m01	+	570	flocculation_FLO11	-
Vari_b40-14_v1.hap1.chr01	32905390	32908161	Vari_b40-14_v1.hap1.chr01.ver1.0.g015550.m01	+	268	HAD_subfamily_IIIB_acid_phosphatase	-
Vari_b40-14_v1.hap1.chr01	32908427	32914067	Vari_b40-14_v1.hap1.chr01.ver1.0.g015560.m01	+	230	V-type_proton_ATPase_subunit_E-like	-
Vari_b40-14_v1.hap1.chr01	32914093	32917775	Vari_b40-14_v1.hap1.chr01.ver1.0.g015570.m01	-	602	phototropic-responsive_NPH3_family	-
Vari_b40-14_v1.hap1.chr01	32921927	32938235	Vari_b40-14_v1.hap1.chr01.ver1.0.g015580.m01	+	257	serotonin_N-acetyltransferase_chloroplastic	-
Vari_b40-14_v1.hap1.chr01	32948665	32969653	Vari_b40-14_v1.hap1.chr01.ver1.0.g015590.m01	+	940	probable_LRR_receptor-like_serine_threonine-_kinase_At1g06840_isoform_X1	RLK
Vari_b40-14_v1.hap1.chr01	32998578	33009243	Vari_b40-14_v1.hap1.chr01.ver1.0.g015600.m01	+	771	probable_LRR_receptor-like_serine_threonine-_kinase_At1g06840_isoform_X1	RLK
Vari_b40-14_v1.hap1.chr01	33019413	33057371	Vari_b40-14_v1.hap1.chr01.ver1.0.g015610.m01	+	948	probable_LRR_receptor-like_serine_threonine-_kinase_At1g06840_isoform_X1	RLK
Vari_b40-14_v1.hap1.chr01	33062268	33063908	Vari_b40-14_v1.hap1.chr01.ver1.0.g015620.m01	+	351	RETICULATA-RELATED_chloroplastic-like	-
Vari_b40-14_v1.hap1.chr01	33068649	33076387	Vari_b40-14_v1.hap1.chr01.ver1.0.g015630.m01	-	596	zinc_transporter_At3g08650	-
Vari_b40-14_v1.hap1.chr01	33097791	33105579	Vari_b40-14_v1.hap1.chr01.ver1.0.g015640.m01	-	281	RNA-binding_KH_domain	-
Vari_b40-14_v1.hap1.chr01	33109266	33111418	Vari_b40-14_v1.hap1.chr01.ver1.0.g015650.m01	+	314	plant_F17O14-7	-
Vari_b40-14_v1.hap1.chr01	33127281	33131130	Vari_b40-14_v1.hap1.chr01.ver1.0.g015660.m01	+	1110	probable_pre-mRNA-splicing_factor_ATP-dependent_RNA_helicase_DEAH5	-
Vari_b40-14_v1.hap1.chr01	33157602	33162516	Vari_b40-14_v1.hap1.chr01.ver1.0.g015670.m01	+	1217	pre-mRNA-splicing_factor_ATP-dependent_RNA_helicase_DEAH1-like_isoform_X1	-
Vari_b40-14_v1.hap1.chr01	33178816	33187459	Vari_b40-14_v1.hap1.chr01.ver1.0.g015680.m01	+	462	RING_finger_and_transmembrane_domain-containing_2	-
Vari_b40-14_v1.hap1.chr01	33188287	33192343	Vari_b40-14_v1.hap1.chr01.ver1.0.g015690.m01	-	427	heat-inducible_transcription_repressor	-
Vari_b40-14_v1.hap1.chr01	33329156	33330123	Vari_b40-14_v1.hap1.chr01.ver1.0.g015700.m01	-	307	neutral_alkaline_invertase_chloroplastic-like	-
Vari_b40-14_v1.hap1.chr01	33404926	33414364	Vari_b40-14_v1.hap1.chr01.ver1.0.g015710.m01	-	730	Bromodomain_and_PHD_finger-containing_3	-
Vari_b40-14_v1.hap1.chr01	33422276	33429683	Vari_b40-14_v1.hap1.chr01.ver1.0.g015720.m01	+	570	E3_ubiquitin-_ligase_RING1-like	-
Vari_b40-14_v1.hap1.chr01	33430939	33439318	Vari_b40-14_v1.hap1.chr01.ver1.0.g015730.m01	-	405	auxin_efflux_carrier_family	-
Vari_b40-14_v1.hap1.chr01	33456712	33458577	Vari_b40-14_v1.hap1.chr01.ver1.0.g015740.m01	-	326	hypothetical_protein_POPTR_0006s11310g	-
Vari_b40-14_v1.hap1.chr01	33485618	33486642	Vari_b40-14_v1.hap1.chr01.ver1.0.g015750.m01	+	237	cyclin-dependent_kinase_inhibitor_SMR11	-
Vari_b40-14_v1.hap1.chr01	33488050	33488697	Vari_b40-14_v1.hap1.chr01.ver1.0.g015760.m01	-	215	late_embryogenesis_abundant_At1g64065	-
Vari_b40-14_v1.hap1.chr01	33518284	33543695	Vari_b40-14_v1.hap1.chr01.ver1.0.g015770.m01	+	1332	mediator_of_RNA_polymerase_II_transcription_subunit_33A-like	-
Vari_b40-14_v1.hap1.chr01	33548484	33558955	Vari_b40-14_v1.hap1.chr01.ver1.0.g015780.m01	+	464	Transducin_WD40_repeat-like_superfamily	-
Vari_b40-14_v1.hap1.chr01	33559627	33561904	Vari_b40-14_v1.hap1.chr01.ver1.0.g015790.m01	-	297	Serine_threonine-_phosphatase_PP1	-
Vari_b40-14_v1.hap1.chr01	33565145	33569300	Vari_b40-14_v1.hap1.chr01.ver1.0.g015800.m01	-	303	Cyclin-dependent_kinase	KIN
Vari_b40-14_v1.hap1.chr01	33570831	33577413	Vari_b40-14_v1.hap1.chr01.ver1.0.g015810.m01	-	466	2,3-bisphosphoglycerate-independent_phosphoglycerate_mutase	-
Vari_b40-14_v1.hap1.chr01	33579261	33584018	Vari_b40-14_v1.hap1.chr01.ver1.0.g015820.m01	-	510	pyruvate_cytosolic_isozyme	-
Vari_b40-14_v1.hap1.chr01	33587551	33588965	Vari_b40-14_v1.hap1.chr01.ver1.0.g015830.m01	-	216	LURP-one-related_8-like	-
Vari_b40-14_v1.hap1.chr01	33595212	33603987	Vari_b40-14_v1.hap1.chr01.ver1.0.g015840.m01	+	229	probable_U3_small_nucleolar_RNA-associated_11	-
Vari_b40-14_v1.hap1.chr01	33599317	33600177	Vari_b40-14_v1.hap1.chr01.ver1.0.g015850.m01	+	109	vacuolar_proton_translocating_ATPase_subunit_A	-
Vari_b40-14_v1.hap1.chr01	33604689	33608972	Vari_b40-14_v1.hap1.chr01.ver1.0.g015860.m01	+	432	probable_serine_threonine-_kinase_PBL8	KIN
Vari_b40-14_v1.hap1.chr01	33610129	33610898	Vari_b40-14_v1.hap1.chr01.ver1.0.g015870.m01	+	89	MEG_related_family	-
Vari_b40-14_v1.hap1.chr01	33641243	33642321	Vari_b40-14_v1.hap1.chr01.ver1.0.g015880.m01	+	240	LURP-one-related_8-like	-
Vari_b40-14_v1.hap1.chr01	33642988	33667192	Vari_b40-14_v1.hap1.chr01.ver1.0.g015890.m01	-	421	ethanolamine-phosphate_cytidylyltransferase	-
Vari_b40-14_v1.hap1.chr01	33652371	33654870	Vari_b40-14_v1.hap1.chr01.ver1.0.g015900.m01	+	667	hypothetical_protein_PRUPE_ppa021750mg,_partial	-
Vari_b40-14_v1.hap1.chr01	33669290	33681844	Vari_b40-14_v1.hap1.chr01.ver1.0.g015910.m01	+	320	hypothetical_protein_L484_022756	-
Vari_b40-14_v1.hap1.chr01	33683877	33684290	Vari_b40-14_v1.hap1.chr01.ver1.0.g015920.m01	+	137	O-fucosyltransferase_family	-
Vari_b40-14_v1.hap1.chr01	33694680	33701944	Vari_b40-14_v1.hap1.chr01.ver1.0.g015930.m01	+	966	probable_leucine-rich_repeat_receptor_kinase_At5g49770	RLK
Vari_b40-14_v1.hap1.chr01	33759972	33763922	Vari_b40-14_v1.hap1.chr01.ver1.0.g015940.m01	-	269	methylenetetrahydrofolate_dehydrogenase	-
Vari_b40-14_v1.hap1.chr01	33800458	33803576	Vari_b40-14_v1.hap1.chr01.ver1.0.g015950.m01	+	782	scarecrow_23	-
Vari_b40-14_v1.hap1.chr01	33813207	33870345	Vari_b40-14_v1.hap1.chr01.ver1.0.g015960.m01	-	1296	WD40_domain-containing	-
Vari_b40-14_v1.hap1.chr01	33870492	33879070	Vari_b40-14_v1.hap1.chr01.ver1.0.g015970.m01	+	228	nudix_hydrolase	-
Vari_b40-14_v1.hap1.chr01	33902663	33925391	Vari_b40-14_v1.hap1.chr01.ver1.0.g015980.m01	-	531	Seryl-tRNA_synthetase	-
Vari_b40-14_v1.hap1.chr02	146	2393	Vari_b40-14_v1.hap1.chr02.ver1.0.g015990.m01	-	117	probable_ATP_synthase_24_kDa_mitochondrial	-
Vari_b40-14_v1.hap1.chr02	3678	6657	Vari_b40-14_v1.hap1.chr02.ver1.0.g016000.m01	-	173	iron-sulfur_assembly_-like_mitochondrial	-
Vari_b40-14_v1.hap1.chr02	10214	12281	Vari_b40-14_v1.hap1.chr02.ver1.0.g016010.m01	-	205	ras-related_Rab7	-
Vari_b40-14_v1.hap1.chr02	25452	28395	Vari_b40-14_v1.hap1.chr02.ver1.0.g016020.m01	+	193	probable_WRKY_transcription_factor_51	-
Vari_b40-14_v1.hap1.chr02	29515	42076	Vari_b40-14_v1.hap1.chr02.ver1.0.g016030.m01	+	336	Ras-related_small_GTP-binding_family	-
Vari_b40-14_v1.hap1.chr02	36862	39260	Vari_b40-14_v1.hap1.chr02.ver1.0.g016040.m01	+	754	hypothetical_protein_PRUPE_ppa021750mg,_partial	-
Vari_b40-14_v1.hap1.chr02	44822	45678	Vari_b40-14_v1.hap1.chr02.ver1.0.g016050.m01	-	166	hypothetical_protein_MTR_8g091950	-
Vari_b40-14_v1.hap1.chr02	53364	55624	Vari_b40-14_v1.hap1.chr02.ver1.0.g016060.m01	+	507	alkane_hydroxylase_MAH1-like	-
Vari_b40-14_v1.hap1.chr02	65861	67490	Vari_b40-14_v1.hap1.chr02.ver1.0.g016070.m01	+	507	alkane_hydroxylase_MAH1-like	-
Vari_b40-14_v1.hap1.chr02	79175	86577	Vari_b40-14_v1.hap1.chr02.ver1.0.g016080.m01	+	180	probable_E3_ubiquitin-_ligase_RHB1A	-
Vari_b40-14_v1.hap1.chr02	88628	90825	Vari_b40-14_v1.hap1.chr02.ver1.0.g016090.m01	+	327	ARID_bright_DNA-binding_domain	-
Vari_b40-14_v1.hap1.chr02	104700	105572	Vari_b40-14_v1.hap1.chr02.ver1.0.g016100.m01	+	290	AT-rich_interactive_domain-containing_1-like	-
Vari_b40-14_v1.hap1.chr02	122556	127285	Vari_b40-14_v1.hap1.chr02.ver1.0.g016110.m01	+	176	ubiquitin-conjugating_enzyme_E2	-
Vari_b40-14_v1.hap1.chr02	129388	133573	Vari_b40-14_v1.hap1.chr02.ver1.0.g016120.m01	-	242	histone_deacetylase_complex_subunit	-
Vari_b40-14_v1.hap1.chr02	142712	154465	Vari_b40-14_v1.hap1.chr02.ver1.0.g016130.m01	-	903	beta-adaptin_C	-
Vari_b40-14_v1.hap1.chr02	155299	163652	Vari_b40-14_v1.hap1.chr02.ver1.0.g016140.m01	+	575	DNA_repair_helicase_XPB1-like	-
Vari_b40-14_v1.hap1.chr02	168749	170011	Vari_b40-14_v1.hap1.chr02.ver1.0.g016150.m01	-	306	CCT_motif	-
Vari_b40-14_v1.hap1.chr02	170443	176369	Vari_b40-14_v1.hap1.chr02.ver1.0.g016160.m01	+	236	PLAC8_family	-
Vari_b40-14_v1.hap1.chr02	180186	181016	Vari_b40-14_v1.hap1.chr02.ver1.0.g016170.m01	-	168	E3_ubiquitin-_ligase_RHA1B-like	-
Vari_b40-14_v1.hap1.chr02	191764	196135	Vari_b40-14_v1.hap1.chr02.ver1.0.g016180.m01	+	667	BTB_POZ_domain-containing_At3g50780	-
Vari_b40-14_v1.hap1.chr02	197382	204429	Vari_b40-14_v1.hap1.chr02.ver1.0.g016190.m01	+	1255	uncharacterized_protein_LOC109825485	-
Vari_b40-14_v1.hap1.chr02	204839	209522	Vari_b40-14_v1.hap1.chr02.ver1.0.g016200.m01	-	308	phosphoglycerate_mutase_AT74H	-
Vari_b40-14_v1.hap1.chr02	218646	223985	Vari_b40-14_v1.hap1.chr02.ver1.0.g016210.m01	+	672	homeobox_BEL1_homolog	-
Vari_b40-14_v1.hap1.chr02	231026	234183	Vari_b40-14_v1.hap1.chr02.ver1.0.g016220.m01	-	527	transferring_glycosyl_group_transferase	-
Vari_b40-14_v1.hap1.chr02	237548	240579	Vari_b40-14_v1.hap1.chr02.ver1.0.g016230.m01	+	812	pentatricopeptide_repeat-containing_At4g13650	-
Vari_b40-14_v1.hap1.chr02	244292	246102	Vari_b40-14_v1.hap1.chr02.ver1.0.g016240.m01	+	279	Nuclear_transport_factor_2_(NTF2)_family	-
Vari_b40-14_v1.hap1.chr02	245366	246956	Vari_b40-14_v1.hap1.chr02.ver1.0.g016250.m01	-	87	Beta-carotene_3-hydroxylase	-
Vari_b40-14_v1.hap1.chr02	248261	250336	Vari_b40-14_v1.hap1.chr02.ver1.0.g016260.m01	-	302	beta-carotene_hydroxylase	-
Vari_b40-14_v1.hap1.chr02	265161	265862	Vari_b40-14_v1.hap1.chr02.ver1.0.g016270.m01	+	100	SPIRAL1-like_5	-
Vari_b40-14_v1.hap1.chr02	271654	273743	Vari_b40-14_v1.hap1.chr02.ver1.0.g016280.m01	+	480	probable_polygalacturonase	-
Vari_b40-14_v1.hap1.chr02	271855	280457	Vari_b40-14_v1.hap1.chr02.ver1.0.g016290.m01	-	375	mitogen-activated_kinase_homolog_MMK2-like	KIN
Vari_b40-14_v1.hap1.chr02	284950	285219	Vari_b40-14_v1.hap1.chr02.ver1.0.g016300.m01	+	90	anaphase-promoting_complex_cyclosome_2	-
Vari_b40-14_v1.hap1.chr02	300623	304016	Vari_b40-14_v1.hap1.chr02.ver1.0.g016310.m01	+	703	heat_shock_83	-
Vari_b40-14_v1.hap1.chr02	310728	311474	Vari_b40-14_v1.hap1.chr02.ver1.0.g016320.m01	-	168	transducin_beta_3	-
Vari_b40-14_v1.hap1.chr02	314109	314456	Vari_b40-14_v1.hap1.chr02.ver1.0.g016330.m01	-	115	ribonuclease_II	-
Vari_b40-14_v1.hap1.chr02	327744	328106	Vari_b40-14_v1.hap1.chr02.ver1.0.g016340.m01	-	120	transducin_beta_3	-
Vari_b40-14_v1.hap1.chr02	328134	328676	Vari_b40-14_v1.hap1.chr02.ver1.0.g016350.m01	-	128	Ubiquitin_carboxyl-terminal_hydrolase-related	-
Vari_b40-14_v1.hap1.chr02	330610	330957	Vari_b40-14_v1.hap1.chr02.ver1.0.g016360.m01	-	115	ribonuclease_II	-
Vari_b40-14_v1.hap1.chr02	331018	331652	Vari_b40-14_v1.hap1.chr02.ver1.0.g016370.m01	-	85	DIS3-like_exonuclease_2	-
Vari_b40-14_v1.hap1.chr02	337192	339750	Vari_b40-14_v1.hap1.chr02.ver1.0.g016380.m01	+	705	pentatricopeptide_repeat-containing_chloroplastic	-
Vari_b40-14_v1.hap1.chr02	339686	343988	Vari_b40-14_v1.hap1.chr02.ver1.0.g016390.m01	-	180	40S_ribosomal_S10-1-like	-
Vari_b40-14_v1.hap1.chr02	348677	350292	Vari_b40-14_v1.hap1.chr02.ver1.0.g016400.m01	-	304	myb_transcription_factor	-
Vari_b40-14_v1.hap1.chr02	360376	362790	Vari_b40-14_v1.hap1.chr02.ver1.0.g016410.m01	+	390	plant_F1M20-13	-
Vari_b40-14_v1.hap1.chr02	363469	371092	Vari_b40-14_v1.hap1.chr02.ver1.0.g016420.m01	+	490	monodehydroascorbate_reductase	-
Vari_b40-14_v1.hap1.chr02	373118	374584	Vari_b40-14_v1.hap1.chr02.ver1.0.g016430.m01	+	134	heavy_metal-associated_isoprenylated_plant_39-like	-
Vari_b40-14_v1.hap1.chr02	387779	388264	Vari_b40-14_v1.hap1.chr02.ver1.0.g016440.m01	-	161	1-aminocyclopropane-1-carboxylate_synthase-like	-
Vari_b40-14_v1.hap1.chr02	388539	389693	Vari_b40-14_v1.hap1.chr02.ver1.0.g016450.m01	-	106	1-aminocyclopropane-1-carboxylate_synthase-like	-
Vari_b40-14_v1.hap1.chr02	394302	402370	Vari_b40-14_v1.hap1.chr02.ver1.0.g016460.m01	-	231	2-C-methyl-D-erythritol_2,4-cyclodiphosphate_synthase	-
Vari_b40-14_v1.hap1.chr02	403825	408326	Vari_b40-14_v1.hap1.chr02.ver1.0.g016470.m01	-	95	Det1_complexing_ubiquitin_ligase	-
Vari_b40-14_v1.hap1.chr02	414387	420051	Vari_b40-14_v1.hap1.chr02.ver1.0.g016480.m01	+	370	D111_G-patch_domain-containing	-
Vari_b40-14_v1.hap1.chr02	420092	424009	Vari_b40-14_v1.hap1.chr02.ver1.0.g016490.m01	-	381	meiotic_recombination_SPO11-2	-
Vari_b40-14_v1.hap1.chr02	427294	428764	Vari_b40-14_v1.hap1.chr02.ver1.0.g016500.m01	+	331	WRKY_transcription_factor_22-like	-
Vari_b40-14_v1.hap1.chr02	430922	434072	Vari_b40-14_v1.hap1.chr02.ver1.0.g016510.m01	-	503	glycosyl_hydrolase_family_9	-
Vari_b40-14_v1.hap1.chr02	435447	448480	Vari_b40-14_v1.hap1.chr02.ver1.0.g016520.m01	-	1514	transducin_WD-like_repeat-	-
Vari_b40-14_v1.hap1.chr02	474480	491815	Vari_b40-14_v1.hap1.chr02.ver1.0.g016530.m01	-	922	E3_SUMO-_ligase_SIZ1	-
Vari_b40-14_v1.hap1.chr02	492661	499898	Vari_b40-14_v1.hap1.chr02.ver1.0.g016540.m01	-	419	Serine_threonine-_phosphatase_PP1	-
Vari_b40-14_v1.hap1.chr02	506163	517230	Vari_b40-14_v1.hap1.chr02.ver1.0.g016550.m01	+	691	hypothetical_protein_POPTR_0001s09950g	-
Vari_b40-14_v1.hap1.chr02	517708	519013	Vari_b40-14_v1.hap1.chr02.ver1.0.g016560.m01	-	221	LURP-one-related_8-like	-
Vari_b40-14_v1.hap1.chr02	538385	548892	Vari_b40-14_v1.hap1.chr02.ver1.0.g016570.m01	+	943	respiratory_burst_oxidase_homolog_A-like	-
Vari_b40-14_v1.hap1.chr02	551536	552081	Vari_b40-14_v1.hap1.chr02.ver1.0.g016580.m01	+	181	late_embryogenesis_abundant_At1g64065	-
Vari_b40-14_v1.hap1.chr02	563078	563704	Vari_b40-14_v1.hap1.chr02.ver1.0.g016590.m01	+	208	late_embryogenesis_abundant_At1g64065	-
Vari_b40-14_v1.hap1.chr02	565884	566867	Vari_b40-14_v1.hap1.chr02.ver1.0.g016600.m01	+	213	late_embryogenesis_abundant_At1g64065	-
Vari_b40-14_v1.hap1.chr02	571420	572055	Vari_b40-14_v1.hap1.chr02.ver1.0.g016610.m01	+	211	late_embryogenesis_abundant_At1g64065	-
Vari_b40-14_v1.hap1.chr02	581522	583620	Vari_b40-14_v1.hap1.chr02.ver1.0.g016620.m01	+	471	probable_membrane-associated_kinase_regulator_2	-
Vari_b40-14_v1.hap1.chr02	584138	588181	Vari_b40-14_v1.hap1.chr02.ver1.0.g016630.m01	-	561	cellulase_(glycosyl_hydrolase_family_5)	-
Vari_b40-14_v1.hap1.chr02	588723	589187	Vari_b40-14_v1.hap1.chr02.ver1.0.g016640.m01	-	154	hydrolyzing_O-glycosyl_compounds_hydrolase	-
Vari_b40-14_v1.hap1.chr02	589391	590735	Vari_b40-14_v1.hap1.chr02.ver1.0.g016650.m01	-	268	cellulase_(glycosyl_hydrolase_family_5)	-
Vari_b40-14_v1.hap1.chr02	592721	594385	Vari_b40-14_v1.hap1.chr02.ver1.0.g016660.m01	-	472	cellulase_(glycosyl_hydrolase_family_5)	-
Vari_b40-14_v1.hap1.chr02	599561	601437	Vari_b40-14_v1.hap1.chr02.ver1.0.g016670.m01	+	530	cellulase_(glycosyl_hydrolase_family_5)	-
Vari_b40-14_v1.hap1.chr02	602730	604477	Vari_b40-14_v1.hap1.chr02.ver1.0.g016680.m01	-	532	cellulase_(glycosyl_hydrolase_family_5)	-
Vari_b40-14_v1.hap1.chr02	606138	609092	Vari_b40-14_v1.hap1.chr02.ver1.0.g016690.m01	-	258	Ribosomal_L25_Gln-tRNA_anti-codon-binding_domain-containing	-
Vari_b40-14_v1.hap1.chr02	630061	637716	Vari_b40-14_v1.hap1.chr02.ver1.0.g016700.m01	+	252	reticulon_family	-
Vari_b40-14_v1.hap1.chr02	638882	648590	Vari_b40-14_v1.hap1.chr02.ver1.0.g016710.m01	-	838	P-loop_containing_nucleoside_triphosphate_hydrolases_superfamily	N
Vari_b40-14_v1.hap1.chr02	651540	656310	Vari_b40-14_v1.hap1.chr02.ver1.0.g016720.m01	-	347	CAAX_amino_terminal_protease_family	-
Vari_b40-14_v1.hap1.chr02	656834	661973	Vari_b40-14_v1.hap1.chr02.ver1.0.g016730.m01	-	898	potassium_transporter_2	-
Vari_b40-14_v1.hap1.chr02	663154	672909	Vari_b40-14_v1.hap1.chr02.ver1.0.g016740.m01	-	528	calmodulin-domain_kinase_CDPK	KIN
Vari_b40-14_v1.hap1.chr02	682837	684264	Vari_b40-14_v1.hap1.chr02.ver1.0.g016750.m01	+	320	aluminum-activated_malate_transporter_9-like	-
Vari_b40-14_v1.hap1.chr02	685540	685881	Vari_b40-14_v1.hap1.chr02.ver1.0.g016760.m01	+	113	aluminum_activated_malate_transporter_family	-
Vari_b40-14_v1.hap1.chr02	687985	689067	Vari_b40-14_v1.hap1.chr02.ver1.0.g016770.m01	-	360	WRKY_transcription_factor	-
Vari_b40-14_v1.hap1.chr02	689426	689938	Vari_b40-14_v1.hap1.chr02.ver1.0.g016780.m01	+	133	RNA_polymerase_beta_subunit_(chloroplast)	-
Vari_b40-14_v1.hap1.chr02	691405	703115	Vari_b40-14_v1.hap1.chr02.ver1.0.g016790.m01	-	402	GDT1_chloroplastic	-
Vari_b40-14_v1.hap1.chr02	704344	704919	Vari_b40-14_v1.hap1.chr02.ver1.0.g016800.m01	-	191	dirigent_5-like	-
Vari_b40-14_v1.hap1.chr02	706970	707530	Vari_b40-14_v1.hap1.chr02.ver1.0.g016810.m01	-	186	dirigent_5-like	-
Vari_b40-14_v1.hap1.chr02	710237	710794	Vari_b40-14_v1.hap1.chr02.ver1.0.g016820.m01	-	185	dirigent_5-like	-
Vari_b40-14_v1.hap1.chr02	714391	714948	Vari_b40-14_v1.hap1.chr02.ver1.0.g016830.m01	-	185	dirigent_5-like	-
Vari_b40-14_v1.hap1.chr02	724307	729878	Vari_b40-14_v1.hap1.chr02.ver1.0.g016840.m01	-	796	cation_H+_exchanger_3	-
Vari_b40-14_v1.hap1.chr02	730088	731053	Vari_b40-14_v1.hap1.chr02.ver1.0.g016850.m01	-	321	cation_H+_exchanger_3	-
Vari_b40-14_v1.hap1.chr02	731100	732790	Vari_b40-14_v1.hap1.chr02.ver1.0.g016860.m01	-	416	cation_H+_exchanger_3	-
Vari_b40-14_v1.hap1.chr02	733999	736874	Vari_b40-14_v1.hap1.chr02.ver1.0.g016870.m01	-	786	cation_H+_exchanger_3	-
Vari_b40-14_v1.hap1.chr02	739492	742841	Vari_b40-14_v1.hap1.chr02.ver1.0.g016880.m01	-	786	cation_H+_exchanger_3	-
Vari_b40-14_v1.hap1.chr02	761104	762940	Vari_b40-14_v1.hap1.chr02.ver1.0.g016890.m01	+	406	Galactose_oxidase_kelch_repeat_superfamily	-
Vari_b40-14_v1.hap1.chr02	763003	769309	Vari_b40-14_v1.hap1.chr02.ver1.0.g016900.m01	+	608	intracellular_transporter_USO1	-
Vari_b40-14_v1.hap1.chr02	771697	773850	Vari_b40-14_v1.hap1.chr02.ver1.0.g016910.m01	+	116	lactoylglutathione_lyase_family	-
Vari_b40-14_v1.hap1.chr02	773571	775363	Vari_b40-14_v1.hap1.chr02.ver1.0.g016920.m01	-	289	acyl-coenzyme_A:6-aminopenicillanic_acid_acyl-transferase	-
Vari_b40-14_v1.hap1.chr02	788447	792637	Vari_b40-14_v1.hap1.chr02.ver1.0.g016930.m01	+	562	BTB_POZ_domain-containing_POB1-like	-
Vari_b40-14_v1.hap1.chr02	793242	794383	Vari_b40-14_v1.hap1.chr02.ver1.0.g016940.m01	+	338	plant_F17O14-7	-
Vari_b40-14_v1.hap1.chr02	796139	797623	Vari_b40-14_v1.hap1.chr02.ver1.0.g016950.m01	-	494	6-phosphogluconate_dehydrogenase_family	-
Vari_b40-14_v1.hap1.chr02	798907	806017	Vari_b40-14_v1.hap1.chr02.ver1.0.g016960.m01	-	1389	ABC_transporter_C_family_member_10-like	-
Vari_b40-14_v1.hap1.chr02	810317	830660	Vari_b40-14_v1.hap1.chr02.ver1.0.g016970.m01	-	1414	ABC_transporter_C_family_member_10-like	TRAN
Vari_b40-14_v1.hap1.chr02	841029	848155	Vari_b40-14_v1.hap1.chr02.ver1.0.g016980.m01	-	1427	ABC_transporter_C_family_member_10-like	TRAN
Vari_b40-14_v1.hap1.chr02	853442	862675	Vari_b40-14_v1.hap1.chr02.ver1.0.g016990.m01	-	1490	ABC_transporter_C_family_member_10-like	N
Vari_b40-14_v1.hap1.chr02	870234	877522	Vari_b40-14_v1.hap1.chr02.ver1.0.g017000.m01	-	1491	ABC_transporter_C_family_member_10-like	N
Vari_b40-14_v1.hap1.chr02	885282	885545	Vari_b40-14_v1.hap1.chr02.ver1.0.g017010.m01	-	87	phosphoglucosamine_mutase_family	-
Vari_b40-14_v1.hap1.chr02	887235	887930	Vari_b40-14_v1.hap1.chr02.ver1.0.g017020.m01	-	231	zinc_finger_CONSTANS-LIKE_9-like	-
Vari_b40-14_v1.hap1.chr02	895574	899590	Vari_b40-14_v1.hap1.chr02.ver1.0.g017030.m01	-	230	V-type_proton_ATPase_subunit_E-like	-
Vari_b40-14_v1.hap1.chr02	908721	917309	Vari_b40-14_v1.hap1.chr02.ver1.0.g017040.m01	+	341	galactosyltransferase_family	-
Vari_b40-14_v1.hap1.chr02	919500	926742	Vari_b40-14_v1.hap1.chr02.ver1.0.g017050.m01	+	409	G-box_binding_factor_3	-
Vari_b40-14_v1.hap1.chr02	930619	933337	Vari_b40-14_v1.hap1.chr02.ver1.0.g017060.m01	+	302	glucose-6-phosphate_1-epimerase	-
Vari_b40-14_v1.hap1.chr02	939873	945051	Vari_b40-14_v1.hap1.chr02.ver1.0.g017070.m01	+	628	probable_inactive_receptor_kinase_At4g23740	RLK
Vari_b40-14_v1.hap1.chr02	950335	958500	Vari_b40-14_v1.hap1.chr02.ver1.0.g017080.m01	+	139	ubiquitin-conjugating_enzyme_E2	-
Vari_b40-14_v1.hap1.chr02	972841	974689	Vari_b40-14_v1.hap1.chr02.ver1.0.g017090.m01	+	327	ethylene-responsive_transcription_factor_CRF4	-
Vari_b40-14_v1.hap1.chr02	978783	979711	Vari_b40-14_v1.hap1.chr02.ver1.0.g017100.m01	-	171	plastocyanin-like_domain	-
Vari_b40-14_v1.hap1.chr02	981185	983352	Vari_b40-14_v1.hap1.chr02.ver1.0.g017110.m01	+	68	Cox19-like_CHCH_family	-
Vari_b40-14_v1.hap1.chr02	994327	997292	Vari_b40-14_v1.hap1.chr02.ver1.0.g017120.m01	+	668	kinase_family	KIN
Vari_b40-14_v1.hap1.chr02	997134	1023785	Vari_b40-14_v1.hap1.chr02.ver1.0.g017130.m01	-	1128	ubiquitin_ligase	-
Vari_b40-14_v1.hap1.chr02	1025242	1029412	Vari_b40-14_v1.hap1.chr02.ver1.0.g017140.m01	-	431	DNA_ligase_1-like	-
Vari_b40-14_v1.hap1.chr02	1030790	1034628	Vari_b40-14_v1.hap1.chr02.ver1.0.g017150.m01	-	426	DNA_ligase_1-like	-
Vari_b40-14_v1.hap1.chr02	1036882	1044709	Vari_b40-14_v1.hap1.chr02.ver1.0.g017160.m01	+	703	crooked_neck_cell_cycle	-
Vari_b40-14_v1.hap1.chr02	1056821	1058338	Vari_b40-14_v1.hap1.chr02.ver1.0.g017170.m01	+	505	myosin_heavy_chain	-
Vari_b40-14_v1.hap1.chr02	1060459	1069828	Vari_b40-14_v1.hap1.chr02.ver1.0.g017180.m01	+	1647	myosin_heavy_chain	-
Vari_b40-14_v1.hap1.chr02	1069911	1077322	Vari_b40-14_v1.hap1.chr02.ver1.0.g017190.m01	-	354	mitochondrial_adenine_nucleotide_transporter_ADNT1-like	-
Vari_b40-14_v1.hap1.chr02	1083942	1084256	Vari_b40-14_v1.hap1.chr02.ver1.0.g017200.m01	+	104	glycosyltransferase_family_28	-
Vari_b40-14_v1.hap1.chr02	1093559	1098680	Vari_b40-14_v1.hap1.chr02.ver1.0.g017210.m01	+	956	extra-large_G_(DUF3133)	-
Vari_b40-14_v1.hap1.chr02	1101519	1105817	Vari_b40-14_v1.hap1.chr02.ver1.0.g017220.m01	+	427	trichome_birefringence-like_26	-
Vari_b40-14_v1.hap1.chr02	1113396	1140324	Vari_b40-14_v1.hap1.chr02.ver1.0.g017230.m01	+	475	hydroquinone_glucosyltransferase	-
Vari_b40-14_v1.hap1.chr02	1115033	1117638	Vari_b40-14_v1.hap1.chr02.ver1.0.g017240.m01	+	498	high_mobility_group_B1	-
Vari_b40-14_v1.hap1.chr02	1124934	1129538	Vari_b40-14_v1.hap1.chr02.ver1.0.g017250.m01	+	393	transmembrane_amino_acid_transporter_family	-
Vari_b40-14_v1.hap1.chr02	1132792	1133677	Vari_b40-14_v1.hap1.chr02.ver1.0.g017260.m01	+	153	plant_K16L22-9	-
Vari_b40-14_v1.hap1.chr02	1148962	1155912	Vari_b40-14_v1.hap1.chr02.ver1.0.g017270.m01	+	325	transport_SEC13_homolog_B-like	-
Vari_b40-14_v1.hap1.chr02	1160795	1162679	Vari_b40-14_v1.hap1.chr02.ver1.0.g017280.m01	+	342	dihydroflavonol-4-reductase	-
Vari_b40-14_v1.hap1.chr02	1164113	1166955	Vari_b40-14_v1.hap1.chr02.ver1.0.g017290.m01	+	214	1-acyl-sn-glycerol-3-phosphate_acyltransferase	-
Vari_b40-14_v1.hap1.chr02	1167201	1168549	Vari_b40-14_v1.hap1.chr02.ver1.0.g017300.m01	-	342	probable_WRKY_transcription_factor_41	-
Vari_b40-14_v1.hap1.chr02	1170545	1175674	Vari_b40-14_v1.hap1.chr02.ver1.0.g017310.m01	-	235	KAT8_regulatory_NSL_complex_subunit_3	-
Vari_b40-14_v1.hap1.chr02	1179655	1180160	Vari_b40-14_v1.hap1.chr02.ver1.0.g017320.m01	-	95	subtilisin-like_protease	-
Vari_b40-14_v1.hap1.chr02	1184283	1185547	Vari_b40-14_v1.hap1.chr02.ver1.0.g017330.m01	-	359	probable_inactive_receptor_kinase_At5g58300	KIN
Vari_b40-14_v1.hap1.chr02	1188255	1189440	Vari_b40-14_v1.hap1.chr02.ver1.0.g017340.m01	+	264	NDR1_HIN1_13	-
Vari_b40-14_v1.hap1.chr02	1192691	1192918	Vari_b40-14_v1.hap1.chr02.ver1.0.g017350.m01	+	75	hypothetical_protein_PRUPE_ppa000245mg	-
Vari_b40-14_v1.hap1.chr02	1193202	1198293	Vari_b40-14_v1.hap1.chr02.ver1.0.g017360.m01	-	510	probable_polygalacturonase	-
Vari_b40-14_v1.hap1.chr02	1201128	1204218	Vari_b40-14_v1.hap1.chr02.ver1.0.g017370.m01	-	189	abscisic_acid_receptor_PYL8-like	-
Vari_b40-14_v1.hap1.chr02	1207839	1213332	Vari_b40-14_v1.hap1.chr02.ver1.0.g017380.m01	+	456	DNA_primase_small_subunit	-
Vari_b40-14_v1.hap1.chr02	1213759	1214866	Vari_b40-14_v1.hap1.chr02.ver1.0.g017390.m01	-	264	Ethylene-responsive_transcription_factor	-
Vari_b40-14_v1.hap1.chr02	1225007	1226236	Vari_b40-14_v1.hap1.chr02.ver1.0.g017400.m01	+	409	uncharacterized_protein_LOC109794458,_partial	-
Vari_b40-14_v1.hap1.chr02	1246353	1250628	Vari_b40-14_v1.hap1.chr02.ver1.0.g017410.m01	+	381	splicing_proline-_and_glutamine-rich	-
Vari_b40-14_v1.hap1.chr02	1267002	1271669	Vari_b40-14_v1.hap1.chr02.ver1.0.g017420.m01	+	629	endoglucanase_6-like_precursor	-
Vari_b40-14_v1.hap1.chr02	1272115	1273891	Vari_b40-14_v1.hap1.chr02.ver1.0.g017430.m01	-	393	probable_phosphatase_2C_8	-
Vari_b40-14_v1.hap1.chr02	1276457	1282613	Vari_b40-14_v1.hap1.chr02.ver1.0.g017440.m01	+	598	F-box_LRR	RLP
Vari_b40-14_v1.hap1.chr02	1283757	1293399	Vari_b40-14_v1.hap1.chr02.ver1.0.g017450.m01	-	661	long_chain_acyl-_synthetase_4-like	-
Vari_b40-14_v1.hap1.chr02	1293997	1313432	Vari_b40-14_v1.hap1.chr02.ver1.0.g017460.m01	-	445	mitochondrial_inner_membrane_OXA1-like	-
Vari_b40-14_v1.hap1.chr02	1314669	1318445	Vari_b40-14_v1.hap1.chr02.ver1.0.g017470.m01	-	387	RING_U-box_superfamily	-
Vari_b40-14_v1.hap1.chr02	1325892	1332384	Vari_b40-14_v1.hap1.chr02.ver1.0.g017480.m01	+	423	PHD_finger	-
Vari_b40-14_v1.hap1.chr02	1339191	1340043	Vari_b40-14_v1.hap1.chr02.ver1.0.g017490.m01	+	156	iron-sulfur_assembly	-
Vari_b40-14_v1.hap1.chr02	1345000	1345353	Vari_b40-14_v1.hap1.chr02.ver1.0.g017500.m01	-	117	vacuolar_sorting-associated_32_homolog_2-like	-
Vari_b40-14_v1.hap1.chr02	1355157	1357657	Vari_b40-14_v1.hap1.chr02.ver1.0.g017510.m01	+	84	uncharacterized_protein_LOC109810939	-
Vari_b40-14_v1.hap1.chr02	1357875	1358761	Vari_b40-14_v1.hap1.chr02.ver1.0.g017520.m01	-	198	NAD(P)H-quinone_oxidoreductase_subunit_chloroplastic	-
Vari_b40-14_v1.hap1.chr02	1362073	1370528	Vari_b40-14_v1.hap1.chr02.ver1.0.g017530.m01	+	1178	zinc_finger_CCCH_domain-containing_13-like	-
Vari_b40-14_v1.hap1.chr02	1372998	1377966	Vari_b40-14_v1.hap1.chr02.ver1.0.g017540.m01	+	168	Pleckstrin_homology_(PH)_domain-containing	-
Vari_b40-14_v1.hap1.chr02	1379088	1385217	Vari_b40-14_v1.hap1.chr02.ver1.0.g017550.m01	+	310	26S_proteasome_non-ATPase_regulatory_subunit_7_homolog_A-like	-
Vari_b40-14_v1.hap1.chr02	1387607	1391773	Vari_b40-14_v1.hap1.chr02.ver1.0.g017560.m01	+	235	Nucleoside_diphosphate_kinase_1	-
Vari_b40-14_v1.hap1.chr02	1393038	1397636	Vari_b40-14_v1.hap1.chr02.ver1.0.g017570.m01	+	205	ribosome_maturation_factor	-
Vari_b40-14_v1.hap1.chr02	1397616	1405662	Vari_b40-14_v1.hap1.chr02.ver1.0.g017580.m01	-	558	pentatricopeptide_repeat-containing_At3g16010	-
Vari_b40-14_v1.hap1.chr02	1406291	1408049	Vari_b40-14_v1.hap1.chr02.ver1.0.g017590.m01	+	415	cytochrome_b561_and_DOMON_domain-containing_At3g61750-like	-
Vari_b40-14_v1.hap1.chr02	1412098	1413177	Vari_b40-14_v1.hap1.chr02.ver1.0.g017600.m01	+	166	hypothetical_protein_POPTR_0001s10570g	-
Vari_b40-14_v1.hap1.chr02	1419447	1419719	Vari_b40-14_v1.hap1.chr02.ver1.0.g017610.m01	+	90	phosphatase_2C_family	-
Vari_b40-14_v1.hap1.chr02	1423285	1428213	Vari_b40-14_v1.hap1.chr02.ver1.0.g017620.m01	+	502	probable_phosphatase_2C_8	-
Vari_b40-14_v1.hap1.chr02	1431003	1431350	Vari_b40-14_v1.hap1.chr02.ver1.0.g017630.m01	-	115	indole-3-acetaldehyde_oxidase-like	-
Vari_b40-14_v1.hap1.chr02	1439113	1439370	Vari_b40-14_v1.hap1.chr02.ver1.0.g017640.m01	-	85	hypothetical_protein_SORBIDRAFT_02g008960	-
Vari_b40-14_v1.hap1.chr02	1447937	1453203	Vari_b40-14_v1.hap1.chr02.ver1.0.g017650.m01	+	374	UDP-D-glucose_UDP-D-galactose_4-epimerase	-
Vari_b40-14_v1.hap1.chr02	1454216	1463824	Vari_b40-14_v1.hap1.chr02.ver1.0.g017660.m01	-	609	dynamin-related_5A	-
Vari_b40-14_v1.hap1.chr02	1467110	1472922	Vari_b40-14_v1.hap1.chr02.ver1.0.g017670.m01	-	348	UDP-D-glucose_UDP-D-galactose_4-epimerase	-
Vari_b40-14_v1.hap1.chr02	1477816	1481552	Vari_b40-14_v1.hap1.chr02.ver1.0.g017680.m01	+	339	GDSL_esterase_lipase_At4g10955-like	-
Vari_b40-14_v1.hap1.chr02	1485025	1485737	Vari_b40-14_v1.hap1.chr02.ver1.0.g017690.m01	-	194	late_embryogenesis_abundant_At1g64065	-
Vari_b40-14_v1.hap1.chr02	1488381	1491691	Vari_b40-14_v1.hap1.chr02.ver1.0.g017700.m01	-	583	phosphatidylinositol_4-kinase_gamma_4-like	-
Vari_b40-14_v1.hap1.chr02	1502703	1504872	Vari_b40-14_v1.hap1.chr02.ver1.0.g017710.m01	+	408	GDSL-like_lipase_acylhydrolase	-
Vari_b40-14_v1.hap1.chr02	1505121	1507613	Vari_b40-14_v1.hap1.chr02.ver1.0.g017720.m01	-	263	calcineurin_B_7	-
Vari_b40-14_v1.hap1.chr02	1512534	1516496	Vari_b40-14_v1.hap1.chr02.ver1.0.g017730.m01	-	219	Calcineurin_B_7	-
Vari_b40-14_v1.hap1.chr02	1519021	1527566	Vari_b40-14_v1.hap1.chr02.ver1.0.g017740.m01	+	1304	RING_U-box	-
Vari_b40-14_v1.hap1.chr02	1528105	1533849	Vari_b40-14_v1.hap1.chr02.ver1.0.g017750.m01	-	316	E3_ubiquitin-_ligase_SINAT5-like	-
Vari_b40-14_v1.hap1.chr02	1538293	1543169	Vari_b40-14_v1.hap1.chr02.ver1.0.g017760.m01	+	603	Galactose-binding	-
Vari_b40-14_v1.hap1.chr02	1544768	1549036	Vari_b40-14_v1.hap1.chr02.ver1.0.g017770.m01	+	305	nuclear_transport_factor_2_(NTF2)_family	-
Vari_b40-14_v1.hap1.chr02	1552201	1557883	Vari_b40-14_v1.hap1.chr02.ver1.0.g017780.m01	+	167	uncharacterized_LOC103649536	-
Vari_b40-14_v1.hap1.chr02	1558642	1562124	Vari_b40-14_v1.hap1.chr02.ver1.0.g017790.m01	+	189	RNA_polymerase_II_transcriptional_coactivator_KELP	-
Vari_b40-14_v1.hap1.chr02	1562781	1564155	Vari_b40-14_v1.hap1.chr02.ver1.0.g017800.m01	+	371	glutaredoxin_family	-
Vari_b40-14_v1.hap1.chr02	1574622	1577485	Vari_b40-14_v1.hap1.chr02.ver1.0.g017810.m01	-	378	DCD_(development_and_cell_death)_domain	-
Vari_b40-14_v1.hap1.chr02	1580442	1583769	Vari_b40-14_v1.hap1.chr02.ver1.0.g017820.m01	+	488	3-oxoacyl-[acyl-carrier-_]_synthase_chloroplastic-like	-
Vari_b40-14_v1.hap1.chr02	1590392	1594668	Vari_b40-14_v1.hap1.chr02.ver1.0.g017830.m01	+	696	auxin_response_factor_2	-
Vari_b40-14_v1.hap1.chr02	1599811	1603889	Vari_b40-14_v1.hap1.chr02.ver1.0.g017840.m01	+	741	cellulose_synthase_G3	-
Vari_b40-14_v1.hap1.chr02	1612401	1616233	Vari_b40-14_v1.hap1.chr02.ver1.0.g017850.m01	+	734	cellulose_synthase_G3	-
Vari_b40-14_v1.hap1.chr02	1619985	1626045	Vari_b40-14_v1.hap1.chr02.ver1.0.g017860.m01	+	726	cellulose_synthase_G3	-
Vari_b40-14_v1.hap1.chr02	1633003	1633817	Vari_b40-14_v1.hap1.chr02.ver1.0.g017870.m01	-	166	Subtilisin-like_protease	-
Vari_b40-14_v1.hap1.chr02	1639101	1639457	Vari_b40-14_v1.hap1.chr02.ver1.0.g017880.m01	+	94	Cellulose_synthase_G3	-
Vari_b40-14_v1.hap1.chr02	1643116	1646609	Vari_b40-14_v1.hap1.chr02.ver1.0.g017890.m01	+	728	cellulose_synthase_G3	-
Vari_b40-14_v1.hap1.chr02	1648687	1649106	Vari_b40-14_v1.hap1.chr02.ver1.0.g017900.m01	+	139	cellulose_synthase_G3	-
Vari_b40-14_v1.hap1.chr02	1650104	1653535	Vari_b40-14_v1.hap1.chr02.ver1.0.g017910.m01	+	734	cellulose_synthase_G3	-
Vari_b40-14_v1.hap1.chr02	1654786	1658096	Vari_b40-14_v1.hap1.chr02.ver1.0.g017920.m01	+	722	cellulose_synthase_G3	-
Vari_b40-14_v1.hap1.chr02	1663726	1667437	Vari_b40-14_v1.hap1.chr02.ver1.0.g017930.m01	+	735	cellulose_synthase_G3	-
Vari_b40-14_v1.hap1.chr02	1669930	1672843	Vari_b40-14_v1.hap1.chr02.ver1.0.g017940.m01	+	720	cellulose_synthase_G3	-
Vari_b40-14_v1.hap1.chr02	1673536	1677368	Vari_b40-14_v1.hap1.chr02.ver1.0.g017950.m01	+	725	cellulose_synthase_G3	-
Vari_b40-14_v1.hap1.chr02	1684766	1688027	Vari_b40-14_v1.hap1.chr02.ver1.0.g017960.m01	+	722	cellulose_synthase_G3	-
Vari_b40-14_v1.hap1.chr02	1688050	1689716	Vari_b40-14_v1.hap1.chr02.ver1.0.g017970.m01	-	248	RING_U-box_superfamily	-
Vari_b40-14_v1.hap1.chr02	1692846	1697897	Vari_b40-14_v1.hap1.chr02.ver1.0.g017980.m01	-	199	30S_ribosomal_S6_chloroplastic	-
Vari_b40-14_v1.hap1.chr02	1698506	1704061	Vari_b40-14_v1.hap1.chr02.ver1.0.g017990.m01	+	267	26S_proteasome_non-ATPase_regulatory_subunit_8_homolog_A-like	-
Vari_b40-14_v1.hap1.chr02	1704825	1707746	Vari_b40-14_v1.hap1.chr02.ver1.0.g018000.m01	+	303	ABL_interactor_3	-
Vari_b40-14_v1.hap1.chr02	1709170	1714476	Vari_b40-14_v1.hap1.chr02.ver1.0.g018010.m01	-	412	DUF2439_family	-
Vari_b40-14_v1.hap1.chr02	1731163	1738096	Vari_b40-14_v1.hap1.chr02.ver1.0.g018020.m01	+	953	plant_regulator_RWP-RK_family	-
Vari_b40-14_v1.hap1.chr02	1738549	1740920	Vari_b40-14_v1.hap1.chr02.ver1.0.g018030.m01	-	260	bidirectional_sugar_transporter_SWEET6b-like	-
Vari_b40-14_v1.hap1.chr02	1745684	1756551	Vari_b40-14_v1.hap1.chr02.ver1.0.g018040.m01	-	591	kinesin_light_chain	-
Vari_b40-14_v1.hap1.chr02	1758618	1759247	Vari_b40-14_v1.hap1.chr02.ver1.0.g018050.m01	-	209	B3_domain-containing_At2g33720-like	-
Vari_b40-14_v1.hap1.chr02	1761682	1762451	Vari_b40-14_v1.hap1.chr02.ver1.0.g018060.m01	-	84	proline-rich_family	-
Vari_b40-14_v1.hap1.chr02	1766478	1767107	Vari_b40-14_v1.hap1.chr02.ver1.0.g018070.m01	-	86	proline-rich_family	-
Vari_b40-14_v1.hap1.chr02	1769757	1773281	Vari_b40-14_v1.hap1.chr02.ver1.0.g018080.m01	-	542	beta-amylase_chloroplastic-like	-
Vari_b40-14_v1.hap1.chr02	1779265	1784048	Vari_b40-14_v1.hap1.chr02.ver1.0.g018090.m01	+	149	Spc97_Spc98_family_of_spindle_pole_body_(SBP)_component	-
Vari_b40-14_v1.hap1.chr02	1784595	1788691	Vari_b40-14_v1.hap1.chr02.ver1.0.g018100.m01	+	513	heat_shock_70_(Hsp_70)_family	-
Vari_b40-14_v1.hap1.chr02	1789298	1798819	Vari_b40-14_v1.hap1.chr02.ver1.0.g018110.m01	-	724	carbon-nitrogen_hydrolase_family	-
Vari_b40-14_v1.hap1.chr02	1802924	1813021	Vari_b40-14_v1.hap1.chr02.ver1.0.g018120.m01	-	716	ABC_transporter_F_family_member_3	CN
Vari_b40-14_v1.hap1.chr02	1814500	1816336	Vari_b40-14_v1.hap1.chr02.ver1.0.g018130.m01	+	327	carboxyl-terminal_peptidase	-
Vari_b40-14_v1.hap1.chr02	1822484	1827032	Vari_b40-14_v1.hap1.chr02.ver1.0.g018140.m01	+	590	trehalase	-
Vari_b40-14_v1.hap1.chr02	1831125	1833676	Vari_b40-14_v1.hap1.chr02.ver1.0.g018150.m01	+	336	short-chain_dehydrogenase_TIC_chloroplastic-like	-
Vari_b40-14_v1.hap1.chr02	1837556	1843816	Vari_b40-14_v1.hap1.chr02.ver1.0.g018160.m01	+	584	methyltransferase_mitochondrial	-
Vari_b40-14_v1.hap1.chr02	1852029	1853036	Vari_b40-14_v1.hap1.chr02.ver1.0.g018170.m01	-	271	myb-related_Myb4-like	-
Vari_b40-14_v1.hap1.chr02	1882417	1887423	Vari_b40-14_v1.hap1.chr02.ver1.0.g018180.m01	-	725	Transducin_WD40_repeat-like_superfamily	-
Vari_b40-14_v1.hap1.chr02	1896508	1899261	Vari_b40-14_v1.hap1.chr02.ver1.0.g018190.m01	+	288	dof_zinc_finger_-like	-
Vari_b40-14_v1.hap1.chr02	1900123	1902980	Vari_b40-14_v1.hap1.chr02.ver1.0.g018200.m01	-	171	ORMDL_family	-
Vari_b40-14_v1.hap1.chr02	1904486	1904926	Vari_b40-14_v1.hap1.chr02.ver1.0.g018210.m01	-	146	BTB_POZ_domain-containing_At3g05675-like	-
Vari_b40-14_v1.hap1.chr02	1904959	1905807	Vari_b40-14_v1.hap1.chr02.ver1.0.g018220.m01	-	282	BTB_POZ_domain-containing_At3g05675-like	-
Vari_b40-14_v1.hap1.chr02	1946814	1953221	Vari_b40-14_v1.hap1.chr02.ver1.0.g018230.m01	+	893	bHLH_transcription_factor	-
Vari_b40-14_v1.hap1.chr02	1955624	1958078	Vari_b40-14_v1.hap1.chr02.ver1.0.g018240.m01	+	455	aluminum-activated_malate_transporter_10-like	-
Vari_b40-14_v1.hap1.chr02	1958822	1961762	Vari_b40-14_v1.hap1.chr02.ver1.0.g018250.m01	+	409	zinc_finger_HIT_domain-containing_2_isoform_X2	N
Vari_b40-14_v1.hap1.chr02	1962340	1979622	Vari_b40-14_v1.hap1.chr02.ver1.0.g018260.m01	+	470	FAS-associated_factor_2-B	-
Vari_b40-14_v1.hap1.chr02	1981964	1983129	Vari_b40-14_v1.hap1.chr02.ver1.0.g018270.m01	+	206	TRANSPARENT_TESTA_16-like	-
Vari_b40-14_v1.hap1.chr02	1984535	1988311	Vari_b40-14_v1.hap1.chr02.ver1.0.g018280.m01	+	682	WNK_kinase	KIN
Vari_b40-14_v1.hap1.chr02	1989397	1991636	Vari_b40-14_v1.hap1.chr02.ver1.0.g018290.m01	-	106	yippee-like_At4g27745	-
Vari_b40-14_v1.hap1.chr02	1993617	1997980	Vari_b40-14_v1.hap1.chr02.ver1.0.g018300.m01	+	749	oligopeptide_transporter_7-like	-
Vari_b40-14_v1.hap1.chr02	2000402	2009515	Vari_b40-14_v1.hap1.chr02.ver1.0.g018310.m01	+	764	methyltransferase_1	-
Vari_b40-14_v1.hap1.chr02	2009837	2010726	Vari_b40-14_v1.hap1.chr02.ver1.0.g018320.m01	-	192	early_nodulin_1	-
Vari_b40-14_v1.hap1.chr02	2012025	2016018	Vari_b40-14_v1.hap1.chr02.ver1.0.g018330.m01	-	459	Major_facilitator_superfamily	-
Vari_b40-14_v1.hap1.chr02	2019501	2020574	Vari_b40-14_v1.hap1.chr02.ver1.0.g018340.m01	-	357	aldolase_like	-
Vari_b40-14_v1.hap1.chr02	2021290	2025202	Vari_b40-14_v1.hap1.chr02.ver1.0.g018350.m01	-	361	Metal-dependent_hydrolase	-
Vari_b40-14_v1.hap1.chr02	2026221	2031840	Vari_b40-14_v1.hap1.chr02.ver1.0.g018360.m01	+	317	Uro-adherence_factor	-
Vari_b40-14_v1.hap1.chr02	2032743	2036666	Vari_b40-14_v1.hap1.chr02.ver1.0.g018370.m01	-	252	zinc_finger_matrin-type	-
Vari_b40-14_v1.hap1.chr02	2037432	2047581	Vari_b40-14_v1.hap1.chr02.ver1.0.g018380.m01	-	732	kinase_superfamily	KIN
Vari_b40-14_v1.hap1.chr02	2053132	2055317	Vari_b40-14_v1.hap1.chr02.ver1.0.g018390.m01	-	250	Erythronate-4-phosphate_dehydrogenase_family	-
Vari_b40-14_v1.hap1.chr02	2063660	2067019	Vari_b40-14_v1.hap1.chr02.ver1.0.g018400.m01	+	661	OPT_family_oligopeptide_transporter	-
Vari_b40-14_v1.hap1.chr02	2070343	2073167	Vari_b40-14_v1.hap1.chr02.ver1.0.g018410.m01	+	665	OPT_family_oligopeptide_transporter	-
Vari_b40-14_v1.hap1.chr02	2074247	2086838	Vari_b40-14_v1.hap1.chr02.ver1.0.g018420.m01	-	500	Hop-interacting_THI002	-
Vari_b40-14_v1.hap1.chr02	2088057	2093304	Vari_b40-14_v1.hap1.chr02.ver1.0.g018430.m01	-	554	Ypt_Rab-GAP_domain_of_gyp1p_superfamily	-
Vari_b40-14_v1.hap1.chr02	2092720	2098318	Vari_b40-14_v1.hap1.chr02.ver1.0.g018440.m01	+	280	plant_F25P12-18	-
Vari_b40-14_v1.hap1.chr02	2098444	2104420	Vari_b40-14_v1.hap1.chr02.ver1.0.g018450.m01	+	275	embryogenesis-associated_EMB8	-
Vari_b40-14_v1.hap1.chr02	2113418	2113960	Vari_b40-14_v1.hap1.chr02.ver1.0.g018460.m01	+	180	hypothetical_protein_VOLCADRAFT_92090	-
Vari_b40-14_v1.hap1.chr02	2120991	2122819	Vari_b40-14_v1.hap1.chr02.ver1.0.g018470.m01	-	526	cytochrome_P450_78A9-like	-
Vari_b40-14_v1.hap1.chr02	2129947	2137258	Vari_b40-14_v1.hap1.chr02.ver1.0.g018480.m01	+	197	Mediator_subunit_Med10	-
Vari_b40-14_v1.hap1.chr02	2137692	2138812	Vari_b40-14_v1.hap1.chr02.ver1.0.g018490.m01	-	192	homeobox_leucine_zipper_family	-
Vari_b40-14_v1.hap1.chr02	2153916	2155848	Vari_b40-14_v1.hap1.chr02.ver1.0.g018500.m01	+	447	aldehyde_oxidase_GLOX-like	-
Vari_b40-14_v1.hap1.chr02	2174206	2175992	Vari_b40-14_v1.hap1.chr02.ver1.0.g018510.m01	+	468	basic_helix-loop-helix_family	-
Vari_b40-14_v1.hap1.chr02	2182041	2185520	Vari_b40-14_v1.hap1.chr02.ver1.0.g018520.m01	-	476	alpha_beta-Hydrolases_superfamily	-
Vari_b40-14_v1.hap1.chr02	2194105	2195823	Vari_b40-14_v1.hap1.chr02.ver1.0.g018530.m01	+	376	GDSL-motif_lipase_hydrolase_family	-
Vari_b40-14_v1.hap1.chr02	2198305	2200575	Vari_b40-14_v1.hap1.chr02.ver1.0.g018540.m01	+	266	beta-carotene_isomerase_chloroplastic	-
Vari_b40-14_v1.hap1.chr02	2201910	2204076	Vari_b40-14_v1.hap1.chr02.ver1.0.g018550.m01	+	401	endoglucanase_1-like	-
Vari_b40-14_v1.hap1.chr02	2209166	2210992	Vari_b40-14_v1.hap1.chr02.ver1.0.g018560.m01	+	440	Lung_seven_transmembrane_receptor_family	-
Vari_b40-14_v1.hap1.chr02	2214985	2216324	Vari_b40-14_v1.hap1.chr02.ver1.0.g018570.m01	+	339	BRANCHLESS_TRICHOME	-
Vari_b40-14_v1.hap1.chr02	2220195	2222581	Vari_b40-14_v1.hap1.chr02.ver1.0.g018580.m01	+	526	growth-regulating_factor	-
Vari_b40-14_v1.hap1.chr02	2224530	2226465	Vari_b40-14_v1.hap1.chr02.ver1.0.g018590.m01	-	538	IQ-DOMAIN_1-like	-
Vari_b40-14_v1.hap1.chr02	2229018	2229980	Vari_b40-14_v1.hap1.chr02.ver1.0.g018600.m01	+	309	Glutaredoxin_family	-
Vari_b40-14_v1.hap1.chr02	2236436	2237944	Vari_b40-14_v1.hap1.chr02.ver1.0.g018610.m01	-	405	NAC_domain-containing_43-like	-
Vari_b40-14_v1.hap1.chr02	2245888	2246478	Vari_b40-14_v1.hap1.chr02.ver1.0.g018620.m01	-	196	DUF4228_domain	-
Vari_b40-14_v1.hap1.chr02	2253359	2256073	Vari_b40-14_v1.hap1.chr02.ver1.0.g018630.m01	+	394	alcohol_dehydrogenase_1	-
Vari_b40-14_v1.hap1.chr02	2257110	2264239	Vari_b40-14_v1.hap1.chr02.ver1.0.g018640.m01	-	325	polyadenylate-binding_-interacting_12-like	-
Vari_b40-14_v1.hap1.chr02	2265489	2277124	Vari_b40-14_v1.hap1.chr02.ver1.0.g018650.m01	+	1174	RING_FYVE_PHD_zinc_finger_superfamily	-
Vari_b40-14_v1.hap1.chr02	2277645	2288942	Vari_b40-14_v1.hap1.chr02.ver1.0.g018660.m01	+	609	ubiquitin_carboxyl-terminal_hydrolase_family	-
Vari_b40-14_v1.hap1.chr02	2289205	2292291	Vari_b40-14_v1.hap1.chr02.ver1.0.g018670.m01	-	318	Glycosyl_hydrolase_superfamily	-
Vari_b40-14_v1.hap1.chr02	2293040	2295519	Vari_b40-14_v1.hap1.chr02.ver1.0.g018680.m01	+	173	60S_acidic_ribosomal_family	-
Vari_b40-14_v1.hap1.chr02	2303888	2305512	Vari_b40-14_v1.hap1.chr02.ver1.0.g018690.m01	-	157	hypothetical_protein_L484_015373	-
Vari_b40-14_v1.hap1.chr02	2308970	2309508	Vari_b40-14_v1.hap1.chr02.ver1.0.g018700.m01	+	75	Avr9_Cf-9_rapidly_elicited	-
Vari_b40-14_v1.hap1.chr02	2312752	2313286	Vari_b40-14_v1.hap1.chr02.ver1.0.g018710.m01	+	127	pyruvate_dehydrogenase_E1_component_subunit_alpha-_chloroplastic	-
Vari_b40-14_v1.hap1.chr02	2314317	2318166	Vari_b40-14_v1.hap1.chr02.ver1.0.g018720.m01	-	438	Polyketide_cyclase_dehydrase_and_lipid_transport_superfamily	-
Vari_b40-14_v1.hap1.chr02	2320305	2327245	Vari_b40-14_v1.hap1.chr02.ver1.0.g018730.m01	-	405	galactosyltransferase_family	-
Vari_b40-14_v1.hap1.chr02	2330519	2335290	Vari_b40-14_v1.hap1.chr02.ver1.0.g018740.m01	+	763	ankyrin_domain	-
Vari_b40-14_v1.hap1.chr02	2337840	2343371	Vari_b40-14_v1.hap1.chr02.ver1.0.g018750.m01	+	784	subtilase_family	-
Vari_b40-14_v1.hap1.chr02	2345613	2347119	Vari_b40-14_v1.hap1.chr02.ver1.0.g018760.m01	+	362	subtilase_family	-
Vari_b40-14_v1.hap1.chr02	2347310	2348054	Vari_b40-14_v1.hap1.chr02.ver1.0.g018770.m01	+	217	Subtilase_family	-
Vari_b40-14_v1.hap1.chr02	2349208	2352784	Vari_b40-14_v1.hap1.chr02.ver1.0.g018780.m01	+	787	subtilase_family	-
Vari_b40-14_v1.hap1.chr02	2356229	2356666	Vari_b40-14_v1.hap1.chr02.ver1.0.g018790.m01	-	145	E3_ubiquitin-_ligase_RHA1B-like	-
Vari_b40-14_v1.hap1.chr02	2358996	2361969	Vari_b40-14_v1.hap1.chr02.ver1.0.g018800.m01	+	217	mitochondrial_ribosomal_L11	-
Vari_b40-14_v1.hap1.chr02	2364748	2368985	Vari_b40-14_v1.hap1.chr02.ver1.0.g018810.m01	+	439	metal_tolerance_1-like	-
Vari_b40-14_v1.hap1.chr02	2375340	2376225	Vari_b40-14_v1.hap1.chr02.ver1.0.g018820.m01	-	174	caffeic_acid_3-O-methyltransferase	-
Vari_b40-14_v1.hap1.chr02	2385712	2392896	Vari_b40-14_v1.hap1.chr02.ver1.0.g018830.m01	-	348	DOWNY_MILDEW_RESISTANCE_6	-
Vari_b40-14_v1.hap1.chr02	2395211	2396948	Vari_b40-14_v1.hap1.chr02.ver1.0.g018840.m01	+	218	soluble_inorganic_pyrophosphatase	-
Vari_b40-14_v1.hap1.chr02	2397456	2398668	Vari_b40-14_v1.hap1.chr02.ver1.0.g018850.m01	+	165	probable_F-box_At2g36090	-
Vari_b40-14_v1.hap1.chr02	2397981	2402235	Vari_b40-14_v1.hap1.chr02.ver1.0.g018860.m01	-	106	mitochondrial_import_inner_membrane_translocase_subunit_Tim13	-
Vari_b40-14_v1.hap1.chr02	2407837	2409660	Vari_b40-14_v1.hap1.chr02.ver1.0.g018870.m01	+	456	B3_domain-containing_Os03g0120900-like	-
Vari_b40-14_v1.hap1.chr02	2418400	2420089	Vari_b40-14_v1.hap1.chr02.ver1.0.g018880.m01	-	179	heavy_metal_transport_detoxification_superfamily	-
Vari_b40-14_v1.hap1.chr02	2429350	2436045	Vari_b40-14_v1.hap1.chr02.ver1.0.g018890.m01	-	634	NAC_domain-containing_62-like	-
Vari_b40-14_v1.hap1.chr02	2437124	2439713	Vari_b40-14_v1.hap1.chr02.ver1.0.g018900.m01	-	232	RING_U-box_superfamily	-
Vari_b40-14_v1.hap1.chr02	2442106	2452656	Vari_b40-14_v1.hap1.chr02.ver1.0.g018910.m01	-	111	zinc_finger_family	-
Vari_b40-14_v1.hap1.chr02	2453766	2491066	Vari_b40-14_v1.hap1.chr02.ver1.0.g018920.m01	-	1197	ARM_repeat_superfamily	-
Vari_b40-14_v1.hap1.chr02	2497070	2497633	Vari_b40-14_v1.hap1.chr02.ver1.0.g018930.m01	+	187	zinc_finger_family	-
Vari_b40-14_v1.hap1.chr02	2501829	2519370	Vari_b40-14_v1.hap1.chr02.ver1.0.g018940.m01	+	875	probable_cinnamyl_alcohol_dehydrogenase_1	-
Vari_b40-14_v1.hap1.chr02	2527764	2529422	Vari_b40-14_v1.hap1.chr02.ver1.0.g018950.m01	-	357	WAT1-related_At5g07050-like	-
Vari_b40-14_v1.hap1.chr02	2531107	2533816	Vari_b40-14_v1.hap1.chr02.ver1.0.g018960.m01	-	365	WAT1-related_At5g07050-like	-
Vari_b40-14_v1.hap1.chr02	2535233	2537173	Vari_b40-14_v1.hap1.chr02.ver1.0.g018970.m01	-	365	WAT1-related_At5g07050-like	-
Vari_b40-14_v1.hap1.chr02	2537975	2551050	Vari_b40-14_v1.hap1.chr02.ver1.0.g018980.m01	-	1047	Nucleoporin_autopeptidase	-
Vari_b40-14_v1.hap1.chr02	2568914	2569893	Vari_b40-14_v1.hap1.chr02.ver1.0.g018990.m01	+	314	AP2_domain_class_transcription_factor	-
Vari_b40-14_v1.hap1.chr02	2573426	2575202	Vari_b40-14_v1.hap1.chr02.ver1.0.g019000.m01	+	368	WAT1-related_At3g30340-like	-
Vari_b40-14_v1.hap1.chr02	2576850	2578410	Vari_b40-14_v1.hap1.chr02.ver1.0.g019010.m01	-	264	proline-rich_receptor_kinase_PERK11	-
Vari_b40-14_v1.hap1.chr02	2578652	2582136	Vari_b40-14_v1.hap1.chr02.ver1.0.g019020.m01	+	632	probable_methyltransferase_PMT17	-
Vari_b40-14_v1.hap1.chr02	2583944	2600236	Vari_b40-14_v1.hap1.chr02.ver1.0.g019030.m01	+	371	TMPIT	-
Vari_b40-14_v1.hap1.chr02	2602077	2607294	Vari_b40-14_v1.hap1.chr02.ver1.0.g019040.m01	-	815	trihelix_transcription_factor_GTL1-like_isoform_X2	-
Vari_b40-14_v1.hap1.chr02	2622448	2624290	Vari_b40-14_v1.hap1.chr02.ver1.0.g019050.m01	-	533	transferring_glycosyl_group_transferase	-
Vari_b40-14_v1.hap1.chr02	2630566	2632484	Vari_b40-14_v1.hap1.chr02.ver1.0.g019060.m01	+	460	probable_receptor_kinase_At4g10390	KIN
Vari_b40-14_v1.hap1.chr02	2635138	2638550	Vari_b40-14_v1.hap1.chr02.ver1.0.g019070.m01	+	152	FATTY_ACID_EXPORT_chloroplastic	-
Vari_b40-14_v1.hap1.chr02	2643791	2648182	Vari_b40-14_v1.hap1.chr02.ver1.0.g019080.m01	+	336	major_intrinsic_(MIP)_family_transporter	-
Vari_b40-14_v1.hap1.chr02	2649627	2659294	Vari_b40-14_v1.hap1.chr02.ver1.0.g019090.m01	+	981	peptidase_M1_family	-
Vari_b40-14_v1.hap1.chr02	2661486	2664270	Vari_b40-14_v1.hap1.chr02.ver1.0.g019100.m01	+	319	hydroxyproline-rich_glyco_family	-
Vari_b40-14_v1.hap1.chr02	2665963	2668022	Vari_b40-14_v1.hap1.chr02.ver1.0.g019110.m01	+	464	BTB_POZ_domain-containing_At5g41330-like	-
Vari_b40-14_v1.hap1.chr02	2674907	2677173	Vari_b40-14_v1.hap1.chr02.ver1.0.g019120.m01	+	569	transporter_arsB	-
Vari_b40-14_v1.hap1.chr02	2681853	2684289	Vari_b40-14_v1.hap1.chr02.ver1.0.g019130.m01	+	545	Cytochrome_P450_86A2	-
Vari_b40-14_v1.hap1.chr02	2690497	2698992	Vari_b40-14_v1.hap1.chr02.ver1.0.g019140.m01	-	870	H[+]-ATPase_7	-
Vari_b40-14_v1.hap1.chr02	2703390	2704096	Vari_b40-14_v1.hap1.chr02.ver1.0.g019150.m01	-	147	RING_FYVE_PHD_zinc_finger	-
Vari_b40-14_v1.hap1.chr02	2708281	2708598	Vari_b40-14_v1.hap1.chr02.ver1.0.g019160.m01	+	105	hypothetical_protein_SORBIDRAFT_07g005630	-
Vari_b40-14_v1.hap1.chr02	2709199	2709910	Vari_b40-14_v1.hap1.chr02.ver1.0.g019170.m01	-	209	mitochondrial_fission_ELM1-like	-
Vari_b40-14_v1.hap1.chr02	2710575	2710865	Vari_b40-14_v1.hap1.chr02.ver1.0.g019180.m01	-	96	hypothetical_protein_PRUPE_ppa000222mg	-
Vari_b40-14_v1.hap1.chr02	2726292	2728715	Vari_b40-14_v1.hap1.chr02.ver1.0.g019190.m01	+	252	H[+]-ATPase_7	-
Vari_b40-14_v1.hap1.chr02	2732777	2741911	Vari_b40-14_v1.hap1.chr02.ver1.0.g019200.m01	+	901	mitogen-activated_kinase_kinase_kinase_YODA-like	KIN
Vari_b40-14_v1.hap1.chr02	2741940	2752888	Vari_b40-14_v1.hap1.chr02.ver1.0.g019210.m01	-	315	NAD(P)-binding_Rossmann-fold_superfamily	-
Vari_b40-14_v1.hap1.chr02	2754201	2757080	Vari_b40-14_v1.hap1.chr02.ver1.0.g019220.m01	-	287	probable_aquaporin_PIP1-2	-
Vari_b40-14_v1.hap1.chr02	2761572	2771358	Vari_b40-14_v1.hap1.chr02.ver1.0.g019230.m01	-	548	signal_peptide_peptidase-like_4	-
Vari_b40-14_v1.hap1.chr02	2774529	2776121	Vari_b40-14_v1.hap1.chr02.ver1.0.g019240.m01	-	530	stress_response_NST1	-
Vari_b40-14_v1.hap1.chr02	2778880	2784299	Vari_b40-14_v1.hap1.chr02.ver1.0.g019250.m01	-	774	ALBINO_OR_PALE-GREEN_13	-
Vari_b40-14_v1.hap1.chr02	2787453	2792225	Vari_b40-14_v1.hap1.chr02.ver1.0.g019260.m01	+	818	phosphatidylinositol_N-acetyglucosaminlytransferase_subunit_P	-
Vari_b40-14_v1.hap1.chr02	2794689	2798015	Vari_b40-14_v1.hap1.chr02.ver1.0.g019270.m01	+	534	GMP_synthase_[glutamine-hydrolyzing]	-
Vari_b40-14_v1.hap1.chr02	2798877	2799934	Vari_b40-14_v1.hap1.chr02.ver1.0.g019280.m01	+	321	gibberellin_20-oxidase	-
Vari_b40-14_v1.hap1.chr02	2802254	2807180	Vari_b40-14_v1.hap1.chr02.ver1.0.g019290.m01	-	633	transcription_factor_EGL1-like	-
Vari_b40-14_v1.hap1.chr02	2830231	2834220	Vari_b40-14_v1.hap1.chr02.ver1.0.g019300.m01	-	182	DUF2365_family	-
Vari_b40-14_v1.hap1.chr02	2835722	2839319	Vari_b40-14_v1.hap1.chr02.ver1.0.g019310.m01	-	385	tyrosine--tRNA_ligase_cytoplasmic-like	-
Vari_b40-14_v1.hap1.chr02	2840302	2850814	Vari_b40-14_v1.hap1.chr02.ver1.0.g019320.m01	+	1100	P-loop_nucleoside_triphosphate_hydrolases_superfamily_with_CH_(Calponin_Homology)_domain-containing	-
Vari_b40-14_v1.hap1.chr02	2851918	2859039	Vari_b40-14_v1.hap1.chr02.ver1.0.g019330.m01	+	560	Mitochondrial_substrate_carrier_family	-
Vari_b40-14_v1.hap1.chr02	2859563	2864048	Vari_b40-14_v1.hap1.chr02.ver1.0.g019340.m01	-	758	transcription_factor_S-_central_domain	-
Vari_b40-14_v1.hap1.chr02	2865338	2876647	Vari_b40-14_v1.hap1.chr02.ver1.0.g019350.m01	-	595	bromo-adjacent-like_(BAH)_domain	-
Vari_b40-14_v1.hap1.chr02	2885482	2887999	Vari_b40-14_v1.hap1.chr02.ver1.0.g019360.m01	+	369	Haloacid_dehalogenase-like_hydrolase_(HAD)_superfamily	-
Vari_b40-14_v1.hap1.chr02	2891026	2902591	Vari_b40-14_v1.hap1.chr02.ver1.0.g019370.m01	+	526	glutamate--cysteine_chloroplastic	-
Vari_b40-14_v1.hap1.chr02	2905334	2907476	Vari_b40-14_v1.hap1.chr02.ver1.0.g019380.m01	+	324	Tubulin_beta-1_chain	-
Vari_b40-14_v1.hap1.chr02	2906682	2907519	Vari_b40-14_v1.hap1.chr02.ver1.0.g019390.m01	+	178	Tubulin_beta-1_chain	-
Vari_b40-14_v1.hap1.chr02	2908052	2922752	Vari_b40-14_v1.hap1.chr02.ver1.0.g019400.m01	-	488	kinase_family	KIN
Vari_b40-14_v1.hap1.chr02	2929744	2976001	Vari_b40-14_v1.hap1.chr02.ver1.0.g019410.m01	+	1851	lysine-specific_demethylase_JMJ18-like	-
Vari_b40-14_v1.hap1.chr02	2977201	2980473	Vari_b40-14_v1.hap1.chr02.ver1.0.g019420.m01	+	169	receptor_kinase_Xa21	-
Vari_b40-14_v1.hap1.chr02	2982672	2982908	Vari_b40-14_v1.hap1.chr02.ver1.0.g019430.m01	+	78	AT-hook_motif_nuclear-localized_9-like	-
Vari_b40-14_v1.hap1.chr02	2985296	2986581	Vari_b40-14_v1.hap1.chr02.ver1.0.g019440.m01	+	230	phospholipase_(PEARLI_4)_family	-
Vari_b40-14_v1.hap1.chr02	2987743	2994942	Vari_b40-14_v1.hap1.chr02.ver1.0.g019450.m01	+	346	AT_hook_motif_DNA-binding_family	-
Vari_b40-14_v1.hap1.chr02	2995736	3001834	Vari_b40-14_v1.hap1.chr02.ver1.0.g019460.m01	-	400	probable_phospholipid_hydroperoxide_glutathione_peroxidase	-
Vari_b40-14_v1.hap1.chr02	3002230	3005226	Vari_b40-14_v1.hap1.chr02.ver1.0.g019470.m01	-	241	probable_phospholipid_hydroperoxide_glutathione_peroxidase	-
Vari_b40-14_v1.hap1.chr02	3005851	3007479	Vari_b40-14_v1.hap1.chr02.ver1.0.g019480.m01	-	542	xyloglucan_galactosyltransferase_KATAMARI1_homolog	-
Vari_b40-14_v1.hap1.chr02	3007524	3035314	Vari_b40-14_v1.hap1.chr02.ver1.0.g019490.m01	-	1007	FT-interacting_1-like	-
Vari_b40-14_v1.hap1.chr02	3015165	3022834	Vari_b40-14_v1.hap1.chr02.ver1.0.g019500.m01	+	2318	uncharacterized_protein_LOC109705053	-
Vari_b40-14_v1.hap1.chr02	3040742	3045948	Vari_b40-14_v1.hap1.chr02.ver1.0.g019510.m01	+	248	glutathione_S-transferase_T1-like	-
Vari_b40-14_v1.hap1.chr02	3045999	3059968	Vari_b40-14_v1.hap1.chr02.ver1.0.g019520.m01	-	984	probable_copper-transporting_ATPase_HMA5	-
Vari_b40-14_v1.hap1.chr02	3065843	3068040	Vari_b40-14_v1.hap1.chr02.ver1.0.g019530.m01	-	496	probable_copper-transporting_ATPase_HMA5	-
Vari_b40-14_v1.hap1.chr02	3068508	3071232	Vari_b40-14_v1.hap1.chr02.ver1.0.g019540.m01	-	198	probable_copper-transporting_ATPase_HMA5_isoform_X2	-
Vari_b40-14_v1.hap1.chr02	3078583	3081002	Vari_b40-14_v1.hap1.chr02.ver1.0.g019550.m01	+	457	oxalate--_ligase	-
Vari_b40-14_v1.hap1.chr02	3084792	3089031	Vari_b40-14_v1.hap1.chr02.ver1.0.g019560.m01	+	333	serine_racemase	-
Vari_b40-14_v1.hap1.chr02	3089247	3093436	Vari_b40-14_v1.hap1.chr02.ver1.0.g019570.m01	-	447	tubulin_beta-1_chain	-
Vari_b40-14_v1.hap1.chr02	3098447	3100491	Vari_b40-14_v1.hap1.chr02.ver1.0.g019580.m01	-	294	probable_LRR_receptor-like_serine_threonine-_kinase_At1g63430	KIN
Vari_b40-14_v1.hap1.chr02	3101763	3105310	Vari_b40-14_v1.hap1.chr02.ver1.0.g019590.m01	+	633	RNA-binding_NOB1	-
Vari_b40-14_v1.hap1.chr02	3106489	3111885	Vari_b40-14_v1.hap1.chr02.ver1.0.g019600.m01	-	660	probable_LRR_receptor-like_serine_threonine-_kinase_At1g63430	RLK
Vari_b40-14_v1.hap1.chr02	3117737	3118830	Vari_b40-14_v1.hap1.chr02.ver1.0.g019610.m01	-	272	glycosyltransferase_family_90	-
Vari_b40-14_v1.hap1.chr02	3119936	3120262	Vari_b40-14_v1.hap1.chr02.ver1.0.g019620.m01	-	108	AUGMIN_subunit_8-like_isoform_X1	-
Vari_b40-14_v1.hap1.chr02	3125399	3127459	Vari_b40-14_v1.hap1.chr02.ver1.0.g019630.m01	+	202	tubby_C_2	-
Vari_b40-14_v1.hap1.chr02	3132619	3133351	Vari_b40-14_v1.hap1.chr02.ver1.0.g019640.m01	+	206	tubby_C_2	-
Vari_b40-14_v1.hap1.chr02	3138816	3140046	Vari_b40-14_v1.hap1.chr02.ver1.0.g019650.m01	+	210	LURP-one-related_11-like	-
Vari_b40-14_v1.hap1.chr02	3140558	3146245	Vari_b40-14_v1.hap1.chr02.ver1.0.g019660.m01	-	916	myosin_heavy_chain	-
Vari_b40-14_v1.hap1.chr02	3153915	3154265	Vari_b40-14_v1.hap1.chr02.ver1.0.g019670.m01	+	116	nuclear_transcription_factor_Y_subunit_C-3-like	-
Vari_b40-14_v1.hap1.chr02	3158145	3158354	Vari_b40-14_v1.hap1.chr02.ver1.0.g019680.m01	-	69	nucleotide_binding	-
Vari_b40-14_v1.hap1.chr02	3168838	3170091	Vari_b40-14_v1.hap1.chr02.ver1.0.g019690.m01	+	187	Remorin_family	-
Vari_b40-14_v1.hap1.chr02	3170430	3187517	Vari_b40-14_v1.hap1.chr02.ver1.0.g019700.m01	-	480	DEAD-box_ATP-dependent_RNA_helicase_8-like	-
Vari_b40-14_v1.hap1.chr02	3199590	3200146	Vari_b40-14_v1.hap1.chr02.ver1.0.g019710.m01	-	151	Agenet_and_bromo-adjacent_homology_(BAH)_domain-containing	-
Vari_b40-14_v1.hap1.chr02	3202401	3202843	Vari_b40-14_v1.hap1.chr02.ver1.0.g019720.m01	-	117	phosphoethanolamine_N-methyltransferase	-
Vari_b40-14_v1.hap1.chr02	3204174	3204461	Vari_b40-14_v1.hap1.chr02.ver1.0.g019730.m01	+	95	ribosomal_S14_(chloroplast)	-
Vari_b40-14_v1.hap1.chr02	3207699	3212854	Vari_b40-14_v1.hap1.chr02.ver1.0.g019740.m01	-	465	NEP-interacting_(DUF239)	-
Vari_b40-14_v1.hap1.chr02	3222343	3222864	Vari_b40-14_v1.hap1.chr02.ver1.0.g019750.m01	+	173	tetratricopeptide_repeat_(TPR)-containing	-
Vari_b40-14_v1.hap1.chr02	3226177	3228065	Vari_b40-14_v1.hap1.chr02.ver1.0.g019760.m01	-	393	NEP-interacting_(DUF239)	-
Vari_b40-14_v1.hap1.chr02	3234491	3234944	Vari_b40-14_v1.hap1.chr02.ver1.0.g019770.m01	+	92	mitogen-activated_kinase_kinase_kinase_YODA-like	-
Vari_b40-14_v1.hap1.chr02	3239210	3240692	Vari_b40-14_v1.hap1.chr02.ver1.0.g019780.m01	+	208	mitogen-activated_kinase_kinase_kinase_YODA-like	-
Vari_b40-14_v1.hap1.chr02	3244276	3245186	Vari_b40-14_v1.hap1.chr02.ver1.0.g019790.m01	-	197	carboxyl-terminal_peptidase	-
Vari_b40-14_v1.hap1.chr02	3255781	3257214	Vari_b40-14_v1.hap1.chr02.ver1.0.g019800.m01	+	150	BEACH-DOMAIN_HOMOLOG_A1	-
Vari_b40-14_v1.hap1.chr02	3271528	3272091	Vari_b40-14_v1.hap1.chr02.ver1.0.g019810.m01	-	153	Agenet_and_bromo-adjacent_homology_(BAH)_domain-containing	-
Vari_b40-14_v1.hap1.chr02	3275238	3277357	Vari_b40-14_v1.hap1.chr02.ver1.0.g019820.m01	-	337	NEP-interacting_(DUF239)	-
Vari_b40-14_v1.hap1.chr02	3280676	3282126	Vari_b40-14_v1.hap1.chr02.ver1.0.g019830.m01	-	312	NEP-interacting_(DUF239)	-
Vari_b40-14_v1.hap1.chr02	3282819	3283203	Vari_b40-14_v1.hap1.chr02.ver1.0.g019840.m01	-	88	NEP-interacting_(DUF239)	-
Vari_b40-14_v1.hap1.chr02	3290921	3295739	Vari_b40-14_v1.hap1.chr02.ver1.0.g019850.m01	+	457	mitogen-activated_kinase_kinase_kinase_YODA-like	KIN
Vari_b40-14_v1.hap1.chr02	3303565	3305500	Vari_b40-14_v1.hap1.chr02.ver1.0.g019860.m01	-	338	NEP-interacting_(DUF239)	-
Vari_b40-14_v1.hap1.chr02	3313833	3314566	Vari_b40-14_v1.hap1.chr02.ver1.0.g019870.m01	+	80	Protein_KIAA0664-like_protein	-
Vari_b40-14_v1.hap1.chr02	3315572	3317511	Vari_b40-14_v1.hap1.chr02.ver1.0.g019880.m01	+	285	transcription_initiation_factor_beta_subunit	-
Vari_b40-14_v1.hap1.chr02	3317840	3321495	Vari_b40-14_v1.hap1.chr02.ver1.0.g019890.m01	+	298	stress-response_A_B_barrel_domain-containing_UP3-like_isoform_X3	-
Vari_b40-14_v1.hap1.chr02	3329807	3335070	Vari_b40-14_v1.hap1.chr02.ver1.0.g019900.m01	-	754	DEAD-box_ATP-dependent_RNA_helicase_48-like	-
Vari_b40-14_v1.hap1.chr02	3337937	3346576	Vari_b40-14_v1.hap1.chr02.ver1.0.g019910.m01	-	264	senescence-associated_family	-
Vari_b40-14_v1.hap1.chr02	3340234	3340587	Vari_b40-14_v1.hap1.chr02.ver1.0.g019920.m01	-	117	type_1_phosphatases_regulator_YPI1	-
Vari_b40-14_v1.hap1.chr02	3347608	3355376	Vari_b40-14_v1.hap1.chr02.ver1.0.g019930.m01	-	773	30S_ribosomal_S1	-
Vari_b40-14_v1.hap1.chr02	3355873	3356869	Vari_b40-14_v1.hap1.chr02.ver1.0.g019940.m01	-	194	LIM_domain-containing_WLIM2b-like	-
Vari_b40-14_v1.hap1.chr02	3381987	3385377	Vari_b40-14_v1.hap1.chr02.ver1.0.g019950.m01	+	676	scarecrow_28	-
Vari_b40-14_v1.hap1.chr02	3385333	3399964	Vari_b40-14_v1.hap1.chr02.ver1.0.g019960.m01	-	570	methyl-_-binding_domain-containing_13-like	-
Vari_b40-14_v1.hap1.chr02	3404481	3405276	Vari_b40-14_v1.hap1.chr02.ver1.0.g019970.m01	-	226	carboxyl-terminal_peptidase	-
Vari_b40-14_v1.hap1.chr02	3409681	3416507	Vari_b40-14_v1.hap1.chr02.ver1.0.g019980.m01	-	558	UBX_domain-containing	-
Vari_b40-14_v1.hap1.chr02	3418113	3419687	Vari_b40-14_v1.hap1.chr02.ver1.0.g019990.m01	-	172	UBX_domain-containing	-
Vari_b40-14_v1.hap1.chr02	3421351	3436785	Vari_b40-14_v1.hap1.chr02.ver1.0.g020000.m01	+	474	GPI_transamidase_subunit_PIG-U	-
Vari_b40-14_v1.hap1.chr02	3441858	3444336	Vari_b40-14_v1.hap1.chr02.ver1.0.g020010.m01	+	472	cytochrome_P450_87A3-like	-
Vari_b40-14_v1.hap1.chr02	3444877	3464043	Vari_b40-14_v1.hap1.chr02.ver1.0.g020020.m01	-	735	HAPLESS_2_isoform_X2	-
Vari_b40-14_v1.hap1.chr02	3464799	3478123	Vari_b40-14_v1.hap1.chr02.ver1.0.g020030.m01	-	529	probable_NOT_transcription_complex_subunit_VIP2_isoform_X1	-
Vari_b40-14_v1.hap1.chr02	3479765	3487605	Vari_b40-14_v1.hap1.chr02.ver1.0.g020040.m01	+	756	PAS_domain-containing_tyrosine_kinase_family	CK
Vari_b40-14_v1.hap1.chr02	3492806	3497069	Vari_b40-14_v1.hap1.chr02.ver1.0.g020050.m01	+	494	IQ-DOMAIN_14-like	-
Vari_b40-14_v1.hap1.chr02	3501323	3505240	Vari_b40-14_v1.hap1.chr02.ver1.0.g020060.m01	-	328	RHOMBOID_2	-
Vari_b40-14_v1.hap1.chr02	3511348	3516109	Vari_b40-14_v1.hap1.chr02.ver1.0.g020070.m01	-	330	Replication_factor_C_subunit_2	-
Vari_b40-14_v1.hap1.chr02	3519877	3527731	Vari_b40-14_v1.hap1.chr02.ver1.0.g020080.m01	+	383	Zinc_C3HC4_type_(RING_finger)_family	-
[truncated: 26,260 more rows]
[truncated: 1 more columns]
