# Supplementary material for: Introgression among North American wild grapes (Vitis) fuels biotic and abiotic adaptation
Source: Genome Biol. 2021 Sep 3;22:254. doi: 10.1186/s13059-021-02467-z (PMC8414701; doi:10.1186/s13059-021-02467-z)
Supplement: Supplementary file 6 — Additional file 6: Dataset S3. Significant SNPs (FDR adjusted p < 0.05) from GWAS with bacterial levels of the causative agent of Pierce’s Disease. [file 13059_2021_2467_MOESM6_ESM.csv]

Species	Chromosome	Position	p-value	Bonferroni adjusted p-values
arizona	chr01	2326373	1.05E-10	5.74E-04
arizona	chr01	2326405	4.02E-09	2.19E-02
arizona	chr01	4137287	8.10E-09	4.42E-02
arizona	chr01	4982196	1.79E-09	9.78E-03
arizona	chr01	9703040	2.00E-09	1.09E-02
arizona	chr01	9703811	1.09E-10	5.96E-04
arizona	chr01	9707876	5.99E-09	3.27E-02
arizona	chr01	9708714	3.39E-09	1.85E-02
arizona	chr01	9709468	4.27E-10	2.33E-03
arizona	chr01	9710437	2.29E-09	1.25E-02
arizona	chr01	9711647	3.09E-09	1.68E-02
arizona	chr01	9718921	3.57E-09	1.95E-02
arizona	chr01	9721734	1.89E-10	1.03E-03
arizona	chr01	9744396	2.15E-10	1.17E-03
arizona	chr01	9747680	4.45E-09	2.43E-02
arizona	chr01	9758609	3.55E-09	1.94E-02
arizona	chr01	10512889	7.06E-09	3.85E-02
arizona	chr01	11350323	5.70E-10	3.11E-03
arizona	chr01	14152273	7.22E-09	3.94E-02
arizona	chr01	14152290	8.76E-09	4.78E-02
arizona	chr01	19748008	2.27E-10	1.24E-03
arizona	chr01	19787490	3.43E-09	1.87E-02
arizona	chr01	20540786	3.22E-09	1.76E-02
arizona	chr01	23807323	1.45E-09	7.90E-03
arizona	chr02	552129	3.08E-09	1.68E-02
arizona	chr02	3516457	8.73E-09	4.76E-02
arizona	chr02	18985667	2.18E-09	1.19E-02
arizona	chr02	18990605	4.67E-10	2.55E-03
arizona	chr03	7682092	1.30E-09	7.09E-03
arizona	chr03	8912637	5.19E-09	2.83E-02
arizona	chr03	9943052	7.78E-09	4.24E-02
arizona	chr03	9944534	8.09E-09	4.41E-02
arizona	chr04	10764227	1.09E-12	5.94E-06
arizona	chr04	13071615	5.36E-10	2.92E-03
arizona	chr04	15327490	5.34E-09	2.91E-02
arizona	chr04	15327506	7.91E-09	4.32E-02
arizona	chr04	15327715	2.48E-10	1.35E-03
arizona	chr04	15327730	3.60E-10	1.97E-03
arizona	chr04	15328068	2.14E-11	1.17E-04
arizona	chr04	15328069	9.19E-12	5.02E-05
arizona	chr04	15334890	5.57E-09	3.04E-02
arizona	chr04	15334896	8.37E-09	4.57E-02
arizona	chr04	15335167	1.28E-09	6.98E-03
arizona	chr04	15335174	7.30E-10	3.99E-03
arizona	chr04	15335258	9.82E-10	5.36E-03
arizona	chr04	15337417	8.47E-11	4.62E-04
arizona	chr04	15337450	6.51E-09	3.55E-02
arizona	chr04	15337643	3.65E-09	1.99E-02
arizona	chr04	15337659	3.40E-09	1.86E-02
arizona	chr04	15341440	9.41E-10	5.13E-03
arizona	chr04	15341465	1.38E-11	7.54E-05
arizona	chr04	15341553	5.59E-09	3.05E-02
arizona	chr04	15342381	4.37E-09	2.38E-02
arizona	chr04	19543759	1.20E-09	6.55E-03
arizona	chr04	20529379	4.04E-10	2.20E-03
arizona	chr04	20530808	3.14E-09	1.71E-02
arizona	chr04	20530817	2.13E-09	1.16E-02
arizona	chr04	20541346	7.83E-10	4.27E-03
arizona	chr04	20545098	5.34E-09	2.91E-02
arizona	chr04	20554700	1.24E-09	6.78E-03
arizona	chr04	20559446	4.94E-09	2.70E-02
arizona	chr04	20565303	1.05E-09	5.74E-03
arizona	chr04	23775592	2.02E-10	1.10E-03
arizona	chr04	23827556	9.36E-10	5.11E-03
arizona	chr04	23827571	7.01E-09	3.83E-02
arizona	chr04	26102246	1.78E-10	9.73E-04
arizona	chr04	30075378	2.64E-09	1.44E-02
arizona	chr04	30107162	1.25E-09	6.85E-03
arizona	chr04	30107264	4.43E-09	2.42E-02
arizona	chr05	817885	4.21E-09	2.30E-02
arizona	chr05	940385	6.19E-09	3.37E-02
arizona	chr05	6681510	2.51E-09	1.37E-02
arizona	chr05	6684518	5.38E-09	2.93E-02
arizona	chr05	6684646	1.35E-09	7.35E-03
arizona	chr05	6684647	1.14E-09	6.21E-03
arizona	chr05	8195674	2.83E-09	1.55E-02
arizona	chr05	8195747	2.32E-09	1.27E-02
arizona	chr05	8196082	4.69E-09	2.56E-02
arizona	chr05	8401836	1.61E-09	8.80E-03
arizona	chr05	8596558	6.15E-09	3.35E-02
arizona	chr05	13868684	7.21E-09	3.94E-02
arizona	chr05	14317011	6.01E-09	3.28E-02
arizona	chr05	18678890	4.51E-09	2.46E-02
arizona	chr05	18684315	5.53E-10	3.02E-03
arizona	chr05	18734245	8.00E-09	4.37E-02
arizona	chr05	18797055	5.67E-09	3.09E-02
arizona	chr05	22783077	5.70E-10	3.11E-03
arizona	chr05	22862683	7.51E-10	4.10E-03
arizona	chr05	22862704	8.77E-10	4.79E-03
arizona	chr05	24165242	4.18E-09	2.28E-02
arizona	chr06	7393893	6.15E-09	3.35E-02
arizona	chr06	8272075	4.62E-09	2.52E-02
arizona	chr06	8272525	4.23E-09	2.31E-02
arizona	chr06	8272671	1.99E-09	1.09E-02
arizona	chr06	8272742	1.82E-09	9.94E-03
arizona	chr06	8272922	7.23E-10	3.94E-03
arizona	chr06	8273063	2.32E-09	1.26E-02
arizona	chr06	8274158	5.33E-11	2.91E-04
arizona	chr06	8274557	1.68E-11	9.18E-05
arizona	chr06	8274992	3.85E-09	2.10E-02
arizona	chr06	12898911	1.98E-09	1.08E-02
arizona	chr06	12898973	9.30E-11	5.07E-04
arizona	chr06	12898987	2.49E-10	1.36E-03
arizona	chr06	12899069	2.66E-09	1.45E-02
arizona	chr06	12899073	1.61E-09	8.81E-03
arizona	chr06	12904431	1.82E-10	9.92E-04
arizona	chr06	12904434	2.38E-10	1.30E-03
arizona	chr06	12904458	2.33E-09	1.27E-02
arizona	chr06	12912949	4.88E-09	2.66E-02
arizona	chr06	12921688	6.89E-09	3.76E-02
arizona	chr06	12923649	6.55E-09	3.57E-02
arizona	chr06	12924087	4.16E-09	2.27E-02
arizona	chr06	12930970	4.92E-09	2.68E-02
arizona	chr06	12931659	1.11E-10	6.06E-04
arizona	chr06	12941862	3.29E-11	1.79E-04
arizona	chr06	12953009	5.24E-09	2.86E-02
arizona	chr06	12953038	6.88E-11	3.75E-04
arizona	chr06	12970889	2.13E-09	1.16E-02
arizona	chr06	14308008	3.14E-09	1.71E-02
arizona	chr06	14313585	7.40E-10	4.04E-03
arizona	chr06	15454366	8.13E-09	4.44E-02
arizona	chr06	15464739	7.67E-11	4.19E-04
arizona	chr06	15851397	1.32E-10	7.18E-04
arizona	chr06	15853348	1.05E-09	5.75E-03
arizona	chr06	15855738	1.36E-09	7.43E-03
arizona	chr06	15864338	1.02E-09	5.56E-03
arizona	chr06	15865926	1.92E-11	1.05E-04
arizona	chr06	16095880	4.73E-09	2.58E-02
arizona	chr06	16210534	2.16E-09	1.18E-02
arizona	chr06	16382114	6.14E-09	3.35E-02
arizona	chr06	20089840	6.10E-10	3.33E-03
arizona	chr06	20090561	8.18E-09	4.47E-02
arizona	chr06	22450063	1.89E-09	1.03E-02
arizona	chr06	22450070	2.78E-09	1.52E-02
arizona	chr06	22450079	1.03E-09	5.63E-03
arizona	chr06	22450089	1.63E-09	8.89E-03
arizona	chr07	3085160	1.17E-10	6.37E-04
arizona	chr07	3085512	1.33E-10	7.28E-04
arizona	chr07	3085529	1.58E-11	8.60E-05
arizona	chr07	3085569	6.91E-10	3.77E-03
arizona	chr07	3085646	4.07E-09	2.22E-02
arizona	chr07	3085759	6.30E-09	3.44E-02
arizona	chr07	3088126	1.84E-09	1.00E-02
arizona	chr07	3332039	3.31E-10	1.81E-03
arizona	chr07	3503420	2.33E-10	1.27E-03
arizona	chr07	3503564	2.18E-09	1.19E-02
arizona	chr07	3503742	5.08E-10	2.77E-03
arizona	chr07	3505949	2.28E-09	1.25E-02
arizona	chr07	3507530	2.11E-09	1.15E-02
arizona	chr07	3507786	8.91E-11	4.86E-04
arizona	chr07	3511045	1.58E-10	8.62E-04
arizona	chr07	3511050	3.83E-11	2.09E-04
arizona	chr07	3512168	2.55E-09	1.39E-02
arizona	chr07	3520700	1.10E-09	5.98E-03
arizona	chr07	3522076	6.85E-09	3.74E-02
arizona	chr07	3522985	1.15E-09	6.25E-03
arizona	chr07	3604173	7.84E-10	4.28E-03
arizona	chr07	3605823	4.50E-09	2.46E-02
arizona	chr07	3608054	4.29E-10	2.34E-03
arizona	chr07	3608195	1.22E-09	6.65E-03
arizona	chr07	3609539	5.99E-09	3.27E-02
arizona	chr07	3611466	3.16E-10	1.72E-03
arizona	chr07	3614105	5.16E-10	2.81E-03
arizona	chr07	4258037	3.14E-09	1.71E-02
arizona	chr07	4258039	2.70E-09	1.47E-02
arizona	chr07	5710036	3.99E-09	2.18E-02
arizona	chr07	5713568	2.10E-09	1.15E-02
arizona	chr07	5713571	1.78E-09	9.70E-03
arizona	chr07	5713801	3.09E-09	1.69E-02
arizona	chr07	6249363	1.95E-09	1.06E-02
arizona	chr07	19811745	6.78E-09	3.70E-02
arizona	chr07	19815178	2.13E-09	1.16E-02
arizona	chr07	19970801	6.20E-10	3.38E-03
arizona	chr07	19995111	4.78E-09	2.61E-02
arizona	chr07	20177495	6.87E-12	3.75E-05
arizona	chr07	20177499	2.82E-12	1.54E-05
arizona	chr07	22582010	5.89E-10	3.21E-03
arizona	chr07	26997040	8.17E-09	4.46E-02
arizona	chr07	28735853	1.78E-10	9.74E-04
arizona	chr07	29708922	2.89E-09	1.58E-02
arizona	chr07	30085088	1.99E-10	1.08E-03
arizona	chr07	34104887	5.81E-10	3.17E-03
arizona	chr08	13615790	4.68E-11	2.56E-04
arizona	chr08	13615812	4.01E-11	2.19E-04
arizona	chr08	13635994	2.30E-09	1.26E-02
arizona	chr08	13635997	3.92E-09	2.14E-02
arizona	chr08	13636007	2.03E-09	1.11E-02
arizona	chr08	13636076	4.26E-09	2.33E-02
arizona	chr08	15276433	3.39E-09	1.85E-02
arizona	chr08	15360749	5.61E-09	3.06E-02
arizona	chr08	15907720	8.68E-09	4.73E-02
arizona	chr08	16067882	3.47E-09	1.89E-02
arizona	chr08	16081892	4.86E-11	2.65E-04
arizona	chr08	16529068	2.79E-11	1.52E-04
arizona	chr08	16911925	2.66E-10	1.45E-03
arizona	chr09	365442	5.56E-11	3.03E-04
arizona	chr09	365467	7.63E-11	4.16E-04
arizona	chr09	2004702	8.00E-10	4.37E-03
arizona	chr09	2379008	7.04E-10	3.84E-03
arizona	chr09	4030896	7.55E-09	4.12E-02
arizona	chr09	4176399	3.18E-09	1.73E-02
arizona	chr09	4176400	2.19E-09	1.20E-02
arizona	chr09	4721098	1.37E-10	7.48E-04
arizona	chr09	5816851	2.67E-09	1.46E-02
arizona	chr09	14217227	6.14E-09	3.35E-02
arizona	chr09	15054301	4.45E-10	2.43E-03
arizona	chr09	16524763	2.71E-10	1.48E-03
arizona	chr09	21052913	4.58E-09	2.50E-02
arizona	chr10	4107731	1.88E-10	1.03E-03
arizona	chr10	4235060	3.95E-09	2.16E-02
arizona	chr10	12646678	2.79E-09	1.52E-02
arizona	chr10	12650412	3.56E-09	1.94E-02
arizona	chr10	13999499	3.90E-09	2.13E-02
arizona	chr10	14007246	6.40E-09	3.49E-02
arizona	chr11	3422642	7.58E-10	4.13E-03
arizona	chr11	3425926	3.89E-09	2.12E-02
arizona	chr11	3427600	4.93E-09	2.69E-02
arizona	chr11	3427630	4.94E-09	2.69E-02
arizona	chr11	4800892	2.33E-10	1.27E-03
arizona	chr11	4800985	5.64E-10	3.08E-03
arizona	chr11	4801419	4.10E-09	2.24E-02
arizona	chr11	6519587	6.49E-09	3.54E-02
arizona	chr11	6523694	3.77E-09	2.06E-02
arizona	chr11	6551053	8.43E-10	4.60E-03
arizona	chr11	6555496	1.29E-09	7.03E-03
arizona	chr11	6559875	1.23E-10	6.73E-04
arizona	chr11	6559923	1.32E-09	7.19E-03
arizona	chr11	6562518	7.02E-09	3.83E-02
arizona	chr11	6710710	2.64E-09	1.44E-02
arizona	chr11	6850595	2.03E-09	1.11E-02
arizona	chr11	6850614	2.82E-09	1.54E-02
arizona	chr11	12653994	5.88E-10	3.21E-03
arizona	chr11	12654025	1.20E-09	6.54E-03
arizona	chr12	1042138	6.38E-10	3.48E-03
arizona	chr12	1042147	1.10E-09	6.00E-03
arizona	chr12	2732283	9.12E-10	4.98E-03
arizona	chr12	3329971	2.39E-09	1.30E-02
arizona	chr12	3329972	1.38E-09	7.51E-03
arizona	chr12	3333406	6.18E-09	3.37E-02
arizona	chr12	3362640	3.37E-09	1.84E-02
arizona	chr12	3362649	3.55E-10	1.94E-03
arizona	chr12	3362708	1.86E-09	1.02E-02
arizona	chr12	3362713	1.25E-09	6.85E-03
arizona	chr12	3362724	2.16E-09	1.18E-02
arizona	chr12	3363793	3.66E-10	2.00E-03
arizona	chr12	3371831	1.64E-10	8.95E-04
arizona	chr12	3372707	4.67E-09	2.55E-02
arizona	chr12	3505422	1.07E-09	5.84E-03
arizona	chr12	3505752	3.76E-12	2.05E-05
arizona	chr12	3505773	1.04E-10	5.66E-04
arizona	chr12	3966074	4.95E-09	2.70E-02
arizona	chr12	3966254	1.28E-09	7.00E-03
arizona	chr12	3966266	5.49E-09	3.00E-02
arizona	chr12	3967464	4.54E-09	2.47E-02
arizona	chr12	3969684	4.05E-09	2.21E-02
arizona	chr12	3972363	1.46E-09	7.99E-03
arizona	chr12	3976237	5.01E-09	2.74E-02
arizona	chr12	3978721	3.76E-09	2.05E-02
arizona	chr12	3989412	2.66E-09	1.45E-02
arizona	chr12	3994563	1.91E-09	1.04E-02
arizona	chr12	3997280	3.68E-12	2.01E-05
arizona	chr12	3997668	4.62E-09	2.52E-02
arizona	chr12	5094854	9.38E-10	5.12E-03
arizona	chr12	5159937	1.36E-10	7.41E-04
arizona	chr12	5266885	2.79E-09	1.52E-02
arizona	chr12	5896797	1.79E-09	9.75E-03
arizona	chr12	6294472	5.78E-09	3.16E-02
arizona	chr12	6298285	1.97E-09	1.07E-02
arizona	chr12	6663795	2.95E-09	1.61E-02
arizona	chr12	7554593	2.25E-09	1.23E-02
arizona	chr12	7554836	4.64E-11	2.53E-04
arizona	chr12	8094926	3.80E-09	2.08E-02
arizona	chr12	9657568	7.40E-09	4.04E-02
arizona	chr12	9702696	8.26E-09	4.51E-02
arizona	chr12	9772759	5.57E-10	3.04E-03
arizona	chr12	9812519	1.41E-10	7.68E-04
arizona	chr12	9817590	5.07E-09	2.77E-02
arizona	chr12	9819653	2.28E-10	1.24E-03
arizona	chr12	9830273	6.05E-10	3.30E-03
arizona	chr12	10018914	2.46E-09	1.34E-02
arizona	chr12	10508450	7.86E-09	4.29E-02
arizona	chr12	10553616	4.52E-10	2.47E-03
arizona	chr12	10557082	5.86E-10	3.20E-03
arizona	chr12	10587628	4.98E-10	2.72E-03
arizona	chr12	10592156	5.56E-10	3.03E-03
arizona	chr12	10593248	7.68E-09	4.19E-02
arizona	chr12	10594007	3.21E-10	1.75E-03
arizona	chr12	10596625	4.57E-12	2.50E-05
arizona	chr12	10599546	2.17E-10	1.18E-03
arizona	chr12	10602971	1.97E-09	1.08E-02
arizona	chr12	10622004	6.06E-09	3.31E-02
arizona	chr12	10633555	1.67E-09	9.11E-03
arizona	chr12	12864874	3.71E-09	2.02E-02
arizona	chr12	16880843	6.51E-12	3.55E-05
arizona	chr12	20168667	3.18E-10	1.73E-03
arizona	chr12	20345396	2.82E-09	1.54E-02
arizona	chr12	20354337	2.76E-09	1.50E-02
arizona	chr12	20355060	2.56E-10	1.40E-03
arizona	chr12	20357734	7.00E-09	3.82E-02
arizona	chr12	20357758	5.37E-09	2.93E-02
arizona	chr12	20357759	3.19E-09	1.74E-02
arizona	chr12	20358290	4.67E-10	2.55E-03
arizona	chr12	20360307	2.24E-09	1.22E-02
arizona	chr12	20360419	1.91E-10	1.04E-03
arizona	chr12	20360449	3.70E-09	2.02E-02
arizona	chr12	20361097	2.58E-13	1.41E-06
arizona	chr12	20361247	1.02E-10	5.54E-04
arizona	chr12	20361350	3.02E-09	1.65E-02
arizona	chr12	20361739	2.69E-11	1.47E-04
arizona	chr12	20362073	5.16E-09	2.82E-02
arizona	chr12	20362165	5.73E-09	3.13E-02
arizona	chr12	20362539	7.55E-09	4.12E-02
arizona	chr12	20363132	6.06E-09	3.31E-02
arizona	chr12	20363152	7.04E-12	3.84E-05
arizona	chr12	20363522	7.11E-14	3.88E-07
arizona	chr12	20363556	1.84E-11	1.00E-04
arizona	chr12	20365635	4.46E-09	2.43E-02
arizona	chr12	20366582	6.25E-10	3.41E-03
arizona	chr12	20366639	4.88E-09	2.66E-02
arizona	chr12	20366670	6.47E-12	3.53E-05
arizona	chr12	20366678	1.60E-10	8.75E-04
arizona	chr12	20366940	1.15E-09	6.25E-03
arizona	chr12	20367632	4.00E-10	2.18E-03
arizona	chr12	20367737	1.29E-09	7.05E-03
arizona	chr12	20371074	6.50E-09	3.55E-02
arizona	chr12	20371132	1.15E-09	6.28E-03
arizona	chr12	20407639	8.23E-10	4.49E-03
arizona	chr12	20562609	8.60E-09	4.69E-02
arizona	chr12	20774705	1.88E-09	1.03E-02
arizona	chr12	21078873	1.92E-09	1.05E-02
arizona	chr12	22377884	2.32E-12	1.26E-05
arizona	chr12	22563455	7.75E-12	4.23E-05
arizona	chr12	27917374	2.80E-11	1.53E-04
arizona	chr12	28030556	8.80E-09	4.80E-02
arizona	chr12	28473748	2.31E-09	1.26E-02
arizona	chr12	28603147	6.38E-09	3.48E-02
arizona	chr13	1699214	7.64E-10	4.17E-03
arizona	chr13	1699290	1.61E-12	8.79E-06
arizona	chr13	1699317	3.33E-10	1.82E-03
arizona	chr13	1699340	6.12E-10	3.34E-03
arizona	chr13	1699381	5.57E-10	3.04E-03
arizona	chr13	4792543	2.83E-09	1.54E-02
arizona	chr13	4792566	7.80E-12	4.26E-05
arizona	chr13	4792666	5.42E-09	2.96E-02
arizona	chr13	4793662	3.49E-09	1.90E-02
arizona	chr13	4793684	3.03E-09	1.65E-02
arizona	chr13	4794202	4.32E-09	2.36E-02
arizona	chr13	4794396	2.84E-09	1.55E-02
arizona	chr13	4794473	2.27E-09	1.24E-02
arizona	chr13	4796857	4.59E-09	2.51E-02
arizona	chr13	4796872	4.27E-09	2.33E-02
arizona	chr13	4797339	2.15E-09	1.17E-02
arizona	chr13	4798545	2.21E-11	1.20E-04
arizona	chr13	4798557	2.15E-11	1.17E-04
arizona	chr13	4798643	1.85E-09	1.01E-02
arizona	chr13	4800039	3.16E-09	1.72E-02
arizona	chr13	5875549	5.44E-09	2.97E-02
arizona	chr13	5974786	4.75E-09	2.59E-02
arizona	chr13	5974836	2.28E-10	1.25E-03
arizona	chr13	5978653	5.42E-09	2.96E-02
arizona	chr13	5978669	5.50E-09	3.00E-02
arizona	chr13	5978672	6.31E-09	3.45E-02
arizona	chr13	5978687	8.71E-09	4.75E-02
arizona	chr13	5978688	7.13E-09	3.89E-02
arizona	chr13	6689090	3.42E-09	1.87E-02
arizona	chr13	6689091	5.07E-09	2.77E-02
arizona	chr13	6689103	4.31E-09	2.35E-02
arizona	chr13	6693487	1.84E-09	1.00E-02
arizona	chr13	6693682	3.27E-09	1.78E-02
arizona	chr13	6696163	3.37E-09	1.84E-02
arizona	chr13	6697123	9.01E-09	4.92E-02
arizona	chr13	6759505	6.19E-09	3.37E-02
arizona	chr13	7623594	2.98E-09	1.63E-02
arizona	chr13	20085488	1.88E-09	1.03E-02
arizona	chr13	28821666	3.56E-11	1.94E-04
arizona	chr14	1351548	5.36E-09	2.92E-02
arizona	chr14	1968089	2.23E-09	1.21E-02
arizona	chr14	4282145	6.87E-09	3.75E-02
arizona	chr14	4735252	2.68E-09	1.46E-02
arizona	chr14	6381739	4.46E-09	2.43E-02
arizona	chr14	6381758	4.50E-09	2.45E-02
arizona	chr14	11090876	6.35E-10	3.46E-03
arizona	chr14	12722599	2.38E-10	1.30E-03
arizona	chr14	18813461	2.00E-09	1.09E-02
arizona	chr14	18813463	2.25E-09	1.23E-02
arizona	chr14	21412102	4.16E-11	2.27E-04
arizona	chr14	21766407	3.30E-12	1.80E-05
arizona	chr14	22294651	1.68E-10	9.17E-04
arizona	chr14	22374120	3.56E-09	1.94E-02
arizona	chr14	22758356	3.43E-10	1.87E-03
arizona	chr14	22758357	5.17E-10	2.82E-03
arizona	chr14	23364537	3.62E-09	1.98E-02
arizona	chr14	23651982	4.64E-10	2.53E-03
arizona	chr14	23651983	1.14E-10	6.24E-04
arizona	chr14	23679052	1.27E-09	6.95E-03
arizona	chr14	23679067	1.42E-09	7.74E-03
arizona	chr14	23679072	2.38E-09	1.30E-02
arizona	chr14	23679076	1.50E-09	8.20E-03
arizona	chr14	24304715	5.60E-09	3.06E-02
arizona	chr15	14948629	3.39E-09	1.85E-02
arizona	chr15	16821645	3.39E-09	1.85E-02
arizona	chr15	16842703	5.63E-11	3.07E-04
arizona	chr15	18356548	6.99E-09	3.81E-02
arizona	chr16	16129111	1.86E-09	1.02E-02
arizona	chr16	16129115	1.11E-11	6.04E-05
arizona	chr16	16129119	5.68E-10	3.10E-03
arizona	chr16	16129123	9.16E-10	5.00E-03
arizona	chr16	16129124	4.21E-12	2.30E-05
arizona	chr16	16129217	5.56E-11	3.03E-04
arizona	chr16	16129452	1.57E-09	8.58E-03
arizona	chr16	16129585	6.41E-11	3.50E-04
arizona	chr16	16129595	7.88E-12	4.30E-05
arizona	chr16	16129596	1.20E-11	6.57E-05
arizona	chr16	16129630	1.60E-10	8.72E-04
arizona	chr16	16129652	6.60E-09	3.60E-02
arizona	chr16	16129757	9.83E-11	5.37E-04
arizona	chr16	16130006	2.29E-09	1.25E-02
arizona	chr16	16130068	1.81E-09	9.86E-03
arizona	chr16	16130101	3.26E-09	1.78E-02
arizona	chr16	16130115	3.90E-09	2.13E-02
arizona	chr16	24775428	5.21E-09	2.84E-02
arizona	chr17	9155009	7.49E-09	4.09E-02
arizona	chr17	10341207	1.10E-09	6.00E-03
arizona	chr17	10341326	3.94E-09	2.15E-02
arizona	chr17	10385204	6.70E-10	3.66E-03
arizona	chr17	10503384	5.01E-09	2.74E-02
arizona	chr17	12082400	3.64E-10	1.98E-03
arizona	chr18	1471000	7.15E-10	3.90E-03
arizona	chr18	2128456	1.14E-09	6.20E-03
arizona	chr18	2892495	1.44E-09	7.88E-03
arizona	chr18	2892498	1.95E-09	1.06E-02
arizona	chr18	2892530	1.71E-09	9.36E-03
arizona	chr18	2894169	1.61E-10	8.76E-04
arizona	chr18	2894222	3.77E-10	2.05E-03
arizona	chr18	3409559	7.25E-09	3.96E-02
arizona	chr18	7252286	7.67E-10	4.18E-03
arizona	chr18	9564934	8.98E-11	4.90E-04
arizona	chr18	11049113	6.60E-09	3.60E-02
arizona	chr18	11049523	5.90E-11	3.22E-04
arizona	chr18	11049779	3.46E-09	1.89E-02
arizona	chr18	12332303	2.97E-09	1.62E-02
arizona	chr18	14095557	6.90E-10	3.77E-03
arizona	chr18	14486923	5.68E-10	3.10E-03
arizona	chr18	14486934	8.30E-10	4.53E-03
arizona	chr18	29866267	1.20E-10	6.54E-04
arizona	chr18	29869264	1.07E-09	5.83E-03
arizona	chr18	29869582	2.27E-10	1.24E-03
arizona	chr18	29869714	1.42E-10	7.75E-04
arizona	chr18	29870501	3.83E-09	2.09E-02
arizona	chr18	30479268	1.69E-09	9.21E-03
arizona	chr18	30483990	4.12E-10	2.25E-03
arizona	chr18	30483998	8.00E-10	4.37E-03
arizona	chr18	30486196	2.29E-09	1.25E-02
arizona	chr18	30486219	2.06E-09	1.12E-02
arizona	chr18	30490432	5.70E-09	3.11E-02
arizona	chr18	36646950	1.82E-09	9.94E-03
arizona	chr18	36778953	1.21E-09	6.59E-03
arizona	chr18	36819246	9.92E-11	5.41E-04
arizona	chr18	36819263	1.05E-10	5.72E-04
arizona	chr18	36984857	4.15E-09	2.27E-02
arizona	chr18	44556719	4.10E-09	2.23E-02
arizona	chr19	1411550	2.60E-09	1.42E-02
arizona	chr19	8166351	9.73E-10	5.31E-03
arizona	chr19	8529098	5.13E-09	2.80E-02
arizona	chr19	8530287	2.26E-09	1.23E-02
arizona	chr19	8530321	7.30E-12	3.98E-05
arizona	chr19	8530780	1.72E-09	9.39E-03
arizona	chr19	8530959	1.14E-10	6.21E-04
arizona	chr19	8530985	3.20E-10	1.74E-03
arizona	chr19	10817486	7.01E-09	3.83E-02
arizona	chr19	12789093	3.20E-09	1.75E-02
arizona	chr19	12789753	2.00E-09	1.09E-02
arizona	chr19	12951938	2.45E-10	1.34E-03
arizona	chr19	13069756	1.83E-09	9.97E-03
arizona	chr19	13082721	2.61E-10	1.42E-03
arizona	chr19	13083230	1.54E-09	8.38E-03
arizona	chr19	13083338	5.16E-09	2.82E-02
arizona	chr19	13086383	1.85E-09	1.01E-02
arizona	chr19	13088722	1.06E-11	5.79E-05
arizona	chr19	13090337	3.05E-09	1.67E-02
arizona	chr19	13152340	1.10E-09	6.00E-03
arizona	chr19	13152357	2.61E-09	1.42E-02
arizona	chr19	13165264	2.38E-12	1.30E-05
arizona	chr19	13173043	8.05E-09	4.39E-02
arizona	chr19	13179291	4.22E-09	2.30E-02
arizona	chr19	13216798	4.75E-09	2.59E-02
arizona	chr19	13218495	4.59E-09	2.50E-02
arizona	chr19	13218496	2.68E-09	1.46E-02
arizona	chr19	13218504	2.24E-09	1.22E-02
arizona	chr19	13220870	7.25E-10	3.96E-03
arizona	chr19	13221245	5.60E-09	3.06E-02
arizona	chr19	13223777	2.53E-09	1.38E-02
arizona	chr19	13223853	1.59E-10	8.69E-04
arizona	chr19	13224176	3.87E-09	2.11E-02
arizona	chr19	13224359	4.93E-10	2.69E-03
arizona	chr19	13224398	6.36E-09	3.47E-02
arizona	chr19	13224421	1.98E-10	1.08E-03
arizona	chr19	13224786	5.16E-10	2.82E-03
arizona	chr19	13224826	7.20E-10	3.93E-03
arizona	chr19	13225020	4.84E-10	2.64E-03
arizona	chr19	13225960	8.28E-11	4.52E-04
arizona	chr19	13225962	1.25E-10	6.84E-04
arizona	chr19	13225963	1.31E-10	7.13E-04
arizona	chr19	13226018	7.83E-10	4.27E-03
arizona	chr19	13235630	3.06E-12	1.67E-05
arizona	chr19	13236330	3.40E-09	1.85E-02
arizona	chr19	13236336	5.08E-09	2.77E-02
arizona	chr19	13236343	7.34E-13	4.01E-06
arizona	chr19	13236348	7.04E-09	3.84E-02
arizona	chr19	13448536	2.88E-09	1.57E-02
arizona	chr19	13994702	5.27E-09	2.87E-02
arizona	chr19	14393653	3.57E-10	1.95E-03
arizona	chr19	15240432	2.34E-10	1.27E-03
arizona	chr19	15289408	3.34E-10	1.82E-03
arizona	chr19	15289806	4.98E-09	2.72E-02
arizona	chr19	15291491	2.94E-13	1.60E-06
arizona	chr19	15291504	2.09E-12	1.14E-05
arizona	chr19	15291608	2.94E-09	1.60E-02
arizona	chr19	15813208	3.01E-09	1.64E-02
arizona	chr19	15813981	6.47E-09	3.53E-02
arizona	chr19	15854309	2.23E-09	1.22E-02
arizona	chr19	15857820	9.01E-09	4.92E-02
arizona	chr19	15857841	4.25E-09	2.32E-02
arizona	chr19	15859679	5.51E-09	3.01E-02
arizona	chr19	15880415	3.73E-09	2.04E-02
arizona	chr19	18221500	3.14E-10	1.71E-03
arizona	chr19	19493466	6.49E-10	3.54E-03
berlandieri	chr01	435807	4.36E-11	1.68E-04
berlandieri	chr01	435809	6.60E-11	2.55E-04
berlandieri	chr01	435876	3.00E-11	1.16E-04
berlandieri	chr01	602288	6.96E-09	2.69E-02
berlandieri	chr01	680964	3.58E-09	1.38E-02
berlandieri	chr01	681926	9.07E-09	3.50E-02
berlandieri	chr01	682327	6.35E-10	2.45E-03
berlandieri	chr01	682333	1.01E-10	3.90E-04
berlandieri	chr01	682504	2.43E-09	9.38E-03
berlandieri	chr01	948894	4.85E-09	1.87E-02
berlandieri	chr01	952301	2.24E-09	8.66E-03
berlandieri	chr01	1246502	1.61E-09	6.23E-03
berlandieri	chr01	1434932	1.09E-09	4.21E-03
berlandieri	chr01	1564916	1.68E-10	6.49E-04
berlandieri	chr01	1760925	4.14E-09	1.60E-02
berlandieri	chr01	1855160	2.45E-09	9.46E-03
berlandieri	chr01	1855165	2.11E-09	8.13E-03
berlandieri	chr01	1855248	4.35E-09	1.68E-02
berlandieri	chr01	1932232	1.20E-08	4.63E-02
berlandieri	chr01	1934646	1.68E-10	6.48E-04
berlandieri	chr01	1938703	3.87E-09	1.49E-02
berlandieri	chr01	2501894	1.12E-08	4.31E-02
berlandieri	chr01	2687481	1.23E-08	4.74E-02
berlandieri	chr01	2814247	1.61E-10	6.23E-04
berlandieri	chr01	3041049	1.33E-09	5.14E-03
berlandieri	chr01	3245802	2.30E-09	8.87E-03
berlandieri	chr01	3279746	3.68E-10	1.42E-03
berlandieri	chr01	3279759	3.58E-10	1.38E-03
berlandieri	chr01	3316553	4.40E-09	1.70E-02
berlandieri	chr01	3635050	1.60E-09	6.16E-03
berlandieri	chr01	3700239	3.85E-10	1.49E-03
berlandieri	chr01	3700304	8.59E-11	3.31E-04
berlandieri	chr01	3700309	1.56E-10	6.02E-04
berlandieri	chr01	3810294	3.63E-11	1.40E-04
berlandieri	chr01	3817765	1.84E-13	7.10E-07
berlandieri	chr01	3817771	5.52E-11	2.13E-04
berlandieri	chr01	4091759	4.77E-09	1.84E-02
berlandieri	chr01	4513858	6.14E-12	2.37E-05
berlandieri	chr01	4514135	3.82E-09	1.47E-02
berlandieri	chr01	4928022	2.29E-12	8.84E-06
berlandieri	chr01	4928134	7.73E-13	2.98E-06
berlandieri	chr01	4928136	1.27E-12	4.91E-06
berlandieri	chr01	4951254	2.09E-10	8.05E-04
berlandieri	chr01	5143395	2.64E-10	1.02E-03
berlandieri	chr01	5215445	3.97E-09	1.53E-02
berlandieri	chr01	5216080	1.35E-10	5.19E-04
berlandieri	chr01	5619157	4.35E-09	1.68E-02
berlandieri	chr01	5636666	5.17E-12	1.99E-05
berlandieri	chr01	5636669	9.95E-12	3.84E-05
berlandieri	chr01	5860712	3.56E-10	1.37E-03
berlandieri	chr01	5861255	3.40E-14	1.31E-07
berlandieri	chr01	6289818	1.25E-08	4.82E-02
berlandieri	chr01	6794360	4.45E-12	1.72E-05
berlandieri	chr01	6794839	7.52E-09	2.90E-02
berlandieri	chr01	6797009	1.93E-09	7.45E-03
berlandieri	chr01	6800210	2.09E-10	8.06E-04
berlandieri	chr01	6801157	2.76E-10	1.06E-03
berlandieri	chr01	6805215	4.53E-09	1.75E-02
berlandieri	chr01	6805935	2.97E-10	1.14E-03
berlandieri	chr01	6805954	2.93E-10	1.13E-03
berlandieri	chr01	6857720	5.72E-11	2.21E-04
berlandieri	chr01	6857990	7.29E-09	2.81E-02
berlandieri	chr01	6859775	1.92E-11	7.42E-05
berlandieri	chr01	6860203	1.17E-08	4.50E-02
berlandieri	chr01	6860756	7.30E-11	2.82E-04
berlandieri	chr01	6861009	7.91E-10	3.05E-03
berlandieri	chr01	6861030	1.12E-09	4.31E-03
berlandieri	chr01	6862299	1.43E-09	5.54E-03
berlandieri	chr01	6865201	1.21E-08	4.66E-02
berlandieri	chr01	6866703	1.19E-08	4.61E-02
berlandieri	chr01	6872409	6.94E-12	2.68E-05
berlandieri	chr01	6873584	7.24E-09	2.79E-02
berlandieri	chr01	6876199	4.62E-10	1.78E-03
berlandieri	chr01	6876730	5.82E-09	2.25E-02
berlandieri	chr01	6876839	3.36E-11	1.30E-04
berlandieri	chr01	6880119	2.75E-09	1.06E-02
berlandieri	chr01	6881315	1.63E-09	6.30E-03
berlandieri	chr01	6988705	1.47E-09	5.66E-03
berlandieri	chr01	6991429	1.60E-09	6.19E-03
berlandieri	chr01	7067737	8.31E-09	3.21E-02
berlandieri	chr01	7069349	4.13E-10	1.59E-03
berlandieri	chr01	7069355	3.04E-10	1.17E-03
berlandieri	chr01	7092923	1.55E-09	5.96E-03
berlandieri	chr01	9263493	8.56E-10	3.30E-03
berlandieri	chr01	10251184	1.36E-10	5.24E-04
berlandieri	chr01	10273513	8.39E-10	3.24E-03
berlandieri	chr01	10467267	1.79E-11	6.93E-05
berlandieri	chr01	10893306	6.06E-10	2.34E-03
berlandieri	chr01	10893318	1.25E-08	4.81E-02
berlandieri	chr01	11350358	1.74E-09	6.73E-03
berlandieri	chr01	11350359	2.12E-09	8.20E-03
berlandieri	chr01	11555238	5.40E-10	2.09E-03
berlandieri	chr01	11556574	3.68E-12	1.42E-05
berlandieri	chr01	11571074	2.55E-10	9.86E-04
berlandieri	chr01	11574176	3.58E-11	1.38E-04
berlandieri	chr01	12390421	4.99E-09	1.93E-02
berlandieri	chr01	12390452	4.81E-09	1.86E-02
berlandieri	chr01	12923198	1.34E-09	5.16E-03
berlandieri	chr01	12923211	7.98E-10	3.08E-03
berlandieri	chr01	12971517	4.68E-12	1.80E-05
berlandieri	chr01	13123038	1.98E-09	7.65E-03
berlandieri	chr01	13375577	1.01E-09	3.91E-03
berlandieri	chr01	13385940	2.96E-09	1.14E-02
berlandieri	chr01	13396590	3.38E-09	1.31E-02
berlandieri	chr01	13542931	1.18E-08	4.57E-02
berlandieri	chr01	13543003	8.34E-10	3.22E-03
berlandieri	chr01	13768520	4.28E-10	1.65E-03
berlandieri	chr01	13769537	6.86E-12	2.65E-05
berlandieri	chr01	13772944	9.45E-10	3.65E-03
berlandieri	chr01	13772954	1.53E-09	5.89E-03
berlandieri	chr01	13825327	1.19E-08	4.61E-02
berlandieri	chr01	13860488	3.33E-10	1.29E-03
berlandieri	chr01	13891434	1.21E-08	4.66E-02
berlandieri	chr01	13980487	2.47E-09	9.54E-03
berlandieri	chr01	13980488	2.25E-09	8.70E-03
berlandieri	chr01	13987356	2.91E-10	1.12E-03
berlandieri	chr01	14057143	2.51E-09	9.69E-03
berlandieri	chr01	14406875	4.46E-09	1.72E-02
berlandieri	chr01	14480584	3.16E-09	1.22E-02
berlandieri	chr01	14480661	1.57E-09	6.08E-03
berlandieri	chr01	14804525	7.43E-10	2.87E-03
berlandieri	chr01	15266026	5.32E-11	2.05E-04
berlandieri	chr01	15268023	6.04E-11	2.33E-04
berlandieri	chr01	15269609	4.00E-11	1.54E-04
berlandieri	chr01	15269708	7.21E-09	2.78E-02
berlandieri	chr01	15269723	6.29E-09	2.43E-02
berlandieri	chr01	15270354	4.94E-11	1.91E-04
berlandieri	chr01	15270356	4.98E-11	1.92E-04
berlandieri	chr01	15292838	3.80E-09	1.46E-02
berlandieri	chr01	15293722	2.39E-15	9.23E-09
berlandieri	chr01	15294295	1.24E-12	4.79E-06
berlandieri	chr01	15295413	3.88E-11	1.50E-04
berlandieri	chr01	15295994	5.44E-14	2.10E-07
berlandieri	chr01	15296133	3.97E-11	1.53E-04
berlandieri	chr01	15296770	4.93E-15	1.90E-08
berlandieri	chr01	15296784	8.94E-12	3.45E-05
berlandieri	chr01	15296809	5.99E-12	2.31E-05
berlandieri	chr01	15297727	2.26E-11	8.71E-05
berlandieri	chr01	15300208	4.35E-11	1.68E-04
berlandieri	chr01	15300555	1.20E-11	4.61E-05
berlandieri	chr01	15300982	1.37E-09	5.29E-03
berlandieri	chr01	15301816	4.31E-09	1.66E-02
berlandieri	chr01	15302265	2.07E-13	7.98E-07
berlandieri	chr01	15304614	4.02E-09	1.55E-02
berlandieri	chr01	18589807	5.08E-09	1.96E-02
berlandieri	chr01	19384650	2.18E-09	8.42E-03
berlandieri	chr01	20262465	1.07E-09	4.15E-03
berlandieri	chr01	20462137	1.14E-10	4.40E-04
berlandieri	chr01	21047032	2.20E-09	8.47E-03
berlandieri	chr01	21047039	2.24E-09	8.66E-03
berlandieri	chr01	21057728	2.24E-09	8.65E-03
berlandieri	chr01	21059546	1.85E-09	7.13E-03
berlandieri	chr01	21614551	7.27E-12	2.81E-05
berlandieri	chr01	21659969	2.38E-09	9.17E-03
berlandieri	chr01	21659988	6.16E-09	2.38E-02
berlandieri	chr01	21667579	2.70E-09	1.04E-02
berlandieri	chr01	21853856	6.12E-11	2.36E-04
berlandieri	chr01	22016568	6.51E-13	2.51E-06
berlandieri	chr01	22213023	2.90E-11	1.12E-04
berlandieri	chr01	22213031	3.05E-09	1.18E-02
berlandieri	chr01	22250626	1.15E-08	4.46E-02
berlandieri	chr01	22394486	4.58E-10	1.77E-03
berlandieri	chr01	22593380	7.39E-10	2.85E-03
berlandieri	chr01	22599434	5.18E-10	2.00E-03
berlandieri	chr01	22621127	1.04E-08	4.03E-02
berlandieri	chr01	22621465	3.43E-10	1.32E-03
berlandieri	chr01	22823306	3.23E-09	1.25E-02
berlandieri	chr01	22823323	7.67E-09	2.96E-02
berlandieri	chr01	22823328	3.06E-09	1.18E-02
berlandieri	chr01	22823329	4.05E-09	1.56E-02
berlandieri	chr01	22823334	4.02E-09	1.55E-02
berlandieri	chr01	23391391	7.53E-09	2.91E-02
berlandieri	chr01	23465478	1.24E-12	4.78E-06
berlandieri	chr01	24471979	1.56E-16	6.02E-10
berlandieri	chr01	24471999	2.41E-15	9.29E-09
berlandieri	chr01	24472004	1.90E-15	7.33E-09
berlandieri	chr01	24472425	9.95E-10	3.84E-03
berlandieri	chr01	24472435	5.05E-12	1.95E-05
berlandieri	chr01	24472455	1.91E-12	7.36E-06
berlandieri	chr01	24477506	8.29E-12	3.20E-05
berlandieri	chr01	24477526	1.19E-11	4.60E-05
berlandieri	chr01	24477546	3.91E-09	1.51E-02
berlandieri	chr01	24477549	2.08E-11	8.04E-05
berlandieri	chr01	24477633	3.70E-12	1.43E-05
berlandieri	chr01	24477636	1.47E-12	5.66E-06
berlandieri	chr01	24477755	2.70E-10	1.04E-03
berlandieri	chr01	24477999	1.95E-10	7.54E-04
berlandieri	chr01	24478825	2.32E-13	8.96E-07
berlandieri	chr01	24479328	1.52E-11	5.86E-05
berlandieri	chr01	24479771	4.32E-12	1.67E-05
berlandieri	chr01	24479835	3.88E-12	1.50E-05
berlandieri	chr01	24479979	3.12E-11	1.21E-04
berlandieri	chr01	24480044	4.87E-12	1.88E-05
berlandieri	chr01	24485539	7.12E-10	2.75E-03
berlandieri	chr01	24486144	7.47E-10	2.88E-03
berlandieri	chr01	24487600	1.42E-09	5.47E-03
berlandieri	chr01	24487686	1.27E-09	4.91E-03
berlandieri	chr01	24489597	2.44E-10	9.44E-04
berlandieri	chr01	24493676	3.48E-10	1.34E-03
berlandieri	chr01	24495697	9.57E-10	3.69E-03
berlandieri	chr01	24799228	1.16E-08	4.46E-02
berlandieri	chr01	24927388	4.66E-10	1.80E-03
berlandieri	chr01	24932788	4.74E-09	1.83E-02
berlandieri	chr01	24990841	1.51E-10	5.81E-04
berlandieri	chr01	25158054	7.92E-09	3.06E-02
berlandieri	chr01	25349368	4.92E-12	1.90E-05
berlandieri	chr01	25349379	5.40E-12	2.08E-05
berlandieri	chr01	25491530	1.06E-08	4.09E-02
berlandieri	chr01	25498166	1.08E-08	4.18E-02
berlandieri	chr01	25817848	1.09E-11	4.22E-05
berlandieri	chr01	25877401	2.04E-10	7.88E-04
berlandieri	chr01	25881020	1.64E-10	6.34E-04
berlandieri	chr01	25881146	1.17E-10	4.51E-04
berlandieri	chr01	25891977	5.79E-09	2.23E-02
berlandieri	chr01	25899476	1.15E-10	4.43E-04
berlandieri	chr01	25975195	9.56E-11	3.69E-04
berlandieri	chr01	25984204	1.04E-09	4.01E-03
berlandieri	chr01	25986281	2.03E-09	7.85E-03
berlandieri	chr01	25987402	5.33E-09	2.06E-02
berlandieri	chr01	28397797	6.84E-09	2.64E-02
berlandieri	chr01	28437327	1.20E-08	4.63E-02
berlandieri	chr01	28438274	2.39E-09	9.21E-03
berlandieri	chr01	28486229	5.07E-10	1.96E-03
berlandieri	chr01	28649959	1.66E-10	6.39E-04
berlandieri	chr01	29913337	4.01E-09	1.55E-02
berlandieri	chr01	29913338	4.73E-09	1.83E-02
berlandieri	chr01	29931454	1.09E-09	4.21E-03
berlandieri	chr01	30136078	1.08E-11	4.15E-05
berlandieri	chr01	30554320	3.23E-10	1.24E-03
berlandieri	chr01	30556971	2.66E-11	1.03E-04
berlandieri	chr01	31854936	2.96E-09	1.14E-02
berlandieri	chr01	32787131	3.37E-10	1.30E-03
berlandieri	chr01	32787134	2.11E-10	8.13E-04
berlandieri	chr01	32843964	3.06E-10	1.18E-03
berlandieri	chr01	33278127	7.08E-10	2.73E-03
berlandieri	chr01	33393862	4.14E-09	1.60E-02
berlandieri	chr01	33398693	1.26E-14	4.86E-08
berlandieri	chr01	33448471	3.39E-10	1.31E-03
berlandieri	chr02	428973	8.76E-11	3.38E-04
berlandieri	chr02	429219	6.08E-09	2.34E-02
berlandieri	chr02	429551	3.27E-10	1.26E-03
berlandieri	chr02	629344	1.22E-09	4.71E-03
berlandieri	chr02	686956	1.22E-08	4.71E-02
berlandieri	chr02	709245	1.25E-10	4.81E-04
berlandieri	chr02	718809	1.86E-09	7.17E-03
berlandieri	chr02	894483	2.66E-09	1.03E-02
berlandieri	chr02	894704	1.98E-10	7.62E-04
berlandieri	chr02	898103	2.16E-10	8.35E-04
berlandieri	chr02	1101056	9.04E-10	3.49E-03
berlandieri	chr02	1197071	1.27E-08	4.90E-02
berlandieri	chr02	1403167	4.58E-09	1.77E-02
berlandieri	chr02	1403185	1.01E-10	3.92E-04
berlandieri	chr02	1599603	2.24E-10	8.65E-04
berlandieri	chr02	1599638	3.16E-09	1.22E-02
berlandieri	chr02	1621733	1.86E-14	7.16E-08
berlandieri	chr02	1628910	5.75E-10	2.22E-03
berlandieri	chr02	1629019	4.19E-09	1.62E-02
berlandieri	chr02	1685332	1.35E-10	5.20E-04
berlandieri	chr02	1685343	2.96E-10	1.14E-03
berlandieri	chr02	1685438	7.43E-10	2.87E-03
berlandieri	chr02	1685444	4.12E-12	1.59E-05
berlandieri	chr02	1686053	9.35E-12	3.61E-05
berlandieri	chr02	1686350	2.35E-11	9.09E-05
berlandieri	chr02	1687324	1.02E-08	3.94E-02
berlandieri	chr02	1687674	5.02E-09	1.94E-02
berlandieri	chr02	1689563	4.27E-10	1.65E-03
berlandieri	chr02	1691353	8.53E-11	3.29E-04
berlandieri	chr02	1691395	2.89E-09	1.11E-02
berlandieri	chr02	1696824	2.10E-11	8.10E-05
berlandieri	chr02	1697254	5.44E-11	2.10E-04
berlandieri	chr02	1698184	9.06E-11	3.50E-04
berlandieri	chr02	1700770	1.59E-10	6.14E-04
berlandieri	chr02	1701790	2.90E-10	1.12E-03
berlandieri	chr02	1701943	1.36E-10	5.24E-04
berlandieri	chr02	1703124	1.73E-10	6.66E-04
berlandieri	chr02	1703292	1.59E-11	6.15E-05
berlandieri	chr02	1703388	1.87E-10	7.23E-04
berlandieri	chr02	1703599	9.12E-10	3.52E-03
berlandieri	chr02	1703758	2.29E-09	8.85E-03
berlandieri	chr02	1704115	1.76E-09	6.77E-03
berlandieri	chr02	1797831	1.08E-08	4.16E-02
berlandieri	chr02	1797879	6.58E-09	2.54E-02
berlandieri	chr02	1798139	8.55E-09	3.30E-02
berlandieri	chr02	1817038	7.60E-09	2.93E-02
berlandieri	chr02	1909652	1.25E-09	4.84E-03
berlandieri	chr02	1909727	8.67E-10	3.35E-03
berlandieri	chr02	2071994	2.58E-13	9.97E-07
berlandieri	chr02	2072703	4.84E-12	1.87E-05
berlandieri	chr02	2072712	4.19E-12	1.62E-05
berlandieri	chr02	2073000	7.21E-13	2.78E-06
berlandieri	chr02	2073079	2.68E-13	1.03E-06
berlandieri	chr02	2073090	5.81E-13	2.24E-06
berlandieri	chr02	2073177	1.62E-09	6.23E-03
berlandieri	chr02	2073179	5.08E-12	1.96E-05
berlandieri	chr02	2074449	2.85E-10	1.10E-03
berlandieri	chr02	2074576	2.56E-10	9.88E-04
berlandieri	chr02	2074616	6.79E-11	2.62E-04
berlandieri	chr02	2075519	3.37E-09	1.30E-02
berlandieri	chr02	2075520	4.51E-09	1.74E-02
berlandieri	chr02	2075976	5.62E-09	2.17E-02
berlandieri	chr02	2076007	7.18E-09	2.77E-02
berlandieri	chr02	2076311	6.19E-09	2.39E-02
berlandieri	chr02	2076320	4.42E-09	1.71E-02
berlandieri	chr02	2076792	6.60E-12	2.55E-05
berlandieri	chr02	2076826	9.62E-09	3.71E-02
berlandieri	chr02	2076849	7.00E-09	2.70E-02
berlandieri	chr02	2077146	8.73E-09	3.37E-02
berlandieri	chr02	2077148	7.27E-09	2.81E-02
berlandieri	chr02	2077595	3.70E-09	1.43E-02
berlandieri	chr02	2077754	3.57E-09	1.38E-02
berlandieri	chr02	2077935	3.97E-09	1.53E-02
berlandieri	chr02	2078197	6.32E-09	2.44E-02
berlandieri	chr02	2078515	6.95E-09	2.68E-02
berlandieri	chr02	2078874	5.33E-09	2.06E-02
berlandieri	chr02	2079080	6.19E-09	2.39E-02
berlandieri	chr02	2079105	7.76E-09	2.99E-02
berlandieri	chr02	2079368	5.84E-09	2.26E-02
berlandieri	chr02	2079765	5.37E-09	2.07E-02
berlandieri	chr02	2079773	8.93E-09	3.45E-02
berlandieri	chr02	2080400	4.50E-09	1.74E-02
berlandieri	chr02	2080857	5.13E-09	1.98E-02
berlandieri	chr02	2080943	8.73E-09	3.37E-02
berlandieri	chr02	2081009	4.49E-09	1.73E-02
berlandieri	chr02	2081019	4.95E-09	1.91E-02
berlandieri	chr02	2082172	9.85E-11	3.80E-04
berlandieri	chr02	2082989	4.99E-10	1.92E-03
berlandieri	chr02	2083283	3.86E-09	1.49E-02
berlandieri	chr02	2083489	2.49E-10	9.60E-04
berlandieri	chr02	2083506	2.27E-10	8.77E-04
berlandieri	chr02	2083530	3.97E-09	1.53E-02
berlandieri	chr02	2083616	3.56E-09	1.38E-02
berlandieri	chr02	2084032	2.50E-09	9.65E-03
berlandieri	chr02	2084106	1.42E-09	5.50E-03
berlandieri	chr02	2084850	5.10E-09	1.97E-02
berlandieri	chr02	2084934	6.04E-11	2.33E-04
berlandieri	chr02	2085158	5.62E-09	2.17E-02
berlandieri	chr02	2085226	9.42E-09	3.64E-02
berlandieri	chr02	2085245	5.36E-09	2.07E-02
berlandieri	chr02	2085306	4.49E-09	1.73E-02
berlandieri	chr02	2085353	3.68E-09	1.42E-02
berlandieri	chr02	2085382	3.22E-09	1.24E-02
berlandieri	chr02	2085395	3.81E-09	1.47E-02
berlandieri	chr02	2085753	2.97E-09	1.15E-02
berlandieri	chr02	2085770	6.46E-09	2.49E-02
berlandieri	chr02	2085903	8.49E-09	3.28E-02
berlandieri	chr02	2086229	2.02E-09	7.78E-03
berlandieri	chr02	2086348	6.40E-09	2.47E-02
berlandieri	chr02	2086356	2.89E-09	1.11E-02
berlandieri	chr02	2101799	1.42E-10	5.48E-04
berlandieri	chr02	2108558	7.02E-12	2.71E-05
berlandieri	chr02	2246999	2.89E-11	1.11E-04
berlandieri	chr02	2247777	9.39E-09	3.62E-02
berlandieri	chr02	2248336	3.82E-09	1.47E-02
berlandieri	chr02	2249492	5.78E-09	2.23E-02
berlandieri	chr02	2254389	1.20E-09	4.61E-03
berlandieri	chr02	2299869	9.75E-10	3.76E-03
berlandieri	chr02	2732677	8.44E-11	3.26E-04
berlandieri	chr02	2787407	4.50E-09	1.74E-02
berlandieri	chr02	2980255	5.87E-09	2.27E-02
berlandieri	chr02	3087482	2.75E-09	1.06E-02
berlandieri	chr02	3279141	1.55E-09	5.99E-03
berlandieri	chr02	3325342	1.45E-10	5.60E-04
berlandieri	chr02	3376631	1.52E-09	5.87E-03
berlandieri	chr02	3780614	6.98E-09	2.69E-02
berlandieri	chr02	3780737	4.87E-10	1.88E-03
berlandieri	chr02	3964855	1.13E-09	4.34E-03
berlandieri	chr02	4732904	1.04E-12	4.02E-06
berlandieri	chr02	5832927	9.93E-09	3.83E-02
berlandieri	chr02	6133400	1.23E-09	4.76E-03
berlandieri	chr02	7018073	3.16E-10	1.22E-03
berlandieri	chr02	7202487	6.59E-11	2.54E-04
berlandieri	chr02	7203424	1.61E-09	6.22E-03
berlandieri	chr02	7205754	1.62E-09	6.26E-03
berlandieri	chr02	7206515	1.74E-11	6.70E-05
berlandieri	chr02	7208985	1.33E-10	5.15E-04
berlandieri	chr02	7209342	3.25E-09	1.25E-02
berlandieri	chr02	7209818	4.43E-11	1.71E-04
berlandieri	chr02	7210032	1.73E-10	6.66E-04
berlandieri	chr02	7210035	1.70E-10	6.57E-04
berlandieri	chr02	7211106	1.15E-08	4.43E-02
berlandieri	chr02	7487293	2.54E-09	9.81E-03
berlandieri	chr02	7487635	8.56E-12	3.30E-05
berlandieri	chr02	7487640	5.33E-12	2.06E-05
berlandieri	chr02	7487643	5.33E-12	2.06E-05
berlandieri	chr02	7528999	7.06E-09	2.72E-02
berlandieri	chr02	7536100	8.68E-12	3.35E-05
berlandieri	chr02	7799324	7.10E-09	2.74E-02
berlandieri	chr02	7929652	1.95E-11	7.52E-05
berlandieri	chr02	7930053	3.63E-11	1.40E-04
berlandieri	chr02	7930056	3.34E-11	1.29E-04
berlandieri	chr02	7930060	1.17E-14	4.50E-08
berlandieri	chr02	7930180	1.91E-13	7.38E-07
berlandieri	chr02	7930202	3.65E-12	1.41E-05
berlandieri	chr02	7931892	2.15E-11	8.29E-05
berlandieri	chr02	7932385	2.12E-09	8.19E-03
berlandieri	chr02	7933868	9.18E-10	3.54E-03
berlandieri	chr02	7934821	5.94E-10	2.29E-03
berlandieri	chr02	8125269	1.10E-09	4.25E-03
berlandieri	chr02	8357215	1.68E-10	6.48E-04
berlandieri	chr02	8399579	2.35E-09	9.05E-03
berlandieri	chr02	8411548	1.42E-12	5.48E-06
berlandieri	chr02	8412251	1.08E-10	4.17E-04
berlandieri	chr02	8415224	4.71E-12	1.82E-05
berlandieri	chr02	8416102	3.49E-13	1.35E-06
berlandieri	chr02	8417627	3.03E-09	1.17E-02
berlandieri	chr02	8417747	1.51E-10	5.84E-04
berlandieri	chr02	8418422	3.61E-10	1.39E-03
berlandieri	chr02	8447563	6.17E-09	2.38E-02
berlandieri	chr02	8448865	2.21E-11	8.53E-05
berlandieri	chr02	8550722	1.24E-09	4.79E-03
berlandieri	chr02	8562658	9.33E-13	3.60E-06
berlandieri	chr02	8761150	2.89E-10	1.11E-03
berlandieri	chr02	9119300	4.76E-09	1.84E-02
berlandieri	chr02	9452661	8.56E-09	3.30E-02
berlandieri	chr02	9562737	6.71E-09	2.59E-02
berlandieri	chr02	9596108	1.08E-09	4.16E-03
berlandieri	chr02	9597606	3.19E-12	1.23E-05
berlandieri	chr02	9597783	5.21E-09	2.01E-02
berlandieri	chr02	9598201	8.68E-12	3.35E-05
berlandieri	chr02	9598255	1.21E-09	4.65E-03
berlandieri	chr02	9600069	3.91E-10	1.51E-03
berlandieri	chr02	9600086	2.70E-11	1.04E-04
berlandieri	chr02	9607673	1.59E-12	6.14E-06
berlandieri	chr02	9609037	8.55E-11	3.30E-04
berlandieri	chr02	9613142	9.86E-13	3.81E-06
berlandieri	chr02	9613994	2.17E-10	8.39E-04
berlandieri	chr02	9618892	1.40E-12	5.41E-06
berlandieri	chr02	9619986	1.87E-10	7.20E-04
berlandieri	chr02	9620160	2.86E-10	1.10E-03
berlandieri	chr02	9620184	2.44E-10	9.41E-04
berlandieri	chr02	9622347	9.29E-13	3.59E-06
berlandieri	chr02	9622954	2.08E-09	8.02E-03
berlandieri	chr02	9624484	6.28E-10	2.42E-03
berlandieri	chr02	10058237	4.54E-09	1.75E-02
berlandieri	chr02	10081249	3.82E-09	1.48E-02
berlandieri	chr02	10084830	5.08E-09	1.96E-02
berlandieri	chr02	10102319	3.10E-09	1.20E-02
berlandieri	chr02	10195920	5.83E-09	2.25E-02
berlandieri	chr02	10197551	4.19E-10	1.62E-03
berlandieri	chr02	10197572	1.06E-11	4.08E-05
berlandieri	chr02	10199025	4.35E-09	1.68E-02
berlandieri	chr02	10199782	4.77E-09	1.84E-02
berlandieri	chr02	10204844	5.70E-13	2.20E-06
berlandieri	chr02	10204859	7.99E-09	3.08E-02
berlandieri	chr02	10212619	1.35E-09	5.20E-03
berlandieri	chr02	10216546	1.20E-09	4.63E-03
berlandieri	chr02	10218131	4.57E-09	1.76E-02
berlandieri	chr02	10218317	2.71E-11	1.05E-04
berlandieri	chr02	10218326	7.55E-12	2.91E-05
berlandieri	chr02	10218441	1.12E-09	4.34E-03
berlandieri	chr02	10218449	3.09E-09	1.19E-02
berlandieri	chr02	10218463	1.70E-09	6.57E-03
berlandieri	chr02	10218500	1.70E-09	6.58E-03
berlandieri	chr02	10219946	1.45E-09	5.59E-03
berlandieri	chr02	10219950	9.31E-10	3.59E-03
berlandieri	chr02	10222754	9.55E-10	3.68E-03
berlandieri	chr02	10222777	1.50E-09	5.78E-03
berlandieri	chr02	10223477	1.20E-10	4.62E-04
berlandieri	chr02	10224087	2.61E-09	1.01E-02
berlandieri	chr02	10224121	3.35E-09	1.29E-02
berlandieri	chr02	10225533	3.38E-11	1.31E-04
berlandieri	chr02	10225580	2.92E-10	1.13E-03
berlandieri	chr02	10231006	3.50E-11	1.35E-04
berlandieri	chr02	10231027	3.43E-09	1.32E-02
berlandieri	chr02	10315037	5.32E-10	2.05E-03
berlandieri	chr02	10845519	1.23E-09	4.73E-03
berlandieri	chr02	10851641	7.79E-11	3.01E-04
berlandieri	chr02	10851669	1.53E-11	5.91E-05
berlandieri	chr02	10852636	1.23E-08	4.75E-02
berlandieri	chr02	10852647	8.75E-09	3.38E-02
berlandieri	chr02	16411597	3.28E-10	1.27E-03
berlandieri	chr02	16413805	1.65E-11	6.37E-05
berlandieri	chr02	16413826	5.92E-09	2.29E-02
berlandieri	chr02	16629407	1.92E-09	7.42E-03
berlandieri	chr02	16632727	2.15E-09	8.30E-03
berlandieri	chr02	16680470	2.06E-13	7.96E-07
berlandieri	chr02	16680696	1.13E-08	4.37E-02
berlandieri	chr02	17062544	5.06E-11	1.95E-04
berlandieri	chr02	17965162	1.03E-08	3.96E-02
berlandieri	chr02	18143300	4.89E-10	1.89E-03
berlandieri	chr02	18661131	1.99E-10	7.69E-04
berlandieri	chr02	20603881	2.56E-09	9.88E-03
berlandieri	chr02	20669609	1.03E-10	3.98E-04
berlandieri	chr02	20697265	2.05E-09	7.90E-03
berlandieri	chr02	20698221	3.25E-09	1.25E-02
berlandieri	chr02	20698302	2.57E-09	9.93E-03
berlandieri	chr02	20698521	9.43E-10	3.64E-03
berlandieri	chr02	20703313	4.11E-10	1.59E-03
berlandieri	chr02	20903783	2.28E-09	8.79E-03
berlandieri	chr02	20903792	1.86E-10	7.17E-04
berlandieri	chr02	20950165	2.36E-11	9.09E-05
berlandieri	chr02	20952317	1.04E-09	4.03E-03
berlandieri	chr02	20952385	3.34E-09	1.29E-02
berlandieri	chr02	20957651	9.73E-09	3.76E-02
berlandieri	chr02	21622451	1.40E-09	5.40E-03
berlandieri	chr02	21660906	1.11E-09	4.29E-03
berlandieri	chr02	21942433	1.21E-09	4.67E-03
berlandieri	chr02	21959067	9.14E-10	3.53E-03
berlandieri	chr02	21961979	4.68E-09	1.81E-02
berlandieri	chr02	21961982	2.37E-09	9.14E-03
berlandieri	chr03	479904	5.09E-10	1.96E-03
berlandieri	chr03	487518	6.21E-09	2.40E-02
berlandieri	chr03	535336	1.72E-09	6.63E-03
berlandieri	chr03	558093	1.29E-11	4.99E-05
berlandieri	chr03	597938	1.18E-08	4.56E-02
berlandieri	chr03	702048	1.76E-10	6.79E-04
berlandieri	chr03	707025	7.55E-10	2.91E-03
berlandieri	chr03	707201	2.94E-09	1.14E-02
berlandieri	chr03	710512	1.03E-10	3.99E-04
berlandieri	chr03	714157	1.49E-10	5.75E-04
berlandieri	chr03	714165	9.44E-11	3.64E-04
berlandieri	chr03	716530	2.94E-09	1.14E-02
berlandieri	chr03	716972	2.35E-09	9.07E-03
berlandieri	chr03	1071046	1.20E-10	4.64E-04
berlandieri	chr03	1071047	7.01E-11	2.71E-04
berlandieri	chr03	1383620	3.53E-12	1.36E-05
berlandieri	chr03	1512916	1.39E-09	5.36E-03
berlandieri	chr03	1538368	3.87E-09	1.49E-02
berlandieri	chr03	1582250	1.21E-08	4.67E-02
berlandieri	chr03	1896904	7.96E-10	3.07E-03
berlandieri	chr03	2046308	5.06E-09	1.95E-02
berlandieri	chr03	2119997	2.76E-10	1.07E-03
berlandieri	chr03	2601970	1.45E-10	5.58E-04
berlandieri	chr03	2764670	3.77E-09	1.46E-02
berlandieri	chr03	2871891	9.75E-10	3.76E-03
berlandieri	chr03	2873723	1.05E-08	4.03E-02
berlandieri	chr03	2873752	7.12E-09	2.75E-02
berlandieri	chr03	2873905	1.12E-08	4.33E-02
berlandieri	chr03	3029234	8.41E-10	3.25E-03
berlandieri	chr03	3032063	3.10E-09	1.20E-02
berlandieri	chr03	3049138	1.19E-09	4.59E-03
berlandieri	chr03	3138294	7.63E-09	2.94E-02
berlandieri	chr03	3145037	1.16E-08	4.48E-02
berlandieri	chr03	3146361	1.50E-10	5.78E-04
berlandieri	chr03	3146718	5.23E-10	2.02E-03
berlandieri	chr03	3391427	6.85E-11	2.64E-04
berlandieri	chr03	3402727	3.75E-09	1.45E-02
berlandieri	chr03	3402734	6.42E-09	2.48E-02
berlandieri	chr03	3409495	8.04E-09	3.10E-02
berlandieri	chr03	4057861	2.54E-10	9.82E-04
berlandieri	chr03	4057936	1.94E-09	7.48E-03
berlandieri	chr03	4058298	1.53E-09	5.92E-03
berlandieri	chr03	4058312	3.70E-09	1.43E-02
berlandieri	chr03	4062113	8.47E-10	3.27E-03
berlandieri	chr03	4096695	1.31E-10	5.05E-04
berlandieri	chr03	4129428	1.39E-09	5.37E-03
berlandieri	chr03	4167385	8.52E-09	3.29E-02
berlandieri	chr03	4168298	7.62E-10	2.94E-03
berlandieri	chr03	4175838	4.79E-10	1.85E-03
berlandieri	chr03	4177973	6.20E-11	2.39E-04
berlandieri	chr03	4178289	7.83E-13	3.02E-06
berlandieri	chr03	4298989	1.08E-09	4.17E-03
berlandieri	chr03	4326759	1.22E-08	4.72E-02
berlandieri	chr03	4498457	6.05E-09	2.34E-02
berlandieri	chr03	4502497	2.67E-11	1.03E-04
berlandieri	chr03	4502518	1.24E-09	4.79E-03
berlandieri	chr03	4729291	2.31E-14	8.90E-08
berlandieri	chr03	4783134	1.66E-09	6.41E-03
berlandieri	chr03	4805683	3.46E-10	1.34E-03
berlandieri	chr03	4807213	3.29E-09	1.27E-02
berlandieri	chr03	4808379	1.15E-09	4.45E-03
berlandieri	chr03	4931411	6.67E-16	2.58E-09
berlandieri	chr03	5015264	4.44E-11	1.71E-04
berlandieri	chr03	5032699	4.99E-09	1.93E-02
berlandieri	chr03	5141262	4.88E-09	1.88E-02
berlandieri	chr03	5159262	2.99E-10	1.15E-03
berlandieri	chr03	5159274	1.15E-09	4.43E-03
berlandieri	chr03	5416632	4.59E-10	1.77E-03
berlandieri	chr03	5461969	7.74E-09	2.99E-02
berlandieri	chr03	5481428	2.77E-10	1.07E-03
berlandieri	chr03	5495419	4.74E-13	1.83E-06
berlandieri	chr03	5553040	2.90E-10	1.12E-03
berlandieri	chr03	5723720	3.17E-09	1.22E-02
berlandieri	chr03	6283509	5.28E-11	2.04E-04
berlandieri	chr03	6283512	3.00E-10	1.16E-03
berlandieri	chr03	6283680	1.77E-10	6.83E-04
berlandieri	chr03	6673572	1.29E-08	4.98E-02
berlandieri	chr03	7185037	1.15E-09	4.42E-03
berlandieri	chr03	7191110	7.83E-11	3.02E-04
berlandieri	chr03	7191721	5.11E-10	1.97E-03
berlandieri	chr03	7191739	6.77E-10	2.61E-03
berlandieri	chr03	7191801	1.84E-09	7.09E-03
berlandieri	chr03	7543381	1.82E-10	7.02E-04
berlandieri	chr03	7729365	2.03E-09	7.82E-03
berlandieri	chr03	7893779	3.53E-10	1.36E-03
berlandieri	chr03	8429355	3.72E-09	1.43E-02
berlandieri	chr03	8431601	1.17E-11	4.51E-05
berlandieri	chr03	8986693	8.13E-10	3.14E-03
berlandieri	chr03	9088994	7.18E-10	2.77E-03
berlandieri	chr03	9089006	1.04E-09	4.01E-03
berlandieri	chr03	9089631	5.36E-12	2.07E-05
berlandieri	chr03	9090346	3.22E-09	1.24E-02
berlandieri	chr03	9091635	7.89E-14	3.04E-07
berlandieri	chr03	9096993	5.81E-09	2.24E-02
berlandieri	chr03	9097038	6.30E-09	2.43E-02
berlandieri	chr03	9097043	4.02E-09	1.55E-02
berlandieri	chr03	9097055	3.79E-09	1.46E-02
berlandieri	chr03	9097768	1.64E-09	6.33E-03
berlandieri	chr03	9097781	7.33E-09	2.83E-02
berlandieri	chr03	9097792	4.16E-09	1.61E-02
berlandieri	chr03	9097796	1.81E-09	7.00E-03
berlandieri	chr03	9099807	5.17E-09	2.00E-02
berlandieri	chr03	9101619	2.48E-09	9.57E-03
berlandieri	chr03	9102136	2.78E-10	1.07E-03
berlandieri	chr03	9629276	3.48E-10	1.34E-03
berlandieri	chr03	9784488	1.63E-09	6.29E-03
berlandieri	chr03	9784557	1.67E-10	6.43E-04
berlandieri	chr03	10182164	8.27E-10	3.19E-03
berlandieri	chr03	10183523	6.70E-10	2.58E-03
berlandieri	chr03	10922966	6.62E-11	2.56E-04
berlandieri	chr03	12847135	2.10E-09	8.11E-03
berlandieri	chr03	13657050	1.09E-08	4.19E-02
berlandieri	chr03	13846411	9.78E-09	3.77E-02
berlandieri	chr03	14271705	2.10E-13	8.11E-07
berlandieri	chr03	14487132	5.56E-11	2.15E-04
berlandieri	chr03	14488265	3.26E-09	1.26E-02
berlandieri	chr03	14488639	1.10E-09	4.26E-03
berlandieri	chr03	14491191	7.48E-10	2.89E-03
berlandieri	chr03	14491210	3.06E-09	1.18E-02
berlandieri	chr03	14497225	5.97E-09	2.30E-02
berlandieri	chr03	14497233	1.13E-10	4.36E-04
berlandieri	chr03	14502523	4.42E-11	1.71E-04
berlandieri	chr03	14506848	7.03E-09	2.71E-02
berlandieri	chr03	14611238	9.85E-11	3.80E-04
berlandieri	chr03	14611357	1.06E-09	4.08E-03
berlandieri	chr03	15359373	9.83E-16	3.79E-09
berlandieri	chr03	16416343	3.24E-10	1.25E-03
berlandieri	chr03	16470515	2.94E-09	1.13E-02
berlandieri	chr03	16471407	3.37E-10	1.30E-03
berlandieri	chr03	16472702	5.42E-09	2.09E-02
berlandieri	chr03	16503043	3.02E-09	1.16E-02
berlandieri	chr03	16503294	1.83E-09	7.04E-03
berlandieri	chr03	16504785	2.46E-10	9.50E-04
berlandieri	chr03	16507868	5.96E-11	2.30E-04
berlandieri	chr03	16507879	5.26E-11	2.03E-04
berlandieri	chr03	16510402	2.76E-09	1.07E-02
berlandieri	chr03	16571476	6.47E-13	2.50E-06
berlandieri	chr03	16591857	1.41E-11	5.43E-05
berlandieri	chr03	16591861	1.47E-11	5.67E-05
berlandieri	chr03	17206613	6.86E-11	2.65E-04
berlandieri	chr03	17291533	1.01E-10	3.90E-04
berlandieri	chr03	17292105	1.72E-12	6.64E-06
berlandieri	chr03	17292193	6.27E-10	2.42E-03
berlandieri	chr03	17292468	2.57E-10	9.90E-04
berlandieri	chr03	17292472	9.78E-10	3.77E-03
berlandieri	chr03	17292537	5.89E-10	2.27E-03
berlandieri	chr04	153771	2.21E-11	8.53E-05
berlandieri	chr04	154324	2.88E-11	1.11E-04
berlandieri	chr04	154326	2.47E-11	9.53E-05
berlandieri	chr04	157234	8.40E-12	3.24E-05
berlandieri	chr04	157472	1.32E-11	5.08E-05
berlandieri	chr04	157622	1.00E-09	3.87E-03
berlandieri	chr04	159018	4.72E-11	1.82E-04
berlandieri	chr04	160595	1.87E-11	7.22E-05
berlandieri	chr04	167557	4.11E-11	1.59E-04
berlandieri	chr04	474808	2.72E-09	1.05E-02
berlandieri	chr04	529421	1.66E-11	6.41E-05
berlandieri	chr04	1195543	3.49E-10	1.35E-03
berlandieri	chr04	1233764	3.63E-13	1.40E-06
berlandieri	chr04	1449872	7.59E-10	2.93E-03
berlandieri	chr04	1646246	3.59E-12	1.39E-05
berlandieri	chr04	1713337	2.58E-09	9.96E-03
berlandieri	chr04	1830176	9.53E-14	3.68E-07
berlandieri	chr04	1937177	2.17E-10	8.37E-04
berlandieri	chr04	1940554	9.75E-09	3.76E-02
berlandieri	chr04	1943404	6.24E-09	2.41E-02
berlandieri	chr04	1943616	8.16E-14	3.15E-07
berlandieri	chr04	2702051	1.58E-09	6.10E-03
berlandieri	chr04	2881273	3.48E-10	1.34E-03
berlandieri	chr04	3091815	6.68E-11	2.58E-04
berlandieri	chr04	3105482	9.30E-09	3.59E-02
berlandieri	chr04	3149599	3.08E-09	1.19E-02
berlandieri	chr04	3219098	6.65E-10	2.57E-03
berlandieri	chr04	3503457	7.22E-09	2.79E-02
berlandieri	chr04	3505505	4.43E-13	1.71E-06
berlandieri	chr04	3507861	3.71E-09	1.43E-02
berlandieri	chr04	3601800	4.40E-13	1.70E-06
berlandieri	chr04	3601918	1.74E-13	6.72E-07
berlandieri	chr04	3605526	1.38E-10	5.31E-04
berlandieri	chr04	3605531	2.62E-11	1.01E-04
berlandieri	chr04	3605570	1.30E-10	5.03E-04
berlandieri	chr04	3605587	1.52E-10	5.85E-04
berlandieri	chr04	3605593	7.52E-11	2.90E-04
berlandieri	chr04	3606585	7.11E-11	2.74E-04
berlandieri	chr04	3607149	1.43E-10	5.53E-04
berlandieri	chr04	3607164	6.29E-11	2.43E-04
berlandieri	chr04	3618128	4.33E-10	1.67E-03
berlandieri	chr04	3655362	7.15E-09	2.76E-02
berlandieri	chr04	3791761	6.29E-09	2.43E-02
berlandieri	chr04	3795497	2.86E-09	1.10E-02
berlandieri	chr04	3843466	1.46E-09	5.65E-03
berlandieri	chr04	3870981	2.60E-09	1.00E-02
berlandieri	chr04	3902611	1.71E-11	6.59E-05
berlandieri	chr04	3909356	3.93E-11	1.52E-04
berlandieri	chr04	3910229	2.98E-12	1.15E-05
berlandieri	chr04	3911645	5.69E-11	2.20E-04
berlandieri	chr04	3911666	4.41E-10	1.70E-03
berlandieri	chr04	3917669	4.71E-09	1.82E-02
berlandieri	chr04	3918201	1.84E-11	7.10E-05
berlandieri	chr04	3918566	1.20E-12	4.65E-06
berlandieri	chr04	3918713	4.79E-10	1.85E-03
berlandieri	chr04	3918813	2.44E-11	9.41E-05
berlandieri	chr04	3970327	2.60E-13	1.00E-06
berlandieri	chr04	3996806	7.68E-10	2.96E-03
berlandieri	chr04	3997139	3.11E-10	1.20E-03
berlandieri	chr04	3998109	5.33E-11	2.06E-04
berlandieri	chr04	3998321	9.03E-13	3.48E-06
berlandieri	chr04	3998461	5.01E-11	1.93E-04
berlandieri	chr04	3998606	4.99E-11	1.93E-04
berlandieri	chr04	3999069	4.18E-11	1.61E-04
berlandieri	chr04	3999267	2.08E-10	8.05E-04
berlandieri	chr04	4003093	2.57E-15	9.91E-09
berlandieri	chr04	4004689	1.06E-18	4.08E-12
berlandieri	chr04	4005076	2.31E-09	8.90E-03
berlandieri	chr04	4007475	3.06E-15	1.18E-08
berlandieri	chr04	4008269	6.31E-13	2.44E-06
berlandieri	chr04	4008344	1.51E-12	5.83E-06
berlandieri	chr04	4220440	8.33E-09	3.22E-02
berlandieri	chr04	4221877	6.66E-09	2.57E-02
berlandieri	chr04	4223958	7.76E-09	3.00E-02
berlandieri	chr04	4243024	6.46E-09	2.49E-02
berlandieri	chr04	4253093	1.48E-09	5.72E-03
berlandieri	chr04	4253132	8.62E-10	3.33E-03
berlandieri	chr04	4253135	1.81E-09	6.97E-03
berlandieri	chr04	4253353	3.44E-10	1.33E-03
berlandieri	chr04	4253377	6.61E-09	2.55E-02
berlandieri	chr04	4253381	3.21E-10	1.24E-03
berlandieri	chr04	4253482	2.80E-11	1.08E-04
berlandieri	chr04	4253623	9.68E-10	3.74E-03
berlandieri	chr04	4255805	2.15E-10	8.30E-04
berlandieri	chr04	4255824	1.29E-10	4.99E-04
berlandieri	chr04	4256560	1.16E-09	4.48E-03
berlandieri	chr04	4257008	1.02E-10	3.93E-04
berlandieri	chr04	4257842	1.38E-09	5.34E-03
berlandieri	chr04	4257879	6.15E-10	2.37E-03
berlandieri	chr04	4259998	8.24E-10	3.18E-03
berlandieri	chr04	4260549	5.54E-09	2.14E-02
berlandieri	chr04	4260873	1.26E-09	4.88E-03
berlandieri	chr04	4261163	7.19E-10	2.78E-03
berlandieri	chr04	4261390	1.44E-09	5.56E-03
berlandieri	chr04	4262180	5.24E-11	2.02E-04
berlandieri	chr04	4262739	8.71E-10	3.36E-03
berlandieri	chr04	4262769	5.60E-10	2.16E-03
berlandieri	chr04	4262794	2.56E-09	9.86E-03
berlandieri	chr04	4262801	1.55E-09	5.98E-03
berlandieri	chr04	4262804	4.44E-09	1.72E-02
berlandieri	chr04	4271361	1.43E-09	5.52E-03
berlandieri	chr04	4271899	1.13E-09	4.38E-03
berlandieri	chr04	4310065	5.95E-09	2.30E-02
berlandieri	chr04	4310713	8.48E-09	3.27E-02
berlandieri	chr04	4310722	7.10E-09	2.74E-02
berlandieri	chr04	4318141	1.79E-09	6.90E-03
berlandieri	chr04	4325356	3.77E-09	1.45E-02
berlandieri	chr04	4691525	1.13E-09	4.37E-03
berlandieri	chr04	4781195	8.98E-14	3.47E-07
berlandieri	chr04	4781349	5.88E-09	2.27E-02
berlandieri	chr04	5032535	3.98E-10	1.53E-03
berlandieri	chr04	5032580	1.92E-09	7.42E-03
berlandieri	chr04	5032793	2.41E-12	9.28E-06
berlandieri	chr04	5033854	2.10E-12	8.10E-06
berlandieri	chr04	5035604	2.15E-09	8.30E-03
berlandieri	chr04	5039413	8.78E-10	3.39E-03
berlandieri	chr04	5039430	1.87E-09	7.21E-03
berlandieri	chr04	5039709	1.52E-10	5.86E-04
berlandieri	chr04	5043585	1.16E-09	4.49E-03
berlandieri	chr04	5046094	5.11E-10	1.97E-03
berlandieri	chr04	5050943	9.99E-09	3.85E-02
berlandieri	chr04	5053060	5.95E-10	2.30E-03
berlandieri	chr04	5055166	1.11E-08	4.27E-02
berlandieri	chr04	5056225	1.02E-09	3.94E-03
berlandieri	chr04	5058002	2.41E-09	9.30E-03
berlandieri	chr04	5060132	1.06E-08	4.09E-02
berlandieri	chr04	5060174	1.34E-09	5.17E-03
berlandieri	chr04	5061123	8.87E-10	3.42E-03
berlandieri	chr04	5061126	6.08E-10	2.35E-03
berlandieri	chr04	5063377	4.42E-09	1.71E-02
berlandieri	chr04	5068736	1.03E-09	3.98E-03
berlandieri	chr04	5085223	6.35E-09	2.45E-02
berlandieri	chr04	5085928	4.62E-09	1.78E-02
berlandieri	chr04	5092955	5.26E-10	2.03E-03
berlandieri	chr04	5093086	2.22E-10	8.55E-04
berlandieri	chr04	5094495	1.36E-11	5.25E-05
berlandieri	chr04	5095578	1.17E-10	4.52E-04
berlandieri	chr04	5095666	4.27E-09	1.65E-02
berlandieri	chr04	5098420	1.04E-09	4.01E-03
berlandieri	chr04	5099628	3.48E-10	1.34E-03
berlandieri	chr04	5102671	6.06E-09	2.34E-02
berlandieri	chr04	5102690	7.68E-09	2.97E-02
berlandieri	chr04	5105454	9.92E-10	3.83E-03
berlandieri	chr04	5113505	1.55E-09	5.99E-03
berlandieri	chr04	5115066	4.09E-11	1.58E-04
berlandieri	chr04	5185509	9.95E-11	3.84E-04
berlandieri	chr04	5234287	5.54E-09	2.14E-02
berlandieri	chr04	5234320	5.18E-09	2.00E-02
berlandieri	chr04	5235991	1.44E-10	5.55E-04
berlandieri	chr04	5235997	2.35E-10	9.07E-04
berlandieri	chr04	5236848	1.50E-10	5.78E-04
berlandieri	chr04	5238265	1.62E-11	6.27E-05
berlandieri	chr04	5238329	6.79E-11	2.62E-04
berlandieri	chr04	5240693	2.04E-09	7.86E-03
berlandieri	chr04	5241222	5.59E-11	2.16E-04
berlandieri	chr04	5241834	6.50E-09	2.51E-02
berlandieri	chr04	6633566	1.29E-09	4.96E-03
berlandieri	chr04	7452389	1.11E-10	4.28E-04
berlandieri	chr04	7461978	1.44E-09	5.54E-03
berlandieri	chr04	7542845	5.28E-10	2.04E-03
berlandieri	chr04	7566640	5.38E-09	2.07E-02
berlandieri	chr04	7567543	8.40E-09	3.24E-02
berlandieri	chr04	8136443	3.18E-09	1.23E-02
berlandieri	chr04	9356695	6.98E-09	2.69E-02
berlandieri	chr04	9478194	3.78E-09	1.46E-02
berlandieri	chr04	9533918	6.28E-10	2.42E-03
berlandieri	chr04	9696381	1.05E-09	4.06E-03
berlandieri	chr04	9972594	3.32E-09	1.28E-02
berlandieri	chr04	10176677	1.09E-10	4.21E-04
berlandieri	chr04	10177911	8.59E-13	3.31E-06
berlandieri	chr04	10184083	7.81E-09	3.01E-02
berlandieri	chr04	10184354	5.22E-09	2.01E-02
berlandieri	chr04	10184399	1.48E-11	5.72E-05
berlandieri	chr04	10184903	5.63E-09	2.17E-02
berlandieri	chr04	10228639	8.36E-13	3.23E-06
berlandieri	chr04	10861553	1.04E-10	4.01E-04
berlandieri	chr04	11536092	1.01E-11	3.90E-05
berlandieri	chr04	11537441	2.72E-09	1.05E-02
berlandieri	chr04	11537958	2.39E-12	9.23E-06
berlandieri	chr04	11538234	1.15E-11	4.44E-05
berlandieri	chr04	11538235	1.37E-12	5.30E-06
berlandieri	chr04	11538237	2.60E-11	1.00E-04
berlandieri	chr04	11538434	1.12E-09	4.30E-03
berlandieri	chr04	11538442	1.73E-09	6.68E-03
berlandieri	chr04	11538448	3.72E-12	1.44E-05
berlandieri	chr04	11538556	1.24E-11	4.79E-05
berlandieri	chr04	11538572	5.67E-12	2.19E-05
berlandieri	chr04	11538698	1.78E-15	6.87E-09
berlandieri	chr04	11538718	3.40E-15	1.31E-08
berlandieri	chr04	11538747	6.60E-12	2.55E-05
berlandieri	chr04	11539210	4.95E-09	1.91E-02
berlandieri	chr04	11539469	7.04E-09	2.72E-02
berlandieri	chr04	11540082	2.23E-14	8.61E-08
berlandieri	chr04	11540137	3.38E-10	1.30E-03
berlandieri	chr04	11540328	2.10E-09	8.11E-03
berlandieri	chr04	11540637	7.40E-14	2.86E-07
berlandieri	chr04	11540727	8.55E-13	3.30E-06
berlandieri	chr04	11540823	2.71E-11	1.05E-04
berlandieri	chr04	11541023	1.69E-11	6.53E-05
berlandieri	chr04	11541129	4.48E-09	1.73E-02
berlandieri	chr04	11541145	1.08E-12	4.18E-06
berlandieri	chr04	11541154	2.02E-09	7.80E-03
berlandieri	chr04	11541261	1.79E-09	6.90E-03
berlandieri	chr04	11541630	2.24E-09	8.65E-03
berlandieri	chr04	11541761	1.11E-11	4.29E-05
berlandieri	chr04	11541824	5.32E-09	2.06E-02
berlandieri	chr04	11541986	2.07E-09	7.98E-03
berlandieri	chr04	11542056	1.71E-09	6.60E-03
berlandieri	chr04	11542104	2.54E-15	9.81E-09
berlandieri	chr04	11542122	2.88E-11	1.11E-04
berlandieri	chr04	11542580	3.54E-09	1.36E-02
berlandieri	chr04	11542593	3.88E-09	1.50E-02
berlandieri	chr04	11542734	7.67E-11	2.96E-04
berlandieri	chr04	11542796	2.51E-10	9.67E-04
berlandieri	chr04	11542798	1.78E-10	6.86E-04
berlandieri	chr04	11543124	5.66E-09	2.19E-02
berlandieri	chr04	11543415	2.34E-09	9.02E-03
berlandieri	chr04	11543546	2.18E-09	8.41E-03
berlandieri	chr04	11543889	1.75E-12	6.74E-06
berlandieri	chr04	11544020	2.79E-09	1.08E-02
berlandieri	chr04	11544091	9.12E-13	3.52E-06
berlandieri	chr04	11544221	3.28E-09	1.27E-02
berlandieri	chr04	11544231	8.98E-13	3.46E-06
berlandieri	chr04	11544466	1.39E-12	5.36E-06
berlandieri	chr04	11558699	1.66E-11	6.42E-05
berlandieri	chr04	11558817	4.27E-09	1.65E-02
berlandieri	chr04	11579209	2.14E-10	8.28E-04
berlandieri	chr04	11705379	4.06E-10	1.57E-03
berlandieri	chr04	11713868	6.85E-10	2.64E-03
berlandieri	chr04	11732825	6.01E-10	2.32E-03
berlandieri	chr04	11742372	6.04E-11	2.33E-04
berlandieri	chr04	11742774	5.54E-11	2.14E-04
berlandieri	chr04	11775440	7.92E-09	3.06E-02
berlandieri	chr04	11886257	3.17E-12	1.22E-05
berlandieri	chr04	11897180	2.77E-09	1.07E-02
berlandieri	chr04	12047320	6.24E-09	2.41E-02
berlandieri	chr04	13210002	5.35E-09	2.06E-02
berlandieri	chr04	13362295	1.25E-12	4.82E-06
berlandieri	chr04	14807279	7.12E-10	2.75E-03
berlandieri	chr04	15206419	5.00E-09	1.93E-02
berlandieri	chr04	15206577	2.19E-12	8.44E-06
berlandieri	chr04	15209679	5.07E-10	1.96E-03
berlandieri	chr04	15209737	3.95E-10	1.52E-03
berlandieri	chr04	15215451	3.83E-10	1.48E-03
berlandieri	chr04	15215743	6.95E-09	2.68E-02
berlandieri	chr04	15218972	7.96E-10	3.07E-03
berlandieri	chr04	15222155	2.72E-10	1.05E-03
berlandieri	chr04	15344791	3.27E-09	1.26E-02
berlandieri	chr04	17416334	6.17E-09	2.38E-02
berlandieri	chr04	17806435	6.52E-10	2.52E-03
berlandieri	chr04	17822980	2.04E-09	7.89E-03
berlandieri	chr04	17826647	6.57E-09	2.54E-02
berlandieri	chr04	17837531	5.68E-10	2.19E-03
berlandieri	chr04	17869142	4.50E-09	1.74E-02
berlandieri	chr04	17889612	9.79E-10	3.78E-03
berlandieri	chr04	17894586	2.60E-12	1.00E-05
berlandieri	chr04	17895232	1.94E-09	7.48E-03
berlandieri	chr04	17906278	3.41E-09	1.32E-02
berlandieri	chr04	18300240	7.50E-10	2.89E-03
berlandieri	chr04	18321091	1.17E-08	4.52E-02
berlandieri	chr04	18338650	1.23E-08	4.74E-02
berlandieri	chr04	18409669	8.27E-09	3.19E-02
berlandieri	chr04	18411966	3.02E-12	1.16E-05
berlandieri	chr04	18416287	1.99E-09	7.67E-03
berlandieri	chr04	18416620	8.48E-09	3.27E-02
berlandieri	chr04	18422441	1.62E-10	6.26E-04
berlandieri	chr04	18422857	5.64E-12	2.18E-05
berlandieri	chr04	18422864	1.99E-12	7.69E-06
berlandieri	chr04	18423884	1.34E-09	5.16E-03
berlandieri	chr04	18427462	1.21E-09	4.69E-03
berlandieri	chr04	18437688	1.60E-09	6.18E-03
berlandieri	chr04	18439256	2.04E-09	7.88E-03
berlandieri	chr04	18439280	1.49E-09	5.76E-03
berlandieri	chr04	18440181	7.15E-12	2.76E-05
berlandieri	chr04	18440207	2.85E-15	1.10E-08
berlandieri	chr04	18442852	4.39E-11	1.70E-04
berlandieri	chr04	18442880	8.18E-09	3.16E-02
berlandieri	chr04	18443412	6.20E-09	2.39E-02
berlandieri	chr04	18484095	3.72E-12	1.44E-05
berlandieri	chr04	18659943	4.22E-09	1.63E-02
berlandieri	chr04	18953195	1.17E-08	4.50E-02
berlandieri	chr04	18953204	4.84E-09	1.87E-02
berlandieri	chr04	19395445	9.21E-09	3.55E-02
berlandieri	chr04	19846021	9.65E-10	3.72E-03
berlandieri	chr04	22461767	9.08E-10	3.51E-03
berlandieri	chr04	22849211	8.96E-11	3.46E-04
berlandieri	chr04	23556741	1.48E-10	5.71E-04
berlandieri	chr04	23974684	8.44E-09	3.26E-02
berlandieri	chr04	23975206	2.77E-10	1.07E-03
berlandieri	chr04	24035578	5.31E-10	2.05E-03
berlandieri	chr04	24038876	3.34E-11	1.29E-04
berlandieri	chr04	24046625	6.11E-09	2.36E-02
berlandieri	chr04	24047685	8.43E-09	3.25E-02
berlandieri	chr04	24049230	1.37E-09	5.27E-03
berlandieri	chr04	24049911	2.93E-12	1.13E-05
berlandieri	chr04	24050001	1.10E-11	4.23E-05
berlandieri	chr04	24050684	1.13E-11	4.36E-05
berlandieri	chr04	24086124	5.23E-09	2.02E-02
berlandieri	chr04	24338701	7.86E-10	3.04E-03
berlandieri	chr04	24339047	7.23E-11	2.79E-04
berlandieri	chr04	25139405	1.96E-11	7.56E-05
berlandieri	chr04	25327570	5.66E-11	2.19E-04
berlandieri	chr04	25327636	5.18E-11	2.00E-04
berlandieri	chr04	25444917	2.13E-11	8.24E-05
berlandieri	chr04	25465949	7.52E-09	2.90E-02
berlandieri	chr04	25468558	5.41E-09	2.09E-02
berlandieri	chr04	25469266	5.98E-09	2.31E-02
berlandieri	chr04	25470774	1.80E-09	6.96E-03
berlandieri	chr04	25470780	2.65E-09	1.02E-02
berlandieri	chr04	25471427	7.00E-09	2.70E-02
berlandieri	chr04	25471905	2.15E-10	8.30E-04
berlandieri	chr04	25472113	4.64E-09	1.79E-02
berlandieri	chr04	25753935	1.26E-09	4.88E-03
berlandieri	chr04	25754951	3.42E-11	1.32E-04
berlandieri	chr04	25757809	1.47E-11	5.67E-05
berlandieri	chr04	25760303	3.98E-12	1.54E-05
berlandieri	chr04	25760658	2.37E-09	9.15E-03
berlandieri	chr04	25904668	9.04E-09	3.49E-02
berlandieri	chr04	26294205	1.94E-09	7.49E-03
berlandieri	chr04	26302235	6.70E-10	2.59E-03
berlandieri	chr04	26563335	4.80E-11	1.85E-04
berlandieri	chr04	26563342	1.64E-10	6.32E-04
berlandieri	chr04	26566863	6.38E-09	2.46E-02
berlandieri	chr04	26570379	2.99E-09	1.15E-02
berlandieri	chr04	26570382	2.79E-09	1.08E-02
berlandieri	chr04	26597220	4.56E-09	1.76E-02
berlandieri	chr04	26597266	3.40E-11	1.31E-04
berlandieri	chr04	26597290	2.42E-10	9.35E-04
berlandieri	chr04	26600046	1.93E-11	7.46E-05
berlandieri	chr04	26600051	9.19E-12	3.55E-05
berlandieri	chr04	26605087	8.35E-11	3.22E-04
berlandieri	chr04	26605201	1.26E-10	4.88E-04
berlandieri	chr04	26843107	1.17E-08	4.52E-02
berlandieri	chr04	26843321	4.92E-13	1.90E-06
berlandieri	chr04	26843597	5.98E-10	2.31E-03
berlandieri	chr04	26843886	8.53E-09	3.29E-02
berlandieri	chr04	26843896	6.56E-09	2.53E-02
berlandieri	chr04	26843931	1.07E-08	4.13E-02
berlandieri	chr04	26844953	8.57E-10	3.31E-03
berlandieri	chr04	26844987	1.70E-12	6.58E-06
berlandieri	chr04	26846017	7.41E-10	2.86E-03
berlandieri	chr04	26846032	6.10E-10	2.36E-03
berlandieri	chr04	26847050	1.81E-11	7.00E-05
berlandieri	chr04	26847544	3.58E-09	1.38E-02
berlandieri	chr04	26847549	5.62E-09	2.17E-02
berlandieri	chr04	26858120	1.04E-09	4.00E-03
berlandieri	chr04	26858473	1.24E-11	4.77E-05
berlandieri	chr04	26858489	1.01E-11	3.89E-05
berlandieri	chr04	26858567	8.58E-11	3.31E-04
berlandieri	chr04	26858706	7.70E-09	2.97E-02
berlandieri	chr04	26858741	1.17E-11	4.53E-05
berlandieri	chr04	26858778	1.75E-11	6.75E-05
berlandieri	chr04	26858779	9.60E-12	3.71E-05
berlandieri	chr04	26858787	6.42E-12	2.48E-05
berlandieri	chr04	27071996	1.03E-08	3.96E-02
berlandieri	chr04	27073737	8.31E-10	3.21E-03
berlandieri	chr04	27074011	7.20E-09	2.78E-02
berlandieri	chr04	27194833	6.45E-09	2.49E-02
berlandieri	chr04	27274777	5.61E-09	2.16E-02
berlandieri	chr04	27274787	3.10E-09	1.20E-02
berlandieri	chr04	27538241	2.96E-09	1.14E-02
berlandieri	chr04	27858014	5.01E-09	1.93E-02
berlandieri	chr04	27890676	3.20E-09	1.24E-02
berlandieri	chr04	27917565	2.79E-10	1.08E-03
berlandieri	chr04	28044708	7.66E-09	2.96E-02
berlandieri	chr04	28171909	9.17E-11	3.54E-04
berlandieri	chr04	28186213	7.26E-09	2.80E-02
berlandieri	chr04	28523624	4.48E-09	1.73E-02
berlandieri	chr04	28523628	2.47E-09	9.53E-03
berlandieri	chr04	28524737	3.83E-11	1.48E-04
berlandieri	chr04	28673814	5.69E-09	2.20E-02
berlandieri	chr04	28717284	5.20E-09	2.01E-02
berlandieri	chr04	28717285	4.30E-09	1.66E-02
berlandieri	chr04	28718115	4.01E-09	1.55E-02
berlandieri	chr04	28720827	2.84E-09	1.10E-02
berlandieri	chr04	28724605	2.69E-09	1.04E-02
berlandieri	chr04	28728498	1.25E-11	4.84E-05
berlandieri	chr04	28760643	6.19E-09	2.39E-02
berlandieri	chr04	28760669	8.94E-09	3.45E-02
berlandieri	chr04	28763990	7.07E-09	2.73E-02
berlandieri	chr04	29009609	4.53E-10	1.75E-03
berlandieri	chr04	29011658	2.54E-09	9.82E-03
berlandieri	chr04	29040052	2.36E-11	9.10E-05
berlandieri	chr04	29240127	8.87E-11	3.42E-04
berlandieri	chr04	29401025	5.71E-09	2.20E-02
berlandieri	chr04	29870761	1.86E-10	7.17E-04
berlandieri	chr04	29870878	4.96E-11	1.91E-04
berlandieri	chr04	29988323	2.26E-09	8.73E-03
berlandieri	chr04	29990542	2.52E-12	9.71E-06
berlandieri	chr04	29990554	1.49E-12	5.76E-06
berlandieri	chr04	29990575	3.55E-12	1.37E-05
berlandieri	chr04	29990781	2.00E-09	7.72E-03
berlandieri	chr04	29990809	1.83E-09	7.05E-03
berlandieri	chr04	29990815	2.80E-09	1.08E-02
berlandieri	chr04	29990886	2.95E-09	1.14E-02
berlandieri	chr04	29990899	3.15E-09	1.22E-02
berlandieri	chr04	29990968	5.02E-13	1.94E-06
berlandieri	chr04	29993687	3.56E-09	1.37E-02
berlandieri	chr04	29994132	1.81E-09	6.99E-03
berlandieri	chr04	29995815	3.51E-10	1.36E-03
berlandieri	chr04	30145801	3.57E-09	1.38E-02
berlandieri	chr04	30288266	8.99E-09	3.47E-02
berlandieri	chr05	45712	2.82E-09	1.09E-02
berlandieri	chr05	45719	2.11E-11	8.13E-05
berlandieri	chr05	63963	1.25E-10	4.84E-04
berlandieri	chr05	65313	1.73E-09	6.67E-03
berlandieri	chr05	107115	2.43E-09	9.37E-03
berlandieri	chr05	125756	1.47E-11	5.69E-05
berlandieri	chr05	200875	7.90E-09	3.05E-02
berlandieri	chr05	201104	9.07E-09	3.50E-02
berlandieri	chr05	201213	1.14E-08	4.39E-02
berlandieri	chr05	202102	4.98E-10	1.92E-03
berlandieri	chr05	241360	3.67E-09	1.42E-02
berlandieri	chr05	282471	1.06E-09	4.11E-03
berlandieri	chr05	282472	1.76E-09	6.78E-03
berlandieri	chr05	383857	8.99E-11	3.47E-04
berlandieri	chr05	586526	4.45E-09	1.72E-02
berlandieri	chr05	586695	8.75E-10	3.38E-03
berlandieri	chr05	669328	3.59E-09	1.38E-02
berlandieri	chr05	669352	2.02E-09	7.78E-03
berlandieri	chr05	669499	2.37E-09	9.16E-03
berlandieri	chr05	669528	1.33E-10	5.14E-04
berlandieri	chr05	750399	1.12E-08	4.31E-02
berlandieri	chr05	750412	5.70E-09	2.20E-02
berlandieri	chr05	831749	1.19E-09	4.57E-03
berlandieri	chr05	855219	3.08E-10	1.19E-03
berlandieri	chr05	855252	5.73E-10	2.21E-03
berlandieri	chr05	1451141	1.90E-10	7.32E-04
berlandieri	chr05	1451359	5.81E-09	2.24E-02
berlandieri	chr05	1453775	1.60E-09	6.19E-03
berlandieri	chr05	1454497	1.76E-09	6.79E-03
berlandieri	chr05	1457521	1.41E-09	5.44E-03
berlandieri	chr05	1457528	2.66E-09	1.03E-02
berlandieri	chr05	1457828	2.33E-09	8.99E-03
berlandieri	chr05	1458474	9.28E-11	3.58E-04
berlandieri	chr05	1458615	1.77E-09	6.82E-03
berlandieri	chr05	1458889	2.81E-09	1.09E-02
berlandieri	chr05	1459059	1.84E-09	7.09E-03
berlandieri	chr05	1459062	1.11E-09	4.29E-03
berlandieri	chr05	1459296	1.32E-12	5.09E-06
berlandieri	chr05	1459575	2.18E-09	8.41E-03
berlandieri	chr05	1459816	3.30E-09	1.27E-02
berlandieri	chr05	1459978	1.52E-09	5.88E-03
berlandieri	chr05	1670182	1.39E-09	5.36E-03
berlandieri	chr05	1747059	6.46E-09	2.49E-02
berlandieri	chr05	1747061	1.14E-08	4.41E-02
berlandieri	chr05	1760638	8.22E-09	3.17E-02
berlandieri	chr05	1766672	2.99E-09	1.15E-02
berlandieri	chr05	1787893	4.31E-09	1.66E-02
berlandieri	chr05	1787899	8.99E-09	3.47E-02
berlandieri	chr05	1790991	5.36E-09	2.07E-02
berlandieri	chr05	1799957	1.23E-08	4.74E-02
berlandieri	chr05	1812502	6.54E-09	2.52E-02
berlandieri	chr05	1839605	6.55E-10	2.53E-03
berlandieri	chr05	2077786	6.14E-09	2.37E-02
berlandieri	chr05	2080611	5.60E-09	2.16E-02
berlandieri	chr05	2081342	1.33E-10	5.14E-04
berlandieri	chr05	2366947	1.50E-10	5.80E-04
berlandieri	chr05	2423005	8.05E-10	3.11E-03
berlandieri	chr05	2465405	1.84E-09	7.11E-03
berlandieri	chr05	2625476	2.61E-12	1.01E-05
berlandieri	chr05	2637950	5.27E-09	2.03E-02
berlandieri	chr05	2643597	7.40E-09	2.86E-02
berlandieri	chr05	2713081	2.37E-09	9.13E-03
berlandieri	chr05	2718158	1.44E-09	5.56E-03
berlandieri	chr05	2719882	9.50E-10	3.67E-03
berlandieri	chr05	2721769	1.66E-09	6.42E-03
berlandieri	chr05	3093317	2.11E-09	8.13E-03
berlandieri	chr05	3093813	1.71E-09	6.61E-03
berlandieri	chr05	3093814	1.48E-09	5.69E-03
berlandieri	chr05	3093819	3.46E-09	1.33E-02
berlandieri	chr05	3096344	4.93E-09	1.90E-02
berlandieri	chr05	3506066	7.70E-09	2.97E-02
berlandieri	chr05	3506189	5.07E-10	1.96E-03
berlandieri	chr05	3506204	3.95E-10	1.53E-03
berlandieri	chr05	3506210	4.31E-09	1.66E-02
berlandieri	chr05	3506220	1.48E-09	5.73E-03
berlandieri	chr05	3506270	4.98E-10	1.92E-03
berlandieri	chr05	3506366	4.99E-09	1.92E-02
berlandieri	chr05	3506375	3.02E-09	1.17E-02
berlandieri	chr05	3508886	2.18E-10	8.42E-04
berlandieri	chr05	3511661	3.24E-09	1.25E-02
berlandieri	chr05	3558592	4.54E-11	1.75E-04
berlandieri	chr05	3701687	6.15E-09	2.37E-02
berlandieri	chr05	3783548	5.08E-09	1.96E-02
berlandieri	chr05	3800629	5.42E-10	2.09E-03
berlandieri	chr05	3885765	4.23E-15	1.63E-08
berlandieri	chr05	3886005	7.40E-14	2.85E-07
berlandieri	chr05	3886080	3.58E-11	1.38E-04
berlandieri	chr05	3886266	2.29E-13	8.83E-07
berlandieri	chr05	3886526	9.97E-13	3.85E-06
berlandieri	chr05	3892945	4.18E-10	1.62E-03
berlandieri	chr05	3893227	4.38E-12	1.69E-05
berlandieri	chr05	3894493	2.91E-09	1.12E-02
berlandieri	chr05	3944229	2.45E-09	9.46E-03
berlandieri	chr05	3944703	1.71E-09	6.61E-03
berlandieri	chr05	4494202	1.23E-11	4.75E-05
berlandieri	chr05	4495642	3.94E-13	1.52E-06
berlandieri	chr05	4496002	2.43E-12	9.37E-06
berlandieri	chr05	4690051	3.97E-10	1.53E-03
berlandieri	chr05	4690071	1.01E-09	3.90E-03
berlandieri	chr05	4690526	2.54E-09	9.79E-03
berlandieri	chr05	5226309	1.30E-10	5.00E-04
berlandieri	chr05	5234574	3.66E-09	1.41E-02
berlandieri	chr05	5284516	8.71E-10	3.36E-03
berlandieri	chr05	5284558	1.11E-09	4.27E-03
berlandieri	chr05	5284561	5.69E-10	2.19E-03
berlandieri	chr05	5284568	2.82E-10	1.09E-03
berlandieri	chr05	5284581	2.13E-10	8.21E-04
berlandieri	chr05	5284886	1.92E-10	7.42E-04
berlandieri	chr05	5284978	5.12E-10	1.97E-03
berlandieri	chr05	5284982	1.83E-11	7.05E-05
berlandieri	chr05	5287511	4.75E-10	1.83E-03
berlandieri	chr05	5287618	3.35E-10	1.29E-03
berlandieri	chr05	5287624	1.11E-09	4.28E-03
berlandieri	chr05	5396467	3.13E-09	1.21E-02
berlandieri	chr05	5521974	6.25E-09	2.41E-02
berlandieri	chr05	5832057	1.44E-09	5.56E-03
berlandieri	chr05	6216802	2.48E-09	9.59E-03
berlandieri	chr05	6283116	6.76E-10	2.61E-03
berlandieri	chr05	6657431	6.28E-09	2.42E-02
berlandieri	chr05	6673203	8.38E-09	3.23E-02
berlandieri	chr05	6681677	4.88E-09	1.88E-02
berlandieri	chr05	7178267	1.21E-10	4.66E-04
berlandieri	chr05	8292018	2.15E-09	8.29E-03
berlandieri	chr05	8592229	6.37E-09	2.46E-02
berlandieri	chr05	8639815	7.49E-09	2.89E-02
berlandieri	chr05	8717523	4.83E-09	1.86E-02
berlandieri	chr05	8769254	4.64E-09	1.79E-02
berlandieri	chr05	8807229	2.41E-09	9.30E-03
berlandieri	chr05	8871089	2.63E-09	1.02E-02
berlandieri	chr05	9032439	7.67E-10	2.96E-03
berlandieri	chr05	9097251	8.68E-10	3.35E-03
berlandieri	chr05	9097381	9.43E-10	3.64E-03
berlandieri	chr05	9098651	1.80E-11	6.95E-05
berlandieri	chr05	9100700	1.50E-10	5.81E-04
berlandieri	chr05	9101090	9.43E-12	3.64E-05
berlandieri	chr05	9101115	3.51E-11	1.35E-04
berlandieri	chr05	9103842	1.92E-11	7.42E-05
berlandieri	chr05	9422984	4.80E-09	1.85E-02
berlandieri	chr05	9613141	3.30E-09	1.27E-02
berlandieri	chr05	10138289	7.25E-10	2.80E-03
berlandieri	chr05	10537679	4.03E-09	1.55E-02
berlandieri	chr05	10861224	2.95E-11	1.14E-04
berlandieri	chr05	11241530	4.34E-11	1.68E-04
berlandieri	chr05	11241780	6.36E-09	2.45E-02
berlandieri	chr05	11492151	2.61E-09	1.01E-02
berlandieri	chr05	11624525	5.08E-09	1.96E-02
berlandieri	chr05	11624545	3.70E-09	1.43E-02
berlandieri	chr05	11628469	5.62E-09	2.17E-02
berlandieri	chr05	12026737	8.29E-09	3.20E-02
berlandieri	chr05	12026756	4.54E-09	1.75E-02
berlandieri	chr05	12034353	1.62E-09	6.25E-03
berlandieri	chr05	12035185	3.60E-10	1.39E-03
berlandieri	chr05	12313124	4.79E-13	1.85E-06
berlandieri	chr05	13855707	2.07E-09	7.97E-03
berlandieri	chr05	14707533	3.34E-09	1.29E-02
berlandieri	chr05	14842973	7.02E-09	2.71E-02
berlandieri	chr05	15202828	8.61E-12	3.32E-05
berlandieri	chr05	15204104	2.74E-10	1.06E-03
berlandieri	chr05	15204297	1.33E-10	5.14E-04
berlandieri	chr05	15204298	4.02E-10	1.55E-03
berlandieri	chr05	15204322	8.37E-12	3.23E-05
berlandieri	chr05	15209340	8.48E-13	3.27E-06
berlandieri	chr05	15209352	1.18E-13	4.57E-07
berlandieri	chr05	15215898	4.33E-09	1.67E-02
berlandieri	chr05	15217594	1.02E-11	3.94E-05
berlandieri	chr05	15217689	2.21E-09	8.53E-03
berlandieri	chr05	15218321	2.40E-09	9.25E-03
berlandieri	chr05	15218323	2.66E-09	1.03E-02
berlandieri	chr05	15218581	1.08E-08	4.17E-02
berlandieri	chr05	15639290	6.14E-09	2.37E-02
berlandieri	chr05	15640525	1.77E-14	6.84E-08
berlandieri	chr05	15643289	4.96E-09	1.91E-02
berlandieri	chr05	15643295	9.89E-09	3.82E-02
berlandieri	chr05	15644650	3.71E-09	1.43E-02
berlandieri	chr05	15853984	1.68E-09	6.48E-03
berlandieri	chr05	18939871	3.05E-09	1.18E-02
berlandieri	chr05	19000736	5.48E-09	2.11E-02
berlandieri	chr05	19052034	1.71E-09	6.60E-03
berlandieri	chr05	19052133	1.34E-09	5.17E-03
berlandieri	chr05	19053815	2.31E-09	8.90E-03
berlandieri	chr05	19060632	2.71E-09	1.05E-02
berlandieri	chr05	19105693	2.99E-14	1.15E-07
berlandieri	chr05	19105697	1.86E-10	7.19E-04
berlandieri	chr05	19105702	1.01E-10	3.91E-04
berlandieri	chr05	19105746	2.73E-10	1.05E-03
berlandieri	chr05	19105773	6.99E-09	2.70E-02
berlandieri	chr05	19105806	2.61E-09	1.01E-02
berlandieri	chr05	19106196	6.38E-10	2.46E-03
berlandieri	chr05	19106200	2.92E-10	1.13E-03
berlandieri	chr05	19107255	1.48E-09	5.70E-03
berlandieri	chr05	19107259	1.19E-09	4.60E-03
berlandieri	chr05	19109340	4.17E-16	1.61E-09
berlandieri	chr05	19109351	7.19E-17	2.78E-10
berlandieri	chr05	19109427	3.53E-11	1.36E-04
berlandieri	chr05	19109428	3.31E-11	1.28E-04
berlandieri	chr05	19109448	7.83E-13	3.02E-06
berlandieri	chr05	19382029	7.47E-09	2.88E-02
berlandieri	chr05	19398910	3.81E-09	1.47E-02
berlandieri	chr05	19398918	5.15E-09	1.99E-02
berlandieri	chr05	19972310	8.74E-13	3.37E-06
berlandieri	chr05	19972996	2.81E-09	1.09E-02
berlandieri	chr05	19973984	2.30E-09	8.86E-03
berlandieri	chr05	19974133	5.16E-09	1.99E-02
berlandieri	chr05	20167820	2.26E-11	8.71E-05
berlandieri	chr05	20910352	4.84E-11	1.87E-04
berlandieri	chr05	21841113	5.48E-15	2.12E-08
berlandieri	chr05	21841736	1.59E-11	6.14E-05
berlandieri	chr05	21859110	2.52E-09	9.72E-03
berlandieri	chr05	21864963	1.01E-11	3.88E-05
berlandieri	chr05	21896325	1.23E-08	4.73E-02
berlandieri	chr05	21898669	4.13E-09	1.60E-02
berlandieri	chr05	21909421	1.52E-09	5.88E-03
berlandieri	chr05	21913224	1.21E-09	4.66E-03
berlandieri	chr05	21921179	4.06E-09	1.57E-02
berlandieri	chr05	21921698	2.14E-09	8.28E-03
berlandieri	chr05	21921847	9.85E-09	3.80E-02
berlandieri	chr05	21923375	1.06E-09	4.10E-03
berlandieri	chr05	22770681	4.34E-11	1.68E-04
berlandieri	chr05	22909926	1.90E-11	7.32E-05
berlandieri	chr05	23610055	3.12E-09	1.20E-02
berlandieri	chr05	23610179	6.45E-13	2.49E-06
berlandieri	chr05	24125932	6.06E-09	2.34E-02
berlandieri	chr05	24302632	7.47E-09	2.88E-02
berlandieri	chr05	24448028	7.27E-10	2.80E-03
berlandieri	chr05	24448900	7.18E-10	2.77E-03
berlandieri	chr05	24720654	8.42E-13	3.25E-06
berlandieri	chr05	24725855	8.82E-12	3.40E-05
berlandieri	chr05	25381976	5.32E-15	2.05E-08
berlandieri	chr05	25669345	1.74E-12	6.71E-06
berlandieri	chr05	25818457	3.08E-09	1.19E-02
berlandieri	chr05	25820118	6.46E-12	2.49E-05
berlandieri	chr05	25820546	2.42E-09	9.35E-03
berlandieri	chr05	25820984	5.85E-10	2.26E-03
berlandieri	chr05	25824730	1.17E-08	4.50E-02
berlandieri	chr05	25825915	1.50E-09	5.79E-03
berlandieri	chr05	25825920	1.99E-09	7.68E-03
berlandieri	chr05	25827808	1.22E-09	4.70E-03
berlandieri	chr05	25828759	1.01E-09	3.91E-03
berlandieri	chr05	25829145	2.61E-12	1.01E-05
berlandieri	chr05	25829663	9.16E-10	3.54E-03
berlandieri	chr06	354269	2.91E-10	1.12E-03
berlandieri	chr06	354270	7.04E-10	2.72E-03
berlandieri	chr06	354289	9.50E-10	3.67E-03
berlandieri	chr06	354326	1.18E-08	4.54E-02
berlandieri	chr06	355255	6.53E-10	2.52E-03
berlandieri	chr06	439461	1.31E-11	5.06E-05
berlandieri	chr06	984020	2.41E-09	9.29E-03
berlandieri	chr06	2413185	8.41E-11	3.25E-04
berlandieri	chr06	2414657	5.67E-10	2.19E-03
berlandieri	chr06	2414662	6.00E-10	2.32E-03
berlandieri	chr06	2414680	1.98E-09	7.63E-03
berlandieri	chr06	2414841	9.04E-12	3.49E-05
berlandieri	chr06	2415758	7.67E-15	2.96E-08
berlandieri	chr06	2416175	7.76E-09	3.00E-02
berlandieri	chr06	2416326	4.17E-10	1.61E-03
berlandieri	chr06	2576070	4.19E-09	1.62E-02
berlandieri	chr06	2854932	1.89E-12	7.28E-06
berlandieri	chr06	2855103	9.26E-09	3.58E-02
berlandieri	chr06	2855135	5.80E-10	2.24E-03
berlandieri	chr06	2860018	5.25E-09	2.03E-02
berlandieri	chr06	3019015	7.48E-10	2.89E-03
berlandieri	chr06	3067632	1.04E-09	4.02E-03
berlandieri	chr06	3381934	9.86E-09	3.81E-02
berlandieri	chr06	3384797	1.02E-08	3.95E-02
berlandieri	chr06	3386730	9.02E-09	3.48E-02
berlandieri	chr06	6047222	7.74E-10	2.99E-03
berlandieri	chr06	6530961	4.88E-10	1.88E-03
berlandieri	chr06	7058926	5.14E-09	1.98E-02
berlandieri	chr06	7059404	5.02E-10	1.94E-03
berlandieri	chr06	7069139	1.76E-09	6.80E-03
berlandieri	chr06	7069282	2.85E-09	1.10E-02
berlandieri	chr06	7390829	1.80E-11	6.96E-05
berlandieri	chr06	7601841	7.81E-09	3.01E-02
berlandieri	chr06	7775974	5.34E-09	2.06E-02
berlandieri	chr06	7863461	1.14E-09	4.42E-03
berlandieri	chr06	8790729	1.18E-09	4.54E-03
berlandieri	chr06	8790734	1.46E-09	5.64E-03
berlandieri	chr06	8795582	9.71E-09	3.75E-02
berlandieri	chr06	8800107	6.46E-09	2.49E-02
berlandieri	chr06	8806682	1.57E-11	6.05E-05
berlandieri	chr06	8817717	1.39E-09	5.35E-03
berlandieri	chr06	8843900	3.11E-09	1.20E-02
berlandieri	chr06	9244260	2.34E-09	9.02E-03
berlandieri	chr06	9371886	3.18E-09	1.23E-02
berlandieri	chr06	9893331	2.84E-09	1.09E-02
berlandieri	chr06	9893356	6.64E-09	2.56E-02
berlandieri	chr06	9893635	6.79E-10	2.62E-03
berlandieri	chr06	9894225	7.43E-09	2.87E-02
berlandieri	chr06	9895026	6.13E-10	2.37E-03
berlandieri	chr06	9895903	4.87E-09	1.88E-02
berlandieri	chr06	9896216	1.62E-11	6.24E-05
berlandieri	chr06	9896218	2.61E-11	1.01E-04
berlandieri	chr06	9896235	4.41E-11	1.70E-04
berlandieri	chr06	9896251	3.51E-11	1.36E-04
berlandieri	chr06	9896259	2.40E-11	9.25E-05
berlandieri	chr06	9992274	1.09E-09	4.20E-03
berlandieri	chr06	9993298	1.74E-09	6.72E-03
berlandieri	chr06	9994023	4.66E-12	1.80E-05
berlandieri	chr06	10009902	1.13E-10	4.35E-04
berlandieri	chr06	10009953	7.17E-13	2.77E-06
berlandieri	chr06	10024509	5.44E-12	2.10E-05
berlandieri	chr06	10025429	2.16E-13	8.36E-07
berlandieri	chr06	11725685	2.60E-13	1.00E-06
berlandieri	chr06	13320385	5.12E-09	1.98E-02
berlandieri	chr06	13888847	3.54E-10	1.37E-03
berlandieri	chr06	13888850	5.68E-10	2.19E-03
berlandieri	chr06	13889216	1.37E-10	5.30E-04
berlandieri	chr06	13895316	1.29E-09	4.99E-03
berlandieri	chr06	13900416	5.99E-09	2.31E-02
berlandieri	chr06	13944296	3.05E-10	1.18E-03
berlandieri	chr06	14418367	8.75E-10	3.38E-03
berlandieri	chr06	14850234	8.15E-10	3.14E-03
berlandieri	chr06	14851188	9.28E-10	3.58E-03
berlandieri	chr06	14853489	6.19E-11	2.39E-04
berlandieri	chr06	14868682	7.56E-13	2.92E-06
berlandieri	chr06	14874987	1.20E-09	4.64E-03
berlandieri	chr06	14876675	2.02E-11	7.80E-05
berlandieri	chr06	14880693	8.08E-11	3.12E-04
berlandieri	chr06	14880707	2.12E-10	8.19E-04
berlandieri	chr06	14889288	3.44E-09	1.33E-02
berlandieri	chr06	14890433	6.09E-12	2.35E-05
berlandieri	chr06	14891050	1.63E-09	6.30E-03
berlandieri	chr06	14891984	1.33E-13	5.15E-07
berlandieri	chr06	14924721	6.68E-09	2.58E-02
berlandieri	chr06	15240862	1.78E-10	6.87E-04
berlandieri	chr06	15243209	2.92E-11	1.13E-04
berlandieri	chr06	15248764	5.03E-10	1.94E-03
berlandieri	chr06	15249707	9.59E-10	3.70E-03
berlandieri	chr06	15250121	7.34E-11	2.83E-04
berlandieri	chr06	15251022	1.44E-10	5.56E-04
berlandieri	chr06	15255449	8.38E-09	3.23E-02
berlandieri	chr06	15255600	1.52E-09	5.85E-03
berlandieri	chr06	15257458	6.28E-11	2.42E-04
berlandieri	chr06	15257459	1.84E-09	7.08E-03
berlandieri	chr06	15257607	3.82E-09	1.48E-02
berlandieri	chr06	15258979	1.11E-09	4.27E-03
berlandieri	chr06	15259226	1.64E-10	6.35E-04
berlandieri	chr06	15259675	1.42E-12	5.49E-06
berlandieri	chr06	15259676	1.45E-12	5.58E-06
berlandieri	chr06	15261136	3.45E-09	1.33E-02
berlandieri	chr06	15262785	4.72E-10	1.82E-03
berlandieri	chr06	15263231	2.19E-11	8.47E-05
berlandieri	chr06	15263481	1.74E-09	6.71E-03
berlandieri	chr06	15266760	1.88E-09	7.27E-03
berlandieri	chr06	15278737	7.00E-09	2.70E-02
berlandieri	chr06	15280480	2.55E-09	9.86E-03
berlandieri	chr06	15281021	1.01E-09	3.91E-03
berlandieri	chr06	15282522	1.95E-09	7.52E-03
berlandieri	chr06	15827640	4.87E-10	1.88E-03
berlandieri	chr06	15989100	1.01E-10	3.92E-04
berlandieri	chr06	15989110	7.47E-11	2.88E-04
berlandieri	chr06	15989559	6.40E-09	2.47E-02
berlandieri	chr06	15989638	9.75E-09	3.76E-02
berlandieri	chr06	15989989	4.22E-09	1.63E-02
berlandieri	chr06	16330798	9.77E-09	3.77E-02
berlandieri	chr06	16456687	6.95E-09	2.68E-02
berlandieri	chr06	16697126	8.97E-10	3.46E-03
berlandieri	chr06	16697202	1.38E-09	5.31E-03
berlandieri	chr06	16700998	1.77E-10	6.82E-04
berlandieri	chr06	17068660	2.18E-09	8.42E-03
berlandieri	chr06	17125745	1.15E-08	4.46E-02
berlandieri	chr06	18701794	4.54E-10	1.75E-03
berlandieri	chr06	18785537	5.95E-10	2.30E-03
berlandieri	chr06	18787010	9.15E-09	3.53E-02
berlandieri	chr06	18796801	7.28E-09	2.81E-02
berlandieri	chr06	18801456	2.48E-09	9.56E-03
berlandieri	chr06	18883362	5.86E-09	2.26E-02
berlandieri	chr06	18883366	6.10E-10	2.36E-03
berlandieri	chr06	18885325	2.78E-09	1.07E-02
berlandieri	chr06	18900239	1.93E-09	7.45E-03
berlandieri	chr06	18955064	7.67E-12	2.96E-05
berlandieri	chr06	18957011	8.20E-10	3.17E-03
berlandieri	chr06	19324518	4.89E-11	1.89E-04
berlandieri	chr06	19794134	8.33E-09	3.22E-02
berlandieri	chr06	19915082	8.40E-09	3.24E-02
berlandieri	chr06	20135235	5.20E-10	2.01E-03
berlandieri	chr06	20135850	4.58E-09	1.77E-02
berlandieri	chr06	20135851	4.74E-09	1.83E-02
berlandieri	chr06	20139037	2.24E-11	8.63E-05
berlandieri	chr06	20139941	1.40E-12	5.39E-06
berlandieri	chr06	20140508	1.61E-12	6.22E-06
berlandieri	chr06	20140763	4.45E-09	1.72E-02
berlandieri	chr06	20140943	9.09E-13	3.51E-06
berlandieri	chr06	20141603	2.12E-11	8.20E-05
berlandieri	chr06	20141731	1.19E-10	4.59E-04
berlandieri	chr06	20142337	1.05E-11	4.06E-05
berlandieri	chr06	20143671	1.59E-11	6.12E-05
berlandieri	chr06	20148610	3.03E-09	1.17E-02
berlandieri	chr06	20151024	2.10E-15	8.11E-09
berlandieri	chr06	20151070	4.31E-15	1.66E-08
berlandieri	chr06	20156947	7.82E-10	3.02E-03
berlandieri	chr06	20301619	2.85E-11	1.10E-04
berlandieri	chr06	20501798	5.02E-11	1.94E-04
berlandieri	chr06	20501852	8.08E-11	3.12E-04
berlandieri	chr06	20501898	4.64E-09	1.79E-02
berlandieri	chr06	20529137	9.64E-10	3.72E-03
berlandieri	chr06	20874933	6.03E-09	2.33E-02
berlandieri	chr06	20874934	2.28E-09	8.79E-03
berlandieri	chr06	20892842	3.74E-09	1.44E-02
berlandieri	chr06	20892870	4.14E-09	1.60E-02
berlandieri	chr06	20893418	3.86E-09	1.49E-02
berlandieri	chr06	20893421	4.76E-09	1.84E-02
berlandieri	chr06	20893624	1.12E-08	4.33E-02
berlandieri	chr06	20894468	6.36E-12	2.45E-05
berlandieri	chr06	20894509	2.97E-10	1.15E-03
berlandieri	chr06	20894665	4.82E-09	1.86E-02
berlandieri	chr06	20894670	1.76E-09	6.81E-03
berlandieri	chr06	20898154	1.74E-10	6.72E-04
berlandieri	chr06	20899533	4.30E-09	1.66E-02
berlandieri	chr06	20899977	1.61E-10	6.23E-04
berlandieri	chr06	20900342	5.17E-09	2.00E-02
berlandieri	chr06	20902807	8.17E-09	3.15E-02
berlandieri	chr06	21206846	1.37E-13	5.29E-07
berlandieri	chr06	21222076	7.34E-09	2.83E-02
berlandieri	chr06	21308503	7.77E-10	3.00E-03
berlandieri	chr06	21423360	1.53E-10	5.89E-04
berlandieri	chr06	21423670	3.17E-11	1.22E-04
berlandieri	chr06	21453575	4.60E-09	1.78E-02
berlandieri	chr06	21453597	4.08E-09	1.58E-02
berlandieri	chr06	21455689	1.59E-11	6.12E-05
berlandieri	chr06	21461134	3.36E-11	1.30E-04
berlandieri	chr06	21461145	2.98E-11	1.15E-04
berlandieri	chr06	21461166	4.30E-11	1.66E-04
berlandieri	chr06	21466340	8.70E-11	3.36E-04
[truncated: 5,998 more rows]
