# Supplementary material for: Introgression among North American wild grapes (Vitis) fuels biotic and abiotic adaptation
Source: Genome Biol. 2021 Sep 3;22:254. doi: 10.1186/s13059-021-02467-z (PMC8414701; doi:10.1186/s13059-021-02467-z)
Supplement: Supplementary file 7 — Additional file 7: Dataset S4. Significant SNPs (Bayes’ Factor > 10) from GEA with the top three bioclimatic variables per species. [file 13059_2021_2467_MOESM7_ESM.csv]

Species	BIO	SNP	CHR	BP	BF
arizonica	BIO6	chr01_31195	1	31195	10.04672276
arizonica	BIO6	chr01_44410	1	44410	13.68121786
arizonica	BIO6	chr01_128747	1	128747	31.16501902
arizonica	BIO6	chr01_148319	1	148319	17.35538579
arizonica	BIO6	chr01_158752	1	158752	11.34056979
arizonica	BIO6	chr01_171703	1	171703	10.94734575
arizonica	BIO6	chr01_175044	1	175044	14.65289237
arizonica	BIO6	chr01_239687	1	239687	12.24091345
arizonica	BIO6	chr01_290736	1	290736	10.17580832
arizonica	BIO6	chr01_318115	1	318115	13.0296517
arizonica	BIO6	chr01_363136	1	363136	11.15560703
arizonica	BIO6	chr01_430069	1	430069	10.16050672
arizonica	BIO6	chr01_437138	1	437138	11.81612562
arizonica	BIO6	chr01_437815	1	437815	20.17236304
arizonica	BIO6	chr01_531741	1	531741	12.22699574
arizonica	BIO6	chr01_631588	1	631588	12.54730806
arizonica	BIO6	chr01_654323	1	654323	13.52933395
arizonica	BIO6	chr01_771375	1	771375	23.42469333
arizonica	BIO6	chr01_771380	1	771380	10.52048522
arizonica	BIO6	chr01_808019	1	808019	10.39992091
arizonica	BIO6	chr01_837924	1	837924	10.67010659
arizonica	BIO6	chr01_913199	1	913199	11.42650025
arizonica	BIO6	chr01_988448	1	988448	13.524049
arizonica	BIO6	chr01_1003470	1	1003470	10.61549212
arizonica	BIO6	chr01_1014208	1	1014208	13.57045173
arizonica	BIO6	chr01_1050000	1	1050000	10.38757301
arizonica	BIO6	chr01_1067509	1	1067509	15.20158789
arizonica	BIO6	chr01_1068232	1	1068232	13.71341657
arizonica	BIO6	chr01_1068722	1	1068722	12.66151089
arizonica	BIO6	chr01_1069255	1	1069255	19.82148873
arizonica	BIO6	chr01_1083220	1	1083220	12.0455652
arizonica	BIO6	chr01_1083265	1	1083265	14.04464744
arizonica	BIO6	chr01_1086396	1	1086396	15.18330311
arizonica	BIO6	chr01_1101765	1	1101765	13.92839036
arizonica	BIO6	chr01_1101769	1	1101769	15.51608708
arizonica	BIO6	chr01_1110381	1	1110381	13.47473031
arizonica	BIO6	chr01_1112181	1	1112181	10.06278759
arizonica	BIO6	chr01_1178776	1	1178776	13.27340982
arizonica	BIO6	chr01_1182013	1	1182013	17.21638652
arizonica	BIO6	chr01_1187920	1	1187920	19.39387965
arizonica	BIO6	chr01_1198550	1	1198550	13.30888502
arizonica	BIO6	chr01_1206259	1	1206259	10.53391698
arizonica	BIO6	chr01_1269261	1	1269261	19.1247713
arizonica	BIO6	chr01_1278215	1	1278215	14.54424569
arizonica	BIO6	chr01_1303752	1	1303752	17.35829124
arizonica	BIO6	chr01_1359767	1	1359767	10.94655687
arizonica	BIO6	chr01_1423145	1	1423145	10.83213692
arizonica	BIO6	chr01_1423528	1	1423528	10.97917629
arizonica	BIO6	chr01_1423779	1	1423779	10.55166571
arizonica	BIO6	chr01_1423899	1	1423899	13.61942618
arizonica	BIO6	chr01_1423910	1	1423910	12.44339868
arizonica	BIO6	chr01_1424012	1	1424012	11.08235028
arizonica	BIO6	chr01_1424492	1	1424492	14.12804391
arizonica	BIO6	chr01_1424503	1	1424503	15.96642874
arizonica	BIO6	chr01_1424572	1	1424572	12.24198119
arizonica	BIO6	chr01_1426009	1	1426009	10.40722846
arizonica	BIO6	chr01_1488197	1	1488197	12.31856537
arizonica	BIO6	chr01_1496978	1	1496978	13.36141083
arizonica	BIO6	chr01_1515549	1	1515549	10.88799409
arizonica	BIO6	chr01_1580877	1	1580877	11.05547591
arizonica	BIO6	chr01_1607841	1	1607841	15.69065571
arizonica	BIO6	chr01_1614758	1	1614758	11.0765969
arizonica	BIO6	chr01_1614764	1	1614764	11.47499271
arizonica	BIO6	chr01_1626743	1	1626743	12.16638937
arizonica	BIO6	chr01_1630357	1	1630357	13.23721168
arizonica	BIO6	chr01_1633562	1	1633562	14.94177226
arizonica	BIO6	chr01_1656653	1	1656653	17.66460086
arizonica	BIO6	chr01_1659955	1	1659955	10.59063663
arizonica	BIO6	chr01_1659956	1	1659956	10.12851799
arizonica	BIO6	chr01_1664951	1	1664951	11.402934
arizonica	BIO6	chr01_1692512	1	1692512	12.44906647
arizonica	BIO6	chr01_1741294	1	1741294	19.96585304
arizonica	BIO6	chr01_1839937	1	1839937	10.91609791
arizonica	BIO6	chr01_1860462	1	1860462	17.1770972
arizonica	BIO6	chr01_1940295	1	1940295	14.18856672
arizonica	BIO6	chr01_2006438	1	2006438	14.4312428
arizonica	BIO6	chr01_2010852	1	2010852	11.97148737
arizonica	BIO6	chr01_2010870	1	2010870	11.29078257
arizonica	BIO6	chr01_2010873	1	2010873	12.18696453
arizonica	BIO6	chr01_2010878	1	2010878	12.79693088
arizonica	BIO6	chr01_2035757	1	2035757	12.28421105
arizonica	BIO6	chr01_2038636	1	2038636	16.11828098
arizonica	BIO6	chr01_2042777	1	2042777	10.47075705
arizonica	BIO6	chr01_2042956	1	2042956	12.01671644
arizonica	BIO6	chr01_2043533	1	2043533	16.5900532
arizonica	BIO6	chr01_2043726	1	2043726	11.59117429
arizonica	BIO6	chr01_2044453	1	2044453	11.57322717
arizonica	BIO6	chr01_2056487	1	2056487	19.61096043
arizonica	BIO6	chr01_2059193	1	2059193	11.10401726
arizonica	BIO6	chr01_2059805	1	2059805	13.81278441
arizonica	BIO6	chr01_2060915	1	2060915	17.06936884
arizonica	BIO6	chr01_2113061	1	2113061	12.57456435
arizonica	BIO6	chr01_2113062	1	2113062	10.81658172
arizonica	BIO6	chr01_2151354	1	2151354	15.6996882
arizonica	BIO6	chr01_2151542	1	2151542	11.45933702
arizonica	BIO6	chr01_2154521	1	2154521	17.94605324
arizonica	BIO6	chr01_2176089	1	2176089	10.71996044
arizonica	BIO6	chr01_2179323	1	2179323	10.76452107
arizonica	BIO6	chr01_2231450	1	2231450	10.97083086
arizonica	BIO6	chr01_2336400	1	2336400	10.72989365
arizonica	BIO6	chr01_2359502	1	2359502	11.94057122
arizonica	BIO6	chr01_2374703	1	2374703	19.39851165
arizonica	BIO6	chr01_2374955	1	2374955	13.14308453
arizonica	BIO6	chr01_2411343	1	2411343	17.77097398
arizonica	BIO6	chr01_2462156	1	2462156	15.0613471
arizonica	BIO6	chr01_2535164	1	2535164	11.47486571
arizonica	BIO6	chr01_2541057	1	2541057	17.26872983
arizonica	BIO6	chr01_2547413	1	2547413	13.37375485
arizonica	BIO6	chr01_2568093	1	2568093	10.28243039
arizonica	BIO6	chr01_2582873	1	2582873	26.0328952
arizonica	BIO6	chr01_2681407	1	2681407	14.09791961
arizonica	BIO6	chr01_2719363	1	2719363	18.30909181
arizonica	BIO6	chr01_2744682	1	2744682	15.26629057
arizonica	BIO6	chr01_2768349	1	2768349	10.53648178
arizonica	BIO6	chr01_2784278	1	2784278	14.31253713
arizonica	BIO6	chr01_2793653	1	2793653	16.27525407
arizonica	BIO6	chr01_2797360	1	2797360	10.78378422
arizonica	BIO6	chr01_2801947	1	2801947	11.84440552
arizonica	BIO6	chr01_2802349	1	2802349	10.67955767
arizonica	BIO6	chr01_2818491	1	2818491	11.78710186
arizonica	BIO6	chr01_2822286	1	2822286	12.12361785
arizonica	BIO6	chr01_2831999	1	2831999	13.87309372
arizonica	BIO6	chr01_2852454	1	2852454	11.79135967
arizonica	BIO6	chr01_2854307	1	2854307	12.92373022
arizonica	BIO6	chr01_2854365	1	2854365	16.73490629
arizonica	BIO6	chr01_2854544	1	2854544	10.31721494
arizonica	BIO6	chr01_2854583	1	2854583	15.40192061
arizonica	BIO6	chr01_2875449	1	2875449	12.9533962
arizonica	BIO6	chr01_2877159	1	2877159	11.49898033
arizonica	BIO6	chr01_2879035	1	2879035	20.27429612
arizonica	BIO6	chr01_2880163	1	2880163	11.31470944
arizonica	BIO6	chr01_2880403	1	2880403	11.02045291
arizonica	BIO6	chr01_2880415	1	2880415	26.81505088
arizonica	BIO6	chr01_2888526	1	2888526	19.80050024
arizonica	BIO6	chr01_2888915	1	2888915	18.17066938
arizonica	BIO6	chr01_2890490	1	2890490	12.61495616
arizonica	BIO6	chr01_2890499	1	2890499	12.50650566
arizonica	BIO6	chr01_2897256	1	2897256	11.88477258
arizonica	BIO6	chr01_2917414	1	2917414	13.40979586
arizonica	BIO6	chr01_2922219	1	2922219	14.84500178
arizonica	BIO6	chr01_2962773	1	2962773	10.2169198
arizonica	BIO6	chr01_3010916	1	3010916	25.84067709
arizonica	BIO6	chr01_3069090	1	3069090	23.51382802
arizonica	BIO6	chr01_3069437	1	3069437	12.85644149
arizonica	BIO6	chr01_3100801	1	3100801	12.77342708
arizonica	BIO6	chr01_3103904	1	3103904	13.36451703
arizonica	BIO6	chr01_3141259	1	3141259	10.58763763
arizonica	BIO6	chr01_3152290	1	3152290	12.81924667
arizonica	BIO6	chr01_3159513	1	3159513	15.34958491
arizonica	BIO6	chr01_3167126	1	3167126	11.48755281
arizonica	BIO6	chr01_3175868	1	3175868	17.41709692
arizonica	BIO6	chr01_3289039	1	3289039	12.64655001
arizonica	BIO6	chr01_3299612	1	3299612	23.06953539
arizonica	BIO6	chr01_3300261	1	3300261	16.80835938
arizonica	BIO6	chr01_3302831	1	3302831	10.14768045
arizonica	BIO6	chr01_3303100	1	3303100	16.14325745
arizonica	BIO6	chr01_3308784	1	3308784	10.94208211
arizonica	BIO6	chr01_3311236	1	3311236	10.08934079
arizonica	BIO6	chr01_3311240	1	3311240	10.49381918
arizonica	BIO6	chr01_3340949	1	3340949	11.21778462
arizonica	BIO6	chr01_3368129	1	3368129	13.49258549
arizonica	BIO6	chr01_3484345	1	3484345	10.36188965
arizonica	BIO6	chr01_3682569	1	3682569	12.41268676
arizonica	BIO6	chr01_3770947	1	3770947	12.31042094
arizonica	BIO6	chr01_3801867	1	3801867	12.46510505
arizonica	BIO6	chr01_3801970	1	3801970	10.05244053
arizonica	BIO6	chr01_3802935	1	3802935	10.46170009
arizonica	BIO6	chr01_3803665	1	3803665	14.87967014
arizonica	BIO6	chr01_3803933	1	3803933	16.08024042
arizonica	BIO6	chr01_3804549	1	3804549	12.9158856
arizonica	BIO6	chr01_3805338	1	3805338	20.37095672
arizonica	BIO6	chr01_3805404	1	3805404	14.13396999
arizonica	BIO6	chr01_3806299	1	3806299	11.33647216
arizonica	BIO6	chr01_3806612	1	3806612	13.89433501
arizonica	BIO6	chr01_3807948	1	3807948	11.9242913
arizonica	BIO6	chr01_3931029	1	3931029	16.06019769
arizonica	BIO6	chr01_3931811	1	3931811	11.11030503
arizonica	BIO6	chr01_3931822	1	3931822	10.59077109
arizonica	BIO6	chr01_3956821	1	3956821	10.7117816
arizonica	BIO6	chr01_4081928	1	4081928	23.4513208
arizonica	BIO6	chr01_4082633	1	4082633	12.89536452
arizonica	BIO6	chr01_4111844	1	4111844	12.92206722
arizonica	BIO6	chr01_4118042	1	4118042	27.56132536
arizonica	BIO6	chr01_4126793	1	4126793	13.45160082
arizonica	BIO6	chr01_4160929	1	4160929	12.99145307
arizonica	BIO6	chr01_4229855	1	4229855	11.61311606
arizonica	BIO6	chr01_4242059	1	4242059	11.11540972
arizonica	BIO6	chr01_4495965	1	4495965	11.00698019
arizonica	BIO6	chr01_4531706	1	4531706	10.0723414
arizonica	BIO6	chr01_4576515	1	4576515	10.19545205
arizonica	BIO6	chr01_4590460	1	4590460	16.13004974
arizonica	BIO6	chr01_4595505	1	4595505	29.6339087
arizonica	BIO6	chr01_4605157	1	4605157	12.61787633
arizonica	BIO6	chr01_4628049	1	4628049	15.79811773
arizonica	BIO6	chr01_4630659	1	4630659	16.58730439
arizonica	BIO6	chr01_4664273	1	4664273	14.21011569
arizonica	BIO6	chr01_4682463	1	4682463	10.59260268
arizonica	BIO6	chr01_4720060	1	4720060	12.84559805
arizonica	BIO6	chr01_4723196	1	4723196	10.8196602
arizonica	BIO6	chr01_4744491	1	4744491	20.54502764
arizonica	BIO6	chr01_4747413	1	4747413	19.35147748
arizonica	BIO6	chr01_4765381	1	4765381	14.25346475
arizonica	BIO6	chr01_4771471	1	4771471	25.22895034
arizonica	BIO6	chr01_4772271	1	4772271	18.83338461
arizonica	BIO6	chr01_4785756	1	4785756	10.07262089
arizonica	BIO6	chr01_4946972	1	4946972	14.45691341
arizonica	BIO6	chr01_4958453	1	4958453	13.16545846
arizonica	BIO6	chr01_5021488	1	5021488	15.201176
arizonica	BIO6	chr01_5037617	1	5037617	14.09673367
arizonica	BIO6	chr01_5038844	1	5038844	11.06675714
arizonica	BIO6	chr01_5039216	1	5039216	13.84780827
arizonica	BIO6	chr01_5039705	1	5039705	10.86656915
arizonica	BIO6	chr01_5090540	1	5090540	14.78223677
arizonica	BIO6	chr01_5122667	1	5122667	15.08879876
arizonica	BIO6	chr01_5122722	1	5122722	12.83312389
arizonica	BIO6	chr01_5124322	1	5124322	31.30872786
arizonica	BIO6	chr01_5133983	1	5133983	10.19875302
arizonica	BIO6	chr01_5134503	1	5134503	24.06615228
arizonica	BIO6	chr01_5151371	1	5151371	15.95287167
arizonica	BIO6	chr01_5173264	1	5173264	25.43882617
arizonica	BIO6	chr01_5173267	1	5173267	14.01440033
arizonica	BIO6	chr01_5177505	1	5177505	11.84258004
arizonica	BIO6	chr01_5193301	1	5193301	10.17216239
arizonica	BIO6	chr01_5226520	1	5226520	10.69984524
arizonica	BIO6	chr01_5269605	1	5269605	22.94084385
arizonica	BIO6	chr01_5271650	1	5271650	12.89408275
arizonica	BIO6	chr01_5292896	1	5292896	11.56907581
arizonica	BIO6	chr01_5293367	1	5293367	11.11121443
arizonica	BIO6	chr01_5321081	1	5321081	11.92174537
arizonica	BIO6	chr01_5322369	1	5322369	11.08838143
arizonica	BIO6	chr01_5322894	1	5322894	12.60810443
arizonica	BIO6	chr01_5323013	1	5323013	12.80539634
arizonica	BIO6	chr01_5323181	1	5323181	11.77510085
arizonica	BIO6	chr01_5323938	1	5323938	15.00338508
arizonica	BIO6	chr01_5324504	1	5324504	20.38996436
arizonica	BIO6	chr01_5324528	1	5324528	11.20730902
arizonica	BIO6	chr01_5324554	1	5324554	11.4443452
arizonica	BIO6	chr01_5325172	1	5325172	13.30288612
arizonica	BIO6	chr01_5326572	1	5326572	11.73458036
arizonica	BIO6	chr01_5327088	1	5327088	14.06960496
arizonica	BIO6	chr01_5337223	1	5337223	10.32977379
arizonica	BIO6	chr01_5379526	1	5379526	13.76071292
arizonica	BIO6	chr01_5398905	1	5398905	11.99901674
arizonica	BIO6	chr01_5409333	1	5409333	10.37682467
arizonica	BIO6	chr01_5495834	1	5495834	14.95344269
arizonica	BIO6	chr01_5550414	1	5550414	13.62604708
arizonica	BIO6	chr01_5564709	1	5564709	14.19655702
arizonica	BIO6	chr01_5610236	1	5610236	14.64009035
arizonica	BIO6	chr01_5626686	1	5626686	10.3943308
arizonica	BIO6	chr01_5806986	1	5806986	16.42987145
arizonica	BIO6	chr01_5952681	1	5952681	18.64094814
arizonica	BIO6	chr01_5954237	1	5954237	11.7464114
arizonica	BIO6	chr01_5971153	1	5971153	13.31517805
arizonica	BIO6	chr01_5990269	1	5990269	13.77086227
arizonica	BIO6	chr01_6010520	1	6010520	12.48506234
arizonica	BIO6	chr01_6070588	1	6070588	18.12894032
arizonica	BIO6	chr01_6122913	1	6122913	14.70946349
arizonica	BIO6	chr01_6166625	1	6166625	12.35504377
arizonica	BIO6	chr01_6224234	1	6224234	10.19100804
arizonica	BIO6	chr01_6235474	1	6235474	12.06841006
arizonica	BIO6	chr01_6239230	1	6239230	12.69068716
arizonica	BIO6	chr01_6283523	1	6283523	12.41047367
arizonica	BIO6	chr01_6308828	1	6308828	12.36143228
arizonica	BIO6	chr01_6310221	1	6310221	14.6995696
arizonica	BIO6	chr01_6315348	1	6315348	10.71058893
arizonica	BIO6	chr01_6318498	1	6318498	13.01764103
arizonica	BIO6	chr01_6319576	1	6319576	11.44298569
arizonica	BIO6	chr01_6325782	1	6325782	24.852326
arizonica	BIO6	chr01_6328863	1	6328863	12.02096229
arizonica	BIO6	chr01_6338420	1	6338420	12.81882754
arizonica	BIO6	chr01_6338526	1	6338526	10.28207042
arizonica	BIO6	chr01_6338704	1	6338704	11.21225163
arizonica	BIO6	chr01_6349403	1	6349403	12.56657127
arizonica	BIO6	chr01_6349860	1	6349860	21.23647641
arizonica	BIO6	chr01_6354744	1	6354744	16.80858114
arizonica	BIO6	chr01_6370891	1	6370891	11.21007141
arizonica	BIO6	chr01_6370900	1	6370900	10.95951484
arizonica	BIO6	chr01_6383994	1	6383994	10.81186394
arizonica	BIO6	chr01_6508794	1	6508794	13.72185771
arizonica	BIO6	chr01_6524282	1	6524282	15.83692848
arizonica	BIO6	chr01_6537331	1	6537331	18.86739768
arizonica	BIO6	chr01_6620134	1	6620134	10.58902641
arizonica	BIO6	chr01_6620173	1	6620173	11.75083243
arizonica	BIO6	chr01_6622302	1	6622302	14.78777682
arizonica	BIO6	chr01_6623698	1	6623698	11.07704997
arizonica	BIO6	chr01_6629137	1	6629137	17.03050029
arizonica	BIO6	chr01_6629157	1	6629157	14.89439926
arizonica	BIO6	chr01_6629158	1	6629158	10.887748
arizonica	BIO6	chr01_6634274	1	6634274	13.83883533
arizonica	BIO6	chr01_6643996	1	6643996	10.31010493
arizonica	BIO6	chr01_6658809	1	6658809	14.42892102
arizonica	BIO6	chr01_6658814	1	6658814	10.96760155
arizonica	BIO6	chr01_6675047	1	6675047	10.13947708
arizonica	BIO6	chr01_6700405	1	6700405	11.0333503
arizonica	BIO6	chr01_6722650	1	6722650	11.97314735
arizonica	BIO6	chr01_6728718	1	6728718	13.72581861
arizonica	BIO6	chr01_6728720	1	6728720	13.02216605
arizonica	BIO6	chr01_6729772	1	6729772	10.0141908
arizonica	BIO6	chr01_6729887	1	6729887	12.24825112
arizonica	BIO6	chr01_6730089	1	6730089	12.99286662
arizonica	BIO6	chr01_6731370	1	6731370	10.91134516
arizonica	BIO6	chr01_6731978	1	6731978	12.97019594
arizonica	BIO6	chr01_6733527	1	6733527	18.13034086
arizonica	BIO6	chr01_6733559	1	6733559	13.03295448
arizonica	BIO6	chr01_6733713	1	6733713	15.26677269
arizonica	BIO6	chr01_6733806	1	6733806	14.95784689
arizonica	BIO6	chr01_6733842	1	6733842	15.07864234
arizonica	BIO6	chr01_6734080	1	6734080	12.40029836
arizonica	BIO6	chr01_6734083	1	6734083	12.77071106
arizonica	BIO6	chr01_6734181	1	6734181	11.62567074
arizonica	BIO6	chr01_6734186	1	6734186	16.54080244
arizonica	BIO6	chr01_6734777	1	6734777	13.20254503
arizonica	BIO6	chr01_6734820	1	6734820	15.98150621
arizonica	BIO6	chr01_6736648	1	6736648	11.35219145
arizonica	BIO6	chr01_6736720	1	6736720	13.57600174
arizonica	BIO6	chr01_6738160	1	6738160	23.34243199
arizonica	BIO6	chr01_6738197	1	6738197	28.39005083
arizonica	BIO6	chr01_6739193	1	6739193	12.21219933
arizonica	BIO6	chr01_6774104	1	6774104	14.81083367
arizonica	BIO6	chr01_6779144	1	6779144	12.44986855
arizonica	BIO6	chr01_6780268	1	6780268	12.00086519
arizonica	BIO6	chr01_6785103	1	6785103	14.13199274
arizonica	BIO6	chr01_6785120	1	6785120	14.58189032
arizonica	BIO6	chr01_6785864	1	6785864	12.54547484
arizonica	BIO6	chr01_6792927	1	6792927	10.55215694
arizonica	BIO6	chr01_6792949	1	6792949	12.08644133
arizonica	BIO6	chr01_6794155	1	6794155	22.21103172
arizonica	BIO6	chr01_6801269	1	6801269	10.60328262
arizonica	BIO6	chr01_6816704	1	6816704	10.17381961
arizonica	BIO6	chr01_6833488	1	6833488	12.49882401
arizonica	BIO6	chr01_6834466	1	6834466	15.76040868
arizonica	BIO6	chr01_6834815	1	6834815	16.2419181
arizonica	BIO6	chr01_6835372	1	6835372	11.67805712
arizonica	BIO6	chr01_6837011	1	6837011	12.07824342
arizonica	BIO6	chr01_6837673	1	6837673	12.25039597
arizonica	BIO6	chr01_6838383	1	6838383	13.59172014
arizonica	BIO6	chr01_6838407	1	6838407	20.8390438
arizonica	BIO6	chr01_6839588	1	6839588	11.62584186
arizonica	BIO6	chr01_6878043	1	6878043	11.0216636
arizonica	BIO6	chr01_6888907	1	6888907	11.890869
arizonica	BIO6	chr01_6939396	1	6939396	18.59176384
arizonica	BIO6	chr01_6945740	1	6945740	17.22048757
arizonica	BIO6	chr01_7008659	1	7008659	11.13922516
arizonica	BIO6	chr01_7017655	1	7017655	12.28984338
arizonica	BIO6	chr01_7026252	1	7026252	14.60490472
arizonica	BIO6	chr01_7041534	1	7041534	12.1590289
arizonica	BIO6	chr01_7042493	1	7042493	12.63956202
arizonica	BIO6	chr01_7109443	1	7109443	14.02184626
arizonica	BIO6	chr01_7124637	1	7124637	10.4147947
arizonica	BIO6	chr01_7134548	1	7134548	12.72004507
arizonica	BIO6	chr01_8834198	1	8834198	13.29984059
arizonica	BIO6	chr01_8834207	1	8834207	14.69957086
arizonica	BIO6	chr01_8834250	1	8834250	11.8994213
arizonica	BIO6	chr01_8834333	1	8834333	16.25243639
arizonica	BIO6	chr01_8839545	1	8839545	10.91635693
arizonica	BIO6	chr01_8849875	1	8849875	12.79788397
arizonica	BIO6	chr01_8882732	1	8882732	10.04797574
arizonica	BIO6	chr01_8884800	1	8884800	12.33101188
arizonica	BIO6	chr01_8889282	1	8889282	15.93986708
arizonica	BIO6	chr01_8944563	1	8944563	10.02549268
arizonica	BIO6	chr01_8966160	1	8966160	10.21291367
arizonica	BIO6	chr01_8986677	1	8986677	14.78080002
arizonica	BIO6	chr01_9246667	1	9246667	10.581632
arizonica	BIO6	chr01_9274386	1	9274386	12.05888701
arizonica	BIO6	chr01_9276560	1	9276560	10.34672268
arizonica	BIO6	chr01_9296064	1	9296064	19.87290641
arizonica	BIO6	chr01_9308909	1	9308909	11.291617
arizonica	BIO6	chr01_9309040	1	9309040	10.69478043
arizonica	BIO6	chr01_9309203	1	9309203	19.83779684
arizonica	BIO6	chr01_9349823	1	9349823	18.41299444
arizonica	BIO6	chr01_9393216	1	9393216	33.63053012
arizonica	BIO6	chr01_9459676	1	9459676	10.24807544
arizonica	BIO6	chr01_9473426	1	9473426	12.27184843
arizonica	BIO6	chr01_9487795	1	9487795	13.30169155
arizonica	BIO6	chr01_9492807	1	9492807	14.2345249
arizonica	BIO6	chr01_9492832	1	9492832	13.38199089
arizonica	BIO6	chr01_9528136	1	9528136	10.58880799
arizonica	BIO6	chr01_9528615	1	9528615	11.62321967
arizonica	BIO6	chr01_9529623	1	9529623	10.20312414
arizonica	BIO6	chr01_9530354	1	9530354	12.97458169
arizonica	BIO6	chr01_9530359	1	9530359	10.23242076
arizonica	BIO6	chr01_9530457	1	9530457	24.73764479
arizonica	BIO6	chr01_9531109	1	9531109	13.26776792
arizonica	BIO6	chr01_9531393	1	9531393	14.47837502
arizonica	BIO6	chr01_9531398	1	9531398	11.88831621
arizonica	BIO6	chr01_9531500	1	9531500	13.01004558
arizonica	BIO6	chr01_9531572	1	9531572	17.26326665
arizonica	BIO6	chr01_9531573	1	9531573	18.48583348
arizonica	BIO6	chr01_9531582	1	9531582	16.48852441
arizonica	BIO6	chr01_9531657	1	9531657	15.17342444
arizonica	BIO6	chr01_9531702	1	9531702	14.58925299
arizonica	BIO6	chr01_9532121	1	9532121	12.59898165
arizonica	BIO6	chr01_9532195	1	9532195	15.08172482
arizonica	BIO6	chr01_9532599	1	9532599	12.19054972
arizonica	BIO6	chr01_9542465	1	9542465	10.42127969
arizonica	BIO6	chr01_9546436	1	9546436	15.96818261
arizonica	BIO6	chr01_9572877	1	9572877	17.25275487
arizonica	BIO6	chr01_9577812	1	9577812	10.05674189
arizonica	BIO6	chr01_9603181	1	9603181	13.04568437
arizonica	BIO6	chr01_9606177	1	9606177	12.13821733
arizonica	BIO6	chr01_9633539	1	9633539	11.46462905
arizonica	BIO6	chr01_9634455	1	9634455	11.91835906
arizonica	BIO6	chr01_9657764	1	9657764	14.32857774
arizonica	BIO6	chr01_9657771	1	9657771	13.74520467
arizonica	BIO6	chr01_9668264	1	9668264	10.98381618
arizonica	BIO6	chr01_9677605	1	9677605	10.6445836
arizonica	BIO6	chr01_9699483	1	9699483	11.49798486
arizonica	BIO6	chr01_9699666	1	9699666	11.50409659
arizonica	BIO6	chr01_9707040	1	9707040	10.25836765
arizonica	BIO6	chr01_9712744	1	9712744	11.320393
arizonica	BIO6	chr01_9713798	1	9713798	16.58454846
arizonica	BIO6	chr01_9726841	1	9726841	10.80331342
arizonica	BIO6	chr01_9731463	1	9731463	23.76765854
arizonica	BIO6	chr01_9742507	1	9742507	15.3101473
arizonica	BIO6	chr01_9747043	1	9747043	11.47053242
arizonica	BIO6	chr01_9757555	1	9757555	12.36167857
arizonica	BIO6	chr01_9776623	1	9776623	15.85466876
arizonica	BIO6	chr01_9780843	1	9780843	10.17422245
arizonica	BIO6	chr01_9832618	1	9832618	14.38333603
arizonica	BIO6	chr01_9835456	1	9835456	11.54442808
arizonica	BIO6	chr01_9835489	1	9835489	19.07764451
arizonica	BIO6	chr01_9841836	1	9841836	13.54413343
arizonica	BIO6	chr01_9842986	1	9842986	10.04269012
arizonica	BIO6	chr01_9922127	1	9922127	12.76404995
arizonica	BIO6	chr01_9962308	1	9962308	12.79645607
arizonica	BIO6	chr01_9963576	1	9963576	14.31776177
arizonica	BIO6	chr01_10036764	1	10036764	10.21180341
arizonica	BIO6	chr01_10039001	1	10039001	11.57660433
arizonica	BIO6	chr01_10046497	1	10046497	24.82623428
arizonica	BIO6	chr01_10060033	1	10060033	11.74967976
arizonica	BIO6	chr01_10062180	1	10062180	12.02253239
arizonica	BIO6	chr01_10062277	1	10062277	13.19374199
arizonica	BIO6	chr01_10062366	1	10062366	12.27102276
arizonica	BIO6	chr01_10063002	1	10063002	15.05524671
arizonica	BIO6	chr01_10063003	1	10063003	16.72788517
arizonica	BIO6	chr01_10063044	1	10063044	14.15241153
arizonica	BIO6	chr01_10063074	1	10063074	13.86206073
arizonica	BIO6	chr01_10063080	1	10063080	15.52477645
arizonica	BIO6	chr01_10063081	1	10063081	12.10646997
arizonica	BIO6	chr01_10063092	1	10063092	11.70931198
arizonica	BIO6	chr01_10063417	1	10063417	16.92185449
arizonica	BIO6	chr01_10063449	1	10063449	30.4548709
arizonica	BIO6	chr01_10063455	1	10063455	22.67438642
arizonica	BIO6	chr01_10063878	1	10063878	12.28409807
arizonica	BIO6	chr01_10063951	1	10063951	15.63414003
arizonica	BIO6	chr01_10063960	1	10063960	11.90563264
arizonica	BIO6	chr01_10064036	1	10064036	22.00260461
arizonica	BIO6	chr01_10064069	1	10064069	31.30915839
arizonica	BIO6	chr01_10064070	1	10064070	23.04956756
arizonica	BIO6	chr01_10064072	1	10064072	22.15910615
arizonica	BIO6	chr01_10064545	1	10064545	21.46596017
arizonica	BIO6	chr01_10064550	1	10064550	15.27859068
arizonica	BIO6	chr01_10065969	1	10065969	13.76433634
arizonica	BIO6	chr01_10066359	1	10066359	11.47050082
arizonica	BIO6	chr01_10066468	1	10066468	12.35726726
arizonica	BIO6	chr01_10066546	1	10066546	10.95559081
arizonica	BIO6	chr01_10068640	1	10068640	17.61042095
arizonica	BIO6	chr01_10069928	1	10069928	15.89921203
arizonica	BIO6	chr01_10103677	1	10103677	14.04480967
arizonica	BIO6	chr01_10195453	1	10195453	13.73575176
arizonica	BIO6	chr01_10197149	1	10197149	11.16085479
arizonica	BIO6	chr01_10221848	1	10221848	10.2038987
arizonica	BIO6	chr01_10224446	1	10224446	23.24574862
arizonica	BIO6	chr01_10227476	1	10227476	10.22014818
arizonica	BIO6	chr01_10238333	1	10238333	11.16255361
arizonica	BIO6	chr01_10263392	1	10263392	13.4278663
arizonica	BIO6	chr01_10271332	1	10271332	10.32603356
arizonica	BIO6	chr01_10272716	1	10272716	12.0669955
arizonica	BIO6	chr01_10486218	1	10486218	13.83984232
arizonica	BIO6	chr01_10572788	1	10572788	12.4645109
arizonica	BIO6	chr01_10594549	1	10594549	10.32323643
arizonica	BIO6	chr01_10609631	1	10609631	10.22118779
arizonica	BIO6	chr01_10626330	1	10626330	10.9667262
arizonica	BIO6	chr01_10640483	1	10640483	19.28861118
arizonica	BIO6	chr01_10681796	1	10681796	15.07750868
arizonica	BIO6	chr01_10682643	1	10682643	10.17659074
arizonica	BIO6	chr01_10701711	1	10701711	12.28224992
arizonica	BIO6	chr01_10977542	1	10977542	10.05103349
arizonica	BIO6	chr01_10985012	1	10985012	11.91681774
arizonica	BIO6	chr01_10985271	1	10985271	13.69969562
arizonica	BIO6	chr01_10986971	1	10986971	21.507693
arizonica	BIO6	chr01_10987061	1	10987061	14.59553555
arizonica	BIO6	chr01_10989785	1	10989785	11.12016363
arizonica	BIO6	chr01_10996399	1	10996399	12.0986871
arizonica	BIO6	chr01_10998861	1	10998861	13.84072399
arizonica	BIO6	chr01_10998983	1	10998983	12.74891029
arizonica	BIO6	chr01_10999120	1	10999120	13.44186504
arizonica	BIO6	chr01_10999232	1	10999232	20.73858768
arizonica	BIO6	chr01_10999243	1	10999243	14.53332939
arizonica	BIO6	chr01_11000777	1	11000777	13.57284713
arizonica	BIO6	chr01_11002016	1	11002016	11.07815773
arizonica	BIO6	chr01_11003252	1	11003252	14.85600164
arizonica	BIO6	chr01_11004337	1	11004337	13.12703333
arizonica	BIO6	chr01_11004879	1	11004879	11.62217854
arizonica	BIO6	chr01_11007171	1	11007171	11.00728517
arizonica	BIO6	chr01_11009144	1	11009144	15.97979853
arizonica	BIO6	chr01_11009154	1	11009154	27.75452171
arizonica	BIO6	chr01_11009594	1	11009594	13.345351
arizonica	BIO6	chr01_11009614	1	11009614	13.76889725
arizonica	BIO6	chr01_11009732	1	11009732	15.45550992
arizonica	BIO6	chr01_11009827	1	11009827	21.33159253
arizonica	BIO6	chr01_11009841	1	11009841	28.43049744
arizonica	BIO6	chr01_11010150	1	11010150	11.70587345
arizonica	BIO6	chr01_11010197	1	11010197	16.36188651
arizonica	BIO6	chr01_11010205	1	11010205	18.347227
arizonica	BIO6	chr01_11010998	1	11010998	21.37408714
arizonica	BIO6	chr01_11011140	1	11011140	15.46561108
arizonica	BIO6	chr01_11011143	1	11011143	17.48158225
arizonica	BIO6	chr01_11011145	1	11011145	12.65082908
arizonica	BIO6	chr01_11011167	1	11011167	13.04581966
arizonica	BIO6	chr01_11011385	1	11011385	11.91233054
arizonica	BIO6	chr01_11011477	1	11011477	17.30700476
arizonica	BIO6	chr01_11011553	1	11011553	12.62648533
arizonica	BIO6	chr01_11011809	1	11011809	11.46492557
arizonica	BIO6	chr01_11012276	1	11012276	10.25869697
arizonica	BIO6	chr01_11012652	1	11012652	15.71782359
arizonica	BIO6	chr01_11026221	1	11026221	21.06435097
arizonica	BIO6	chr01_11030820	1	11030820	11.61613237
arizonica	BIO6	chr01_11064483	1	11064483	11.66986614
arizonica	BIO6	chr01_11075052	1	11075052	18.791904
arizonica	BIO6	chr01_11083008	1	11083008	10.11060804
arizonica	BIO6	chr01_11091150	1	11091150	12.27728799
arizonica	BIO6	chr01_11098612	1	11098612	10.90058336
arizonica	BIO6	chr01_11118167	1	11118167	11.04733272
arizonica	BIO6	chr01_11120333	1	11120333	13.91426361
arizonica	BIO6	chr01_11131256	1	11131256	14.23423178
arizonica	BIO6	chr01_11195652	1	11195652	18.16892037
arizonica	BIO6	chr01_11219512	1	11219512	10.64297642
arizonica	BIO6	chr01_11226091	1	11226091	14.3453031
arizonica	BIO6	chr01_11270713	1	11270713	22.45420773
arizonica	BIO6	chr01_11275289	1	11275289	16.10644419
arizonica	BIO6	chr01_11275303	1	11275303	16.34769181
arizonica	BIO6	chr01_11277344	1	11277344	13.31414965
arizonica	BIO6	chr01_11350309	1	11350309	10.11516624
arizonica	BIO6	chr01_11350927	1	11350927	10.46468516
arizonica	BIO6	chr01_11351189	1	11351189	10.49100798
arizonica	BIO6	chr01_11362250	1	11362250	11.14576608
arizonica	BIO6	chr01_11370283	1	11370283	10.34729799
arizonica	BIO6	chr01_11372003	1	11372003	13.50148903
arizonica	BIO6	chr01_11381555	1	11381555	10.81058277
arizonica	BIO6	chr01_11382088	1	11382088	14.4686044
arizonica	BIO6	chr01_11383261	1	11383261	13.40472382
arizonica	BIO6	chr01_11383656	1	11383656	15.12106188
arizonica	BIO6	chr01_11389346	1	11389346	10.25423981
arizonica	BIO6	chr01_11390465	1	11390465	12.55346928
arizonica	BIO6	chr01_11394368	1	11394368	14.36433509
arizonica	BIO6	chr01_11398433	1	11398433	15.23187303
arizonica	BIO6	chr01_11403823	1	11403823	13.59023812
arizonica	BIO6	chr01_11404793	1	11404793	10.77273543
arizonica	BIO6	chr01_11422908	1	11422908	13.49804702
arizonica	BIO6	chr01_11460800	1	11460800	23.12657354
arizonica	BIO6	chr01_11482736	1	11482736	10.27493415
arizonica	BIO6	chr01_11525829	1	11525829	14.39752916
arizonica	BIO6	chr01_11526939	1	11526939	10.87680904
arizonica	BIO6	chr01_11527095	1	11527095	13.59315348
arizonica	BIO6	chr01_11535619	1	11535619	10.85495954
arizonica	BIO6	chr01_11538534	1	11538534	10.87725843
arizonica	BIO6	chr01_11572538	1	11572538	14.08478925
arizonica	BIO6	chr01_11577727	1	11577727	19.2840357
arizonica	BIO6	chr01_11580059	1	11580059	13.71177227
arizonica	BIO6	chr01_11593313	1	11593313	13.06267066
arizonica	BIO6	chr01_11607176	1	11607176	11.77926536
arizonica	BIO6	chr01_11611115	1	11611115	13.10386382
arizonica	BIO6	chr01_11616586	1	11616586	13.87528566
arizonica	BIO6	chr01_11619161	1	11619161	16.4466601
arizonica	BIO6	chr01_11619584	1	11619584	15.22288534
arizonica	BIO6	chr01_11620150	1	11620150	16.62664431
arizonica	BIO6	chr01_11620856	1	11620856	10.25678097
arizonica	BIO6	chr01_11621937	1	11621937	12.76319806
arizonica	BIO6	chr01_11622487	1	11622487	13.76078651
arizonica	BIO6	chr01_11627337	1	11627337	10.26555122
arizonica	BIO6	chr01_11628486	1	11628486	15.53579897
arizonica	BIO6	chr01_11635623	1	11635623	11.61679791
arizonica	BIO6	chr01_11635654	1	11635654	11.07990107
arizonica	BIO6	chr01_11636443	1	11636443	11.13019114
arizonica	BIO6	chr01_11637432	1	11637432	13.44007557
arizonica	BIO6	chr01_11645726	1	11645726	11.2783462
arizonica	BIO6	chr01_11666099	1	11666099	10.1656516
arizonica	BIO6	chr01_11667371	1	11667371	11.60420951
arizonica	BIO6	chr01_11673325	1	11673325	11.91653213
arizonica	BIO6	chr01_11673329	1	11673329	10.23054979
arizonica	BIO6	chr01_11679705	1	11679705	12.35601508
arizonica	BIO6	chr01_11679707	1	11679707	11.83292498
arizonica	BIO6	chr01_11679766	1	11679766	11.43320501
arizonica	BIO6	chr01_11680776	1	11680776	14.58248154
arizonica	BIO6	chr01_11680794	1	11680794	19.74608831
arizonica	BIO6	chr01_11693551	1	11693551	17.90431127
arizonica	BIO6	chr01_11702927	1	11702927	11.05289029
arizonica	BIO6	chr01_11705167	1	11705167	11.18493916
arizonica	BIO6	chr01_11800604	1	11800604	16.39433879
arizonica	BIO6	chr01_11907077	1	11907077	34.51311212
arizonica	BIO6	chr01_11907427	1	11907427	10.93778174
arizonica	BIO6	chr01_11908104	1	11908104	18.84729
arizonica	BIO6	chr01_11908262	1	11908262	10.33130268
arizonica	BIO6	chr01_11931901	1	11931901	16.75435612
arizonica	BIO6	chr01_11951100	1	11951100	17.90190459
arizonica	BIO6	chr01_11952438	1	11952438	11.31795754
arizonica	BIO6	chr01_12025279	1	12025279	11.82328732
arizonica	BIO6	chr01_12087623	1	12087623	12.26320209
arizonica	BIO6	chr01_12123305	1	12123305	10.20435688
arizonica	BIO6	chr01_12125039	1	12125039	14.62506421
arizonica	BIO6	chr01_12125647	1	12125647	12.87546151
arizonica	BIO6	chr01_12127526	1	12127526	14.58750724
arizonica	BIO6	chr01_12128821	1	12128821	10.28377249
arizonica	BIO6	chr01_12129027	1	12129027	10.055115
arizonica	BIO6	chr01_12129192	1	12129192	16.23445538
arizonica	BIO6	chr01_12131283	1	12131283	11.66067274
arizonica	BIO6	chr01_12131852	1	12131852	16.77784267
arizonica	BIO6	chr01_12133112	1	12133112	12.27494547
arizonica	BIO6	chr01_12134175	1	12134175	11.64145782
arizonica	BIO6	chr01_12134440	1	12134440	10.76568365
arizonica	BIO6	chr01_12135449	1	12135449	14.96870325
arizonica	BIO6	chr01_12135683	1	12135683	25.84331007
arizonica	BIO6	chr01_12138486	1	12138486	19.82064546
arizonica	BIO6	chr01_12142306	1	12142306	10.58775763
arizonica	BIO6	chr01_12142632	1	12142632	20.42467479
arizonica	BIO6	chr01_12143116	1	12143116	16.27344271
arizonica	BIO6	chr01_12143118	1	12143118	14.33509433
arizonica	BIO6	chr01_12143121	1	12143121	12.01392444
arizonica	BIO6	chr01_12143751	1	12143751	11.78808948
arizonica	BIO6	chr01_12144484	1	12144484	13.35326022
arizonica	BIO6	chr01_12146023	1	12146023	12.40139205
arizonica	BIO6	chr01_12148914	1	12148914	15.91664369
arizonica	BIO6	chr01_12149055	1	12149055	10.35246634
arizonica	BIO6	chr01_12149955	1	12149955	16.0832417
arizonica	BIO6	chr01_12149980	1	12149980	14.12371243
arizonica	BIO6	chr01_12150023	1	12150023	16.4175736
arizonica	BIO6	chr01_12150038	1	12150038	22.14409984
arizonica	BIO6	chr01_12150199	1	12150199	10.81581199
arizonica	BIO6	chr01_12153039	1	12153039	10.06086671
arizonica	BIO6	chr01_12156187	1	12156187	14.81742778
arizonica	BIO6	chr01_12157614	1	12157614	12.90446897
arizonica	BIO6	chr01_12164849	1	12164849	11.25677952
arizonica	BIO6	chr01_12168417	1	12168417	12.74831097
arizonica	BIO6	chr01_12168427	1	12168427	13.94704114
arizonica	BIO6	chr01_12170221	1	12170221	11.32064847
arizonica	BIO6	chr01_12175645	1	12175645	10.62860257
arizonica	BIO6	chr01_12175683	1	12175683	10.95374789
arizonica	BIO6	chr01_12175698	1	12175698	13.9117475
arizonica	BIO6	chr01_12175944	1	12175944	16.55870995
arizonica	BIO6	chr01_12177072	1	12177072	13.25157583
arizonica	BIO6	chr01_12179855	1	12179855	10.32245199
arizonica	BIO6	chr01_12182352	1	12182352	16.33932924
arizonica	BIO6	chr01_12182499	1	12182499	11.25108072
arizonica	BIO6	chr01_12183694	1	12183694	10.6415545
arizonica	BIO6	chr01_12183702	1	12183702	12.29972766
arizonica	BIO6	chr01_12183882	1	12183882	11.16043469
arizonica	BIO6	chr01_12185342	1	12185342	10.65437586
arizonica	BIO6	chr01_12185347	1	12185347	10.98861472
arizonica	BIO6	chr01_12185349	1	12185349	14.30356772
arizonica	BIO6	chr01_12186333	1	12186333	11.33373236
arizonica	BIO6	chr01_12186348	1	12186348	10.56189224
arizonica	BIO6	chr01_12186527	1	12186527	11.79150328
arizonica	BIO6	chr01_12186728	1	12186728	12.86410175
arizonica	BIO6	chr01_12187952	1	12187952	11.09155438
arizonica	BIO6	chr01_12187995	1	12187995	21.10427127
arizonica	BIO6	chr01_12188003	1	12188003	15.15556548
arizonica	BIO6	chr01_12188016	1	12188016	13.53990397
arizonica	BIO6	chr01_12188027	1	12188027	18.98819007
arizonica	BIO6	chr01_12188029	1	12188029	15.69746327
arizonica	BIO6	chr01_12190394	1	12190394	10.97097164
arizonica	BIO6	chr01_12191216	1	12191216	10.47271328
arizonica	BIO6	chr01_12192461	1	12192461	18.22550238
arizonica	BIO6	chr01_12193021	1	12193021	25.47396191
arizonica	BIO6	chr01_12193056	1	12193056	10.5932577
arizonica	BIO6	chr01_12193071	1	12193071	12.56982289
arizonica	BIO6	chr01_12198045	1	12198045	10.98473572
arizonica	BIO6	chr01_12199011	1	12199011	19.02033013
arizonica	BIO6	chr01_12201219	1	12201219	12.56627516
arizonica	BIO6	chr01_12209341	1	12209341	10.46922731
arizonica	BIO6	chr01_12211614	1	12211614	10.92216072
arizonica	BIO6	chr01_12216317	1	12216317	13.9758063
arizonica	BIO6	chr01_12216408	1	12216408	13.26134538
arizonica	BIO6	chr01_12216870	1	12216870	14.24276107
arizonica	BIO6	chr01_12217339	1	12217339	15.83249793
arizonica	BIO6	chr01_12217840	1	12217840	10.87934105
arizonica	BIO6	chr01_12218082	1	12218082	10.15863033
arizonica	BIO6	chr01_12218249	1	12218249	11.29563583
arizonica	BIO6	chr01_12218387	1	12218387	10.65616319
arizonica	BIO6	chr01_12220328	1	12220328	18.23375753
arizonica	BIO6	chr01_12221474	1	12221474	11.39338822
arizonica	BIO6	chr01_12221599	1	12221599	12.47154838
arizonica	BIO6	chr01_12227017	1	12227017	11.69162696
arizonica	BIO6	chr01_12227129	1	12227129	10.47337798
arizonica	BIO6	chr01_12231174	1	12231174	16.07021336
arizonica	BIO6	chr01_12231612	1	12231612	10.76357481
arizonica	BIO6	chr01_12239456	1	12239456	10.82879095
arizonica	BIO6	chr01_12255658	1	12255658	11.69226723
arizonica	BIO6	chr01_12255660	1	12255660	11.55905561
arizonica	BIO6	chr01_12255963	1	12255963	21.60040646
arizonica	BIO6	chr01_12255978	1	12255978	19.50389093
arizonica	BIO6	chr01_12256017	1	12256017	14.30236379
arizonica	BIO6	chr01_12256191	1	12256191	11.81478005
arizonica	BIO6	chr01_12256214	1	12256214	15.90005524
arizonica	BIO6	chr01_12265786	1	12265786	10.88946579
arizonica	BIO6	chr01_12270742	1	12270742	11.67127591
arizonica	BIO6	chr01_12279283	1	12279283	11.31222885
arizonica	BIO6	chr01_12307514	1	12307514	17.20023794
arizonica	BIO6	chr01_12337567	1	12337567	15.82894442
arizonica	BIO6	chr01_12347938	1	12347938	11.91162122
arizonica	BIO6	chr01_12347954	1	12347954	13.584451
arizonica	BIO6	chr01_12353311	1	12353311	13.44171026
arizonica	BIO6	chr01_12397203	1	12397203	13.34503577
arizonica	BIO6	chr01_12398416	1	12398416	15.70656685
arizonica	BIO6	chr01_12403054	1	12403054	13.81647107
arizonica	BIO6	chr01_12410343	1	12410343	10.97077906
arizonica	BIO6	chr01_12423922	1	12423922	12.61858495
arizonica	BIO6	chr01_12465457	1	12465457	14.71683401
arizonica	BIO6	chr01_12476684	1	12476684	16.60359433
arizonica	BIO6	chr01_12478682	1	12478682	29.2360232
arizonica	BIO6	chr01_12567868	1	12567868	10.54440487
arizonica	BIO6	chr01_12603351	1	12603351	11.53561579
arizonica	BIO6	chr01_12623181	1	12623181	10.3231506
arizonica	BIO6	chr01_12630680	1	12630680	17.09536828
arizonica	BIO6	chr01_12716552	1	12716552	15.06059466
arizonica	BIO6	chr01_12723801	1	12723801	24.99058136
arizonica	BIO6	chr01_12883070	1	12883070	11.22616712
arizonica	BIO6	chr01_12883369	1	12883369	21.21956092
arizonica	BIO6	chr01_12886073	1	12886073	10.87777195
arizonica	BIO6	chr01_12904194	1	12904194	10.66024026
arizonica	BIO6	chr01_12906677	1	12906677	12.12506081
arizonica	BIO6	chr01_12907324	1	12907324	15.62225288
arizonica	BIO6	chr01_12915507	1	12915507	21.64251643
arizonica	BIO6	chr01_12915534	1	12915534	14.08870106
arizonica	BIO6	chr01_12916323	1	12916323	10.32273393
arizonica	BIO6	chr01_12922820	1	12922820	10.44742433
arizonica	BIO6	chr01_12942428	1	12942428	10.61023409
arizonica	BIO6	chr01_12944337	1	12944337	10.41375716
arizonica	BIO6	chr01_12945530	1	12945530	11.17780009
arizonica	BIO6	chr01_12945563	1	12945563	11.23575812
arizonica	BIO6	chr01_12947497	1	12947497	10.67350311
arizonica	BIO6	chr01_12947498	1	12947498	13.87117306
arizonica	BIO6	chr01_12947527	1	12947527	12.05292239
arizonica	BIO6	chr01_12950863	1	12950863	10.40840515
arizonica	BIO6	chr01_12952467	1	12952467	11.71870681
arizonica	BIO6	chr01_12952480	1	12952480	12.27309619
arizonica	BIO6	chr01_12955497	1	12955497	10.53533854
arizonica	BIO6	chr01_12955711	1	12955711	10.44721184
arizonica	BIO6	chr01_12955907	1	12955907	11.40454132
arizonica	BIO6	chr01_12956169	1	12956169	10.07427835
arizonica	BIO6	chr01_12958218	1	12958218	13.88122018
arizonica	BIO6	chr01_12958222	1	12958222	12.72850156
arizonica	BIO6	chr01_12958224	1	12958224	13.13834258
arizonica	BIO6	chr01_12958713	1	12958713	12.25095479
arizonica	BIO6	chr01_12958889	1	12958889	12.28885544
arizonica	BIO6	chr01_12959648	1	12959648	10.60627256
arizonica	BIO6	chr01_12960691	1	12960691	10.6104051
arizonica	BIO6	chr01_12961155	1	12961155	10.23576895
arizonica	BIO6	chr01_12961626	1	12961626	11.52856616
arizonica	BIO6	chr01_12962637	1	12962637	11.48762721
arizonica	BIO6	chr01_12962684	1	12962684	17.00592545
arizonica	BIO6	chr01_12970812	1	12970812	13.74017714
arizonica	BIO6	chr01_12970826	1	12970826	13.15716082
arizonica	BIO6	chr01_12976897	1	12976897	10.8486738
arizonica	BIO6	chr01_12979684	1	12979684	10.62562288
arizonica	BIO6	chr01_12983620	1	12983620	13.89202759
arizonica	BIO6	chr01_12996722	1	12996722	12.43388204
arizonica	BIO6	chr01_13009609	1	13009609	10.05989486
arizonica	BIO6	chr01_13011331	1	13011331	20.50303503
arizonica	BIO6	chr01_13018490	1	13018490	12.26760185
arizonica	BIO6	chr01_13051236	1	13051236	20.49884255
arizonica	BIO6	chr01_13071653	1	13071653	10.83714426
arizonica	BIO6	chr01_13073133	1	13073133	10.36200464
arizonica	BIO6	chr01_13079173	1	13079173	11.47046479
arizonica	BIO6	chr01_13087815	1	13087815	11.53767961
arizonica	BIO6	chr01_13088608	1	13088608	13.75608934
arizonica	BIO6	chr01_13091150	1	13091150	10.23105306
arizonica	BIO6	chr01_13116597	1	13116597	14.7440692
arizonica	BIO6	chr01_13133984	1	13133984	13.49484863
arizonica	BIO6	chr01_13153009	1	13153009	14.20032485
arizonica	BIO6	chr01_13153947	1	13153947	12.0353981
arizonica	BIO6	chr01_13154463	1	13154463	21.86949913
arizonica	BIO6	chr01_13154752	1	13154752	10.21649583
arizonica	BIO6	chr01_13154814	1	13154814	10.85246156
arizonica	BIO6	chr01_13155356	1	13155356	10.74210156
arizonica	BIO6	chr01_13155665	1	13155665	11.70157219
arizonica	BIO6	chr01_13156172	1	13156172	24.87071524
arizonica	BIO6	chr01_13156765	1	13156765	14.34255006
arizonica	BIO6	chr01_13157064	1	13157064	10.02988321
arizonica	BIO6	chr01_13158432	1	13158432	15.83198795
arizonica	BIO6	chr01_13158519	1	13158519	11.26871618
arizonica	BIO6	chr01_13164564	1	13164564	20.17514217
arizonica	BIO6	chr01_13165900	1	13165900	12.79259479
arizonica	BIO6	chr01_13169389	1	13169389	14.49861437
arizonica	BIO6	chr01_13173164	1	13173164	15.1178693
arizonica	BIO6	chr01_13173359	1	13173359	16.20159978
arizonica	BIO6	chr01_13176263	1	13176263	14.8251614
arizonica	BIO6	chr01_13177428	1	13177428	12.71804743
arizonica	BIO6	chr01_13179182	1	13179182	16.23596566
arizonica	BIO6	chr01_13187234	1	13187234	20.94533833
arizonica	BIO6	chr01_13196239	1	13196239	10.19315155
arizonica	BIO6	chr01_13197821	1	13197821	11.52760817
arizonica	BIO6	chr01_13229811	1	13229811	13.92460152
arizonica	BIO6	chr01_13259994	1	13259994	19.41765778
arizonica	BIO6	chr01_13287924	1	13287924	18.91312071
arizonica	BIO6	chr01_13315349	1	13315349	14.69061373
arizonica	BIO6	chr01_13317148	1	13317148	10.09514485
arizonica	BIO6	chr01_13317682	1	13317682	12.46850301
arizonica	BIO6	chr01_13317799	1	13317799	12.39081023
arizonica	BIO6	chr01_13320791	1	13320791	12.99272537
arizonica	BIO6	chr01_13322923	1	13322923	18.70417752
arizonica	BIO6	chr01_13323838	1	13323838	13.22827793
arizonica	BIO6	chr01_13327854	1	13327854	17.04006645
arizonica	BIO6	chr01_13328159	1	13328159	17.02324659
arizonica	BIO6	chr01_13328258	1	13328258	13.24891399
arizonica	BIO6	chr01_13328273	1	13328273	14.09504834
arizonica	BIO6	chr01_13328276	1	13328276	14.69330379
arizonica	BIO6	chr01_13328966	1	13328966	10.4443263
arizonica	BIO6	chr01_13332589	1	13332589	14.41407429
arizonica	BIO6	chr01_13333818	1	13333818	13.44520499
arizonica	BIO6	chr01_13333822	1	13333822	13.08913476
arizonica	BIO6	chr01_13333825	1	13333825	12.59210291
arizonica	BIO6	chr01_13334763	1	13334763	15.00001779
arizonica	BIO6	chr01_13334777	1	13334777	12.42020218
arizonica	BIO6	chr01_13334813	1	13334813	12.14958235
arizonica	BIO6	chr01_13334819	1	13334819	12.70956514
arizonica	BIO6	chr01_13336564	1	13336564	12.93915897
arizonica	BIO6	chr01_13336586	1	13336586	11.21732382
arizonica	BIO6	chr01_13336630	1	13336630	17.6478778
arizonica	BIO6	chr01_13342377	1	13342377	11.7810139
arizonica	BIO6	chr01_13346079	1	13346079	12.79925743
arizonica	BIO6	chr01_13347979	1	13347979	17.15661845
arizonica	BIO6	chr01_13380460	1	13380460	14.94077148
arizonica	BIO6	chr01_13387392	1	13387392	12.27084044
arizonica	BIO6	chr01_13417859	1	13417859	25.14419605
arizonica	BIO6	chr01_13419144	1	13419144	14.72756075
arizonica	BIO6	chr01_13422517	1	13422517	21.4257502
arizonica	BIO6	chr01_13438489	1	13438489	13.23200821
arizonica	BIO6	chr01_13441905	1	13441905	12.02908292
arizonica	BIO6	chr01_13444373	1	13444373	20.06522251
arizonica	BIO6	chr01_13477854	1	13477854	12.95749895
arizonica	BIO6	chr01_13481663	1	13481663	10.16359573
arizonica	BIO6	chr01_13484745	1	13484745	12.9054917
arizonica	BIO6	chr01_13484746	1	13484746	15.85578603
arizonica	BIO6	chr01_13484747	1	13484747	11.30176392
arizonica	BIO6	chr01_13489757	1	13489757	12.20812582
arizonica	BIO6	chr01_13492025	1	13492025	20.04151707
arizonica	BIO6	chr01_13494109	1	13494109	12.09009831
arizonica	BIO6	chr01_13507572	1	13507572	12.23458143
arizonica	BIO6	chr01_13523436	1	13523436	10.82914719
arizonica	BIO6	chr01_13526254	1	13526254	12.40310766
arizonica	BIO6	chr01_13545714	1	13545714	18.91984878
arizonica	BIO6	chr01_13562627	1	13562627	13.77320363
arizonica	BIO6	chr01_13565738	1	13565738	12.76265417
arizonica	BIO6	chr01_13595008	1	13595008	10.32814783
arizonica	BIO6	chr01_13605770	1	13605770	12.66725673
arizonica	BIO6	chr01_13619546	1	13619546	13.51938306
arizonica	BIO6	chr01_13619582	1	13619582	11.32813668
arizonica	BIO6	chr01_13664044	1	13664044	11.07631997
arizonica	BIO6	chr01_13673937	1	13673937	11.3139351
arizonica	BIO6	chr01_13675207	1	13675207	12.53523666
arizonica	BIO6	chr01_13690099	1	13690099	10.56629617
arizonica	BIO6	chr01_13690111	1	13690111	11.87237745
arizonica	BIO6	chr01_13692726	1	13692726	10.25679185
arizonica	BIO6	chr01_13695365	1	13695365	12.99499843
arizonica	BIO6	chr01_13759918	1	13759918	10.08431576
arizonica	BIO6	chr01_13769150	1	13769150	11.95576827
arizonica	BIO6	chr01_13769780	1	13769780	12.03748122
arizonica	BIO6	chr01_13815717	1	13815717	10.50387239
arizonica	BIO6	chr01_13824364	1	13824364	13.33080095
arizonica	BIO6	chr01_13830549	1	13830549	15.1992205
arizonica	BIO6	chr01_13831750	1	13831750	14.45857458
arizonica	BIO6	chr01_13834169	1	13834169	14.98307748
arizonica	BIO6	chr01_13834515	1	13834515	10.95698507
arizonica	BIO6	chr01_13834972	1	13834972	16.38064921
arizonica	BIO6	chr01_13849633	1	13849633	12.05493173
arizonica	BIO6	chr01_13862714	1	13862714	10.24033517
arizonica	BIO6	chr01_13863253	1	13863253	13.5654092
arizonica	BIO6	chr01_13893558	1	13893558	11.55775238
arizonica	BIO6	chr01_13897977	1	13897977	25.23712532
arizonica	BIO6	chr01_13905736	1	13905736	10.07952793
arizonica	BIO6	chr01_14035698	1	14035698	16.23640027
arizonica	BIO6	chr01_14050581	1	14050581	10.03880835
arizonica	BIO6	chr01_14150362	1	14150362	10.69249339
arizonica	BIO6	chr01_14151808	1	14151808	11.36199058
arizonica	BIO6	chr01_14151919	1	14151919	14.30711857
arizonica	BIO6	chr01_14297496	1	14297496	32.17591942
arizonica	BIO6	chr01_14308911	1	14308911	13.35039257
arizonica	BIO6	chr01_14310057	1	14310057	10.53691247
arizonica	BIO6	chr01_14311579	1	14311579	11.42560824
arizonica	BIO6	chr01_14366284	1	14366284	11.51956061
arizonica	BIO6	chr01_14389986	1	14389986	15.43030058
arizonica	BIO6	chr01_14397948	1	14397948	35.48497759
arizonica	BIO6	chr01_14398563	1	14398563	21.26686836
arizonica	BIO6	chr01_14411263	1	14411263	20.5095467
arizonica	BIO6	chr01_14420629	1	14420629	13.56469556
arizonica	BIO6	chr01_14422009	1	14422009	12.52107923
arizonica	BIO6	chr01_14428206	1	14428206	10.3831357
arizonica	BIO6	chr01_14435465	1	14435465	11.33312025
arizonica	BIO6	chr01_14455733	1	14455733	10.69071269
arizonica	BIO6	chr01_14461953	1	14461953	13.45083088
arizonica	BIO6	chr01_14465106	1	14465106	17.40735561
arizonica	BIO6	chr01_14489079	1	14489079	10.02706479
arizonica	BIO6	chr01_14491691	1	14491691	10.10432007
arizonica	BIO6	chr01_14495544	1	14495544	10.72008162
arizonica	BIO6	chr01_14499075	1	14499075	11.66549416
arizonica	BIO6	chr01_14499735	1	14499735	10.81186494
arizonica	BIO6	chr01_14499754	1	14499754	13.85229766
arizonica	BIO6	chr01_14504584	1	14504584	10.19618299
arizonica	BIO6	chr01_14525266	1	14525266	13.02536672
arizonica	BIO6	chr01_14529456	1	14529456	11.67781388
arizonica	BIO6	chr01_14615931	1	14615931	10.06633552
arizonica	BIO6	chr01_14616882	1	14616882	13.97976527
arizonica	BIO6	chr01_14642148	1	14642148	10.44842124
arizonica	BIO6	chr01_14643250	1	14643250	10.16967852
arizonica	BIO6	chr01_14643499	1	14643499	18.98343939
arizonica	BIO6	chr01_14672804	1	14672804	10.30099088
arizonica	BIO6	chr01_14674403	1	14674403	13.36351637
arizonica	BIO6	chr01_14674434	1	14674434	10.05165482
arizonica	BIO6	chr01_14678301	1	14678301	15.28227609
arizonica	BIO6	chr01_14732324	1	14732324	14.26541929
arizonica	BIO6	chr01_14736447	1	14736447	10.12671977
arizonica	BIO6	chr01_14746261	1	14746261	20.03297297
arizonica	BIO6	chr01_14747247	1	14747247	31.03527961
arizonica	BIO6	chr01_14750682	1	14750682	20.50104021
arizonica	BIO6	chr01_14751587	1	14751587	19.73196188
arizonica	BIO6	chr01_14751843	1	14751843	14.54282256
arizonica	BIO6	chr01_14793181	1	14793181	13.01911653
arizonica	BIO6	chr01_14800518	1	14800518	13.58463086
arizonica	BIO6	chr01_14800900	1	14800900	21.35663844
arizonica	BIO6	chr01_14812638	1	14812638	14.39839721
arizonica	BIO6	chr01_14815852	1	14815852	11.98386202
arizonica	BIO6	chr01_14829673	1	14829673	11.72763878
arizonica	BIO6	chr01_14831420	1	14831420	14.49169372
arizonica	BIO6	chr01_14843895	1	14843895	12.93967676
arizonica	BIO6	chr01_14858554	1	14858554	14.59687852
arizonica	BIO6	chr01_14872193	1	14872193	18.37410925
arizonica	BIO6	chr01_14886121	1	14886121	12.52245397
arizonica	BIO6	chr01_14917547	1	14917547	11.46782457
arizonica	BIO6	chr01_14923391	1	14923391	10.39302433
arizonica	BIO6	chr01_14952160	1	14952160	12.85592442
arizonica	BIO6	chr01_14992089	1	14992089	14.65258447
arizonica	BIO6	chr01_15031764	1	15031764	10.58266629
arizonica	BIO6	chr01_15196617	1	15196617	10.61711625
arizonica	BIO6	chr01_15231239	1	15231239	20.31820712
arizonica	BIO6	chr01_15267839	1	15267839	10.69988389
arizonica	BIO6	chr01_15267969	1	15267969	14.19212802
arizonica	BIO6	chr01_15269125	1	15269125	15.47566723
arizonica	BIO6	chr01_15306072	1	15306072	11.24705595
arizonica	BIO6	chr01_15314372	1	15314372	13.37804666
arizonica	BIO6	chr01_15315377	1	15315377	10.50743415
arizonica	BIO6	chr01_15319596	1	15319596	10.72126348
arizonica	BIO6	chr01_15319604	1	15319604	14.06302292
arizonica	BIO6	chr01_15320587	1	15320587	13.56869815
arizonica	BIO6	chr01_15320983	1	15320983	11.05253906
arizonica	BIO6	chr01_15322251	1	15322251	20.02234898
arizonica	BIO6	chr01_15322449	1	15322449	12.26390929
arizonica	BIO6	chr01_15322574	1	15322574	16.04210938
arizonica	BIO6	chr01_15322670	1	15322670	22.84158881
arizonica	BIO6	chr01_15323145	1	15323145	10.9631136
arizonica	BIO6	chr01_15323173	1	15323173	10.55865249
arizonica	BIO6	chr01_15323590	1	15323590	20.03126127
arizonica	BIO6	chr01_15323597	1	15323597	16.61879082
arizonica	BIO6	chr01_15323610	1	15323610	17.79711425
arizonica	BIO6	chr01_15323659	1	15323659	17.48238614
arizonica	BIO6	chr01_15330672	1	15330672	20.34012922
arizonica	BIO6	chr01_15350125	1	15350125	24.09548849
arizonica	BIO6	chr01_15353346	1	15353346	11.86093168
arizonica	BIO6	chr01_15354748	1	15354748	15.82767311
arizonica	BIO6	chr01_15355166	1	15355166	12.00620087
arizonica	BIO6	chr01_15357304	1	15357304	25.26517105
arizonica	BIO6	chr01_15363218	1	15363218	12.37278575
arizonica	BIO6	chr01_15366385	1	15366385	12.26518789
arizonica	BIO6	chr01_15371256	1	15371256	14.83009988
arizonica	BIO6	chr01_15374174	1	15374174	14.40968187
arizonica	BIO6	chr01_15376022	1	15376022	16.67797264
arizonica	BIO6	chr01_15396341	1	15396341	16.67808008
arizonica	BIO6	chr01_15396349	1	15396349	14.11481831
arizonica	BIO6	chr01_15442370	1	15442370	15.04331399
arizonica	BIO6	chr01_15605760	1	15605760	27.5604877
arizonica	BIO6	chr01_15861240	1	15861240	16.51822169
arizonica	BIO6	chr01_15892723	1	15892723	17.26834971
arizonica	BIO6	chr01_16008454	1	16008454	10.48968815
arizonica	BIO6	chr01_16118582	1	16118582	10.83781449
arizonica	BIO6	chr01_16566751	1	16566751	10.55787102
arizonica	BIO6	chr01_16566928	1	16566928	10.57359201
arizonica	BIO6	chr01_16683484	1	16683484	10.75482903
arizonica	BIO6	chr01_16689137	1	16689137	12.26964783
arizonica	BIO6	chr01_16693998	1	16693998	12.65332658
arizonica	BIO6	chr01_16695110	1	16695110	10.16682364
arizonica	BIO6	chr01_16703632	1	16703632	12.56900776
arizonica	BIO6	chr01_16704510	1	16704510	12.98005655
arizonica	BIO6	chr01_17089165	1	17089165	17.72855988
arizonica	BIO6	chr01_17190256	1	17190256	13.7704015
arizonica	BIO6	chr01_17251159	1	17251159	10.41131509
arizonica	BIO6	chr01_17275117	1	17275117	21.14977101
arizonica	BIO6	chr01_17276970	1	17276970	11.94310538
arizonica	BIO6	chr01_17282097	1	17282097	10.20887721
arizonica	BIO6	chr01_17301455	1	17301455	11.07683722
arizonica	BIO6	chr01_17310987	1	17310987	11.7603426
arizonica	BIO6	chr01_17316451	1	17316451	14.09083717
arizonica	BIO6	chr01_17318367	1	17318367	11.29739449
arizonica	BIO6	chr01_17324702	1	17324702	13.38510402
arizonica	BIO6	chr01_17447070	1	17447070	14.56722062
arizonica	BIO6	chr01_17447357	1	17447357	11.12850367
arizonica	BIO6	chr01_17447758	1	17447758	20.50606082
arizonica	BIO6	chr01_17447992	1	17447992	16.13232475
arizonica	BIO6	chr01_17448012	1	17448012	11.21521269
arizonica	BIO6	chr01_17448727	1	17448727	22.07177525
arizonica	BIO6	chr01_17449180	1	17449180	12.66024173
arizonica	BIO6	chr01_17449377	1	17449377	15.00389284
arizonica	BIO6	chr01_17450102	1	17450102	18.02832446
arizonica	BIO6	chr01_17495845	1	17495845	11.32027956
arizonica	BIO6	chr01_17497423	1	17497423	13.91961208
arizonica	BIO6	chr01_17499870	1	17499870	11.58350813
arizonica	BIO6	chr01_17503763	1	17503763	11.67160196
arizonica	BIO6	chr01_17507950	1	17507950	11.73615722
arizonica	BIO6	chr01_17535763	1	17535763	10.87012147
arizonica	BIO6	chr01_17556198	1	17556198	12.96485705
arizonica	BIO6	chr01_17568298	1	17568298	12.28919651
arizonica	BIO6	chr01_17573139	1	17573139	11.61728834
arizonica	BIO6	chr01_17577343	1	17577343	11.40861197
arizonica	BIO6	chr01_17579344	1	17579344	17.16910669
arizonica	BIO6	chr01_17601269	1	17601269	10.9743684
arizonica	BIO6	chr01_17640699	1	17640699	11.05710208
arizonica	BIO6	chr01_17706786	1	17706786	15.14013061
arizonica	BIO6	chr01_17737578	1	17737578	10.29224661
arizonica	BIO6	chr01_18061139	1	18061139	17.5232739
arizonica	BIO6	chr01_18074911	1	18074911	16.65906748
arizonica	BIO6	chr01_18628647	1	18628647	10.34678539
arizonica	BIO6	chr01_18632314	1	18632314	13.20355609
arizonica	BIO6	chr01_19347961	1	19347961	10.92820289
arizonica	BIO6	chr01_19456111	1	19456111	11.80972466
arizonica	BIO6	chr01_19461264	1	19461264	13.72244447
arizonica	BIO6	chr01_19471715	1	19471715	14.89742391
arizonica	BIO6	chr01_19503574	1	19503574	19.94743639
arizonica	BIO6	chr01_19520181	1	19520181	21.306478
arizonica	BIO6	chr01_19522287	1	19522287	21.84717534
arizonica	BIO6	chr01_19523328	1	19523328	12.83417428
arizonica	BIO6	chr01_19578253	1	19578253	17.76002418
arizonica	BIO6	chr01_19580397	1	19580397	11.98918933
arizonica	BIO6	chr01_19582803	1	19582803	10.51655374
arizonica	BIO6	chr01_19700461	1	19700461	11.72135942
arizonica	BIO6	chr01_19764419	1	19764419	13.38598528
arizonica	BIO6	chr01_19764486	1	19764486	12.23625389
arizonica	BIO6	chr01_19765399	1	19765399	11.92234414
arizonica	BIO6	chr01_19765411	1	19765411	15.26609139
arizonica	BIO6	chr01_19823390	1	19823390	10.57037006
arizonica	BIO6	chr01_19921161	1	19921161	10.68489917
arizonica	BIO6	chr01_19929230	1	19929230	16.09667095
arizonica	BIO6	chr01_19988044	1	19988044	12.45149372
arizonica	BIO6	chr01_19993739	1	19993739	13.46754877
arizonica	BIO6	chr01_20024774	1	20024774	20.39544392
arizonica	BIO6	chr01_20049281	1	20049281	12.73706582
arizonica	BIO6	chr01_20059558	1	20059558	11.00520858
arizonica	BIO6	chr01_20065376	1	20065376	18.82615777
arizonica	BIO6	chr01_20116982	1	20116982	11.41869149
arizonica	BIO6	chr01_20141053	1	20141053	12.22158728
arizonica	BIO6	chr01_20170248	1	20170248	18.45059036
arizonica	BIO6	chr01_20192698	1	20192698	29.06118133
arizonica	BIO6	chr01_20192705	1	20192705	13.86107994
arizonica	BIO6	chr01_20192726	1	20192726	27.41609253
arizonica	BIO6	chr01_20192741	1	20192741	23.84951866
arizonica	BIO6	chr01_20192908	1	20192908	17.96363297
arizonica	BIO6	chr01_20194302	1	20194302	13.98758796
arizonica	BIO6	chr01_20198736	1	20198736	18.59906876
arizonica	BIO6	chr01_20198975	1	20198975	10.45769036
arizonica	BIO6	chr01_20199369	1	20199369	10.39603139
arizonica	BIO6	chr01_20204693	1	20204693	13.39170051
arizonica	BIO6	chr01_20207611	1	20207611	15.07536172
arizonica	BIO6	chr01_20208210	1	20208210	15.29328675
arizonica	BIO6	chr01_20208583	1	20208583	10.32345828
arizonica	BIO6	chr01_20208708	1	20208708	10.23383326
arizonica	BIO6	chr01_20209564	1	20209564	15.32950395
arizonica	BIO6	chr01_20212492	1	20212492	10.35387461
arizonica	BIO6	chr01_20223220	1	20223220	14.50496557
arizonica	BIO6	chr01_20224857	1	20224857	10.46444054
arizonica	BIO6	chr01_20230168	1	20230168	15.35772076
arizonica	BIO6	chr01_20231783	1	20231783	16.61799095
arizonica	BIO6	chr01_20232953	1	20232953	19.26764901
arizonica	BIO6	chr01_20234777	1	20234777	10.17589755
arizonica	BIO6	chr01_20237991	1	20237991	15.67892869
arizonica	BIO6	chr01_20238311	1	20238311	14.8230984
arizonica	BIO6	chr01_20238356	1	20238356	13.33841382
arizonica	BIO6	chr01_20240285	1	20240285	11.49863798
arizonica	BIO6	chr01_20240562	1	20240562	12.87035892
arizonica	BIO6	chr01_20240566	1	20240566	19.59848527
arizonica	BIO6	chr01_20243558	1	20243558	14.38194293
arizonica	BIO6	chr01_20255434	1	20255434	11.16362192
arizonica	BIO6	chr01_20272223	1	20272223	20.92731143
arizonica	BIO6	chr01_20272670	1	20272670	14.77357442
arizonica	BIO6	chr01_20274432	1	20274432	12.32276346
arizonica	BIO6	chr01_20277185	1	20277185	12.23357853
arizonica	BIO6	chr01_20306526	1	20306526	10.61834726
arizonica	BIO6	chr01_20395779	1	20395779	16.1230455
arizonica	BIO6	chr01_20470630	1	20470630	12.91479956
arizonica	BIO6	chr01_20498943	1	20498943	23.25816567
arizonica	BIO6	chr01_20500136	1	20500136	23.36056754
arizonica	BIO6	chr01_20513406	1	20513406	11.48720682
arizonica	BIO6	chr01_20536880	1	20536880	14.2006332
arizonica	BIO6	chr01_20582989	1	20582989	11.73402335
arizonica	BIO6	chr01_20586338	1	20586338	11.04052982
arizonica	BIO6	chr01_20604366	1	20604366	15.24976818
arizonica	BIO6	chr01_20635314	1	20635314	37.03173952
arizonica	BIO6	chr01_20640056	1	20640056	16.39994064
arizonica	BIO6	chr01_20648205	1	20648205	19.92955443
arizonica	BIO6	chr01_20656115	1	20656115	12.11452474
arizonica	BIO6	chr01_20682803	1	20682803	17.44087126
arizonica	BIO6	chr01_20684848	1	20684848	16.42696185
arizonica	BIO6	chr01_20718241	1	20718241	10.7046184
arizonica	BIO6	chr01_20723515	1	20723515	10.01563136
arizonica	BIO6	chr01_20753784	1	20753784	12.46814199
arizonica	BIO6	chr01_20754133	1	20754133	12.25035922
arizonica	BIO6	chr01_20754851	1	20754851	23.64864124
arizonica	BIO6	chr01_20762850	1	20762850	26.48548655
arizonica	BIO6	chr01_20781350	1	20781350	11.31178558
arizonica	BIO6	chr01_20792830	1	20792830	12.6971655
arizonica	BIO6	chr01_20792894	1	20792894	11.87116518
arizonica	BIO6	chr01_20837008	1	20837008	11.08949898
arizonica	BIO6	chr01_20843761	1	20843761	23.79320384
arizonica	BIO6	chr01_20844747	1	20844747	15.60371028
arizonica	BIO6	chr01_20880765	1	20880765	10.02509065
arizonica	BIO6	chr01_20932286	1	20932286	11.45422137
arizonica	BIO6	chr01_20935739	1	20935739	10.53558603
arizonica	BIO6	chr01_20936584	1	20936584	21.1156933
arizonica	BIO6	chr01_20995154	1	20995154	15.99140225
arizonica	BIO6	chr01_20997923	1	20997923	14.47684446
arizonica	BIO6	chr01_21006269	1	21006269	25.38472346
arizonica	BIO6	chr01_21026005	1	21026005	12.06760457
arizonica	BIO6	chr01_21026390	1	21026390	13.79346457
arizonica	BIO6	chr01_21027015	1	21027015	13.06125454
arizonica	BIO6	chr01_21035767	1	21035767	12.24741617
arizonica	BIO6	chr01_21035780	1	21035780	12.44422262
arizonica	BIO6	chr01_21035791	1	21035791	12.59399961
arizonica	BIO6	chr01_21036927	1	21036927	10.94081642
arizonica	BIO6	chr01_21042212	1	21042212	10.09873551
arizonica	BIO6	chr01_21054393	1	21054393	10.95440463
arizonica	BIO6	chr01_21068204	1	21068204	14.08204458
arizonica	BIO6	chr01_21068236	1	21068236	14.78212687
arizonica	BIO6	chr01_21123819	1	21123819	12.95363865
arizonica	BIO6	chr01_21127138	1	21127138	10.75794208
arizonica	BIO6	chr01_21141395	1	21141395	11.75147914
arizonica	BIO6	chr01_21217861	1	21217861	13.50281661
arizonica	BIO6	chr01_21218031	1	21218031	19.04688189
arizonica	BIO6	chr01_21252398	1	21252398	12.6362401
arizonica	BIO6	chr01_21252488	1	21252488	18.58293042
arizonica	BIO6	chr01_21285959	1	21285959	10.21435171
arizonica	BIO6	chr01_21292371	1	21292371	13.49738174
arizonica	BIO6	chr01_21293193	1	21293193	10.75572353
arizonica	BIO6	chr01_21293574	1	21293574	16.5475626
arizonica	BIO6	chr01_21293909	1	21293909	11.17966714
arizonica	BIO6	chr01_21297375	1	21297375	12.6715961
arizonica	BIO6	chr01_21302308	1	21302308	13.15736423
arizonica	BIO6	chr01_21302340	1	21302340	16.35247082
arizonica	BIO6	chr01_21303620	1	21303620	19.41304573
arizonica	BIO6	chr01_21304824	1	21304824	17.31772886
arizonica	BIO6	chr01_21305674	1	21305674	13.46915964
arizonica	BIO6	chr01_21305829	1	21305829	10.92005799
arizonica	BIO6	chr01_21305870	1	21305870	14.53253921
arizonica	BIO6	chr01_21306556	1	21306556	12.16763195
arizonica	BIO6	chr01_21306566	1	21306566	14.5211534
arizonica	BIO6	chr01_21306587	1	21306587	10.88703916
arizonica	BIO6	chr01_21306848	1	21306848	10.96234648
arizonica	BIO6	chr01_21307759	1	21307759	14.43889104
arizonica	BIO6	chr01_21308617	1	21308617	10.58852041
arizonica	BIO6	chr01_21308700	1	21308700	10.14132287
arizonica	BIO6	chr01_21308973	1	21308973	21.37134353
arizonica	BIO6	chr01_21308991	1	21308991	22.39346239
arizonica	BIO6	chr01_21309061	1	21309061	10.84008685
arizonica	BIO6	chr01_21309125	1	21309125	12.0609725
arizonica	BIO6	chr01_21309763	1	21309763	10.28846086
arizonica	BIO6	chr01_21312004	1	21312004	24.41466698
arizonica	BIO6	chr01_21312027	1	21312027	17.90637194
arizonica	BIO6	chr01_21312684	1	21312684	10.5263582
arizonica	BIO6	chr01_21313803	1	21313803	22.4352936
arizonica	BIO6	chr01_21315547	1	21315547	13.39326717
arizonica	BIO6	chr01_21320367	1	21320367	10.20901547
arizonica	BIO6	chr01_21330676	1	21330676	12.13027211
arizonica	BIO6	chr01_21336394	1	21336394	14.96714787
arizonica	BIO6	chr01_21342364	1	21342364	10.87306663
arizonica	BIO6	chr01_21343105	1	21343105	10.21256695
arizonica	BIO6	chr01_21346142	1	21346142	19.88480422
arizonica	BIO6	chr01_21346209	1	21346209	18.22442706
arizonica	BIO6	chr01_21350525	1	21350525	16.18865805
arizonica	BIO6	chr01_21350576	1	21350576	16.43269503
arizonica	BIO6	chr01_21356515	1	21356515	10.4403329
arizonica	BIO6	chr01_21359157	1	21359157	12.22826382
arizonica	BIO6	chr01_21370083	1	21370083	11.87179929
arizonica	BIO6	chr01_21371268	1	21371268	11.48700518
arizonica	BIO6	chr01_21372142	1	21372142	16.76048524
arizonica	BIO6	chr01_21382142	1	21382142	10.48636569
arizonica	BIO6	chr01_21384618	1	21384618	10.49666778
arizonica	BIO6	chr01_21384877	1	21384877	13.76302144
arizonica	BIO6	chr01_21395983	1	21395983	14.33301321
arizonica	BIO6	chr01_21409720	1	21409720	11.92101044
arizonica	BIO6	chr01_21419461	1	21419461	13.37007721
arizonica	BIO6	chr01_21427717	1	21427717	11.6030546
arizonica	BIO6	chr01_21433726	1	21433726	21.67450172
arizonica	BIO6	chr01_21484625	1	21484625	13.09202
arizonica	BIO6	chr01_21500303	1	21500303	10.71312794
arizonica	BIO6	chr01_21507545	1	21507545	15.61049833
arizonica	BIO6	chr01_21508153	1	21508153	10.30331627
arizonica	BIO6	chr01_21539018	1	21539018	12.97479507
arizonica	BIO6	chr01_21539042	1	21539042	12.26167362
arizonica	BIO6	chr01_21539340	1	21539340	11.27566375
arizonica	BIO6	chr01_21540753	1	21540753	10.43277577
arizonica	BIO6	chr01_21542644	1	21542644	15.68012412
arizonica	BIO6	chr01_21555187	1	21555187	15.14485341
arizonica	BIO6	chr01_21582537	1	21582537	12.83596696
arizonica	BIO6	chr01_21582539	1	21582539	12.48295524
arizonica	BIO6	chr01_21582543	1	21582543	25.10720157
arizonica	BIO6	chr01_21583921	1	21583921	12.94316915
arizonica	BIO6	chr01_21583958	1	21583958	12.36676761
arizonica	BIO6	chr01_21583968	1	21583968	13.99749587
arizonica	BIO6	chr01_21584052	1	21584052	10.71093016
arizonica	BIO6	chr01_21584439	1	21584439	10.84435817
arizonica	BIO6	chr01_21585439	1	21585439	11.21233358
arizonica	BIO6	chr01_21585811	1	21585811	13.35401775
arizonica	BIO6	chr01_21585891	1	21585891	10.9111946
arizonica	BIO6	chr01_21586310	1	21586310	16.12671471
arizonica	BIO6	chr01_21586731	1	21586731	13.18943538
arizonica	BIO6	chr01_21586865	1	21586865	10.44890178
arizonica	BIO6	chr01_21587122	1	21587122	17.5640246
arizonica	BIO6	chr01_21587136	1	21587136	16.5295512
arizonica	BIO6	chr01_21587995	1	21587995	11.41649776
arizonica	BIO6	chr01_21588405	1	21588405	10.94983539
arizonica	BIO6	chr01_21589089	1	21589089	17.30956547
arizonica	BIO6	chr01_21589137	1	21589137	19.20973215
arizonica	BIO6	chr01_21589143	1	21589143	15.23812001
arizonica	BIO6	chr01_21589306	1	21589306	11.99618509
arizonica	BIO6	chr01_21589320	1	21589320	10.27532281
arizonica	BIO6	chr01_21589638	1	21589638	10.40841531
arizonica	BIO6	chr01_21589848	1	21589848	11.66649534
arizonica	BIO6	chr01_21590399	1	21590399	12.36681797
arizonica	BIO6	chr01_21590482	1	21590482	18.00097548
arizonica	BIO6	chr01_21590495	1	21590495	12.55320898
arizonica	BIO6	chr01_21592172	1	21592172	12.31828934
arizonica	BIO6	chr01_21592181	1	21592181	13.54118128
arizonica	BIO6	chr01_21592347	1	21592347	10.17844579
arizonica	BIO6	chr01_21592389	1	21592389	11.78734495
arizonica	BIO6	chr01_21593100	1	21593100	12.79245762
arizonica	BIO6	chr01_21593900	1	21593900	23.86861207
arizonica	BIO6	chr01_21594628	1	21594628	10.06730213
arizonica	BIO6	chr01_21595512	1	21595512	16.68056451
arizonica	BIO6	chr01_21596771	1	21596771	10.24041411
arizonica	BIO6	chr01_21598124	1	21598124	10.27425446
arizonica	BIO6	chr01_21599295	1	21599295	15.97964635
arizonica	BIO6	chr01_21599469	1	21599469	15.7563395
arizonica	BIO6	chr01_21599642	1	21599642	11.38803288
arizonica	BIO6	chr01_21601376	1	21601376	11.32397862
arizonica	BIO6	chr01_21601722	1	21601722	21.39946127
arizonica	BIO6	chr01_21602158	1	21602158	10.03395021
arizonica	BIO6	chr01_21602709	1	21602709	12.47364215
arizonica	BIO6	chr01_21602808	1	21602808	11.35044729
arizonica	BIO6	chr01_21644592	1	21644592	11.87470987
arizonica	BIO6	chr01_21651268	1	21651268	10.00513797
arizonica	BIO6	chr01_21688638	1	21688638	12.93833676
arizonica	BIO6	chr01_21754031	1	21754031	12.27079224
arizonica	BIO6	chr01_21754036	1	21754036	12.3768217
arizonica	BIO6	chr01_21754051	1	21754051	12.57960879
arizonica	BIO6	chr01_21756521	1	21756521	13.90167951
arizonica	BIO6	chr01_21756549	1	21756549	10.98285439
arizonica	BIO6	chr01_21771279	1	21771279	10.20014818
arizonica	BIO6	chr01_21771367	1	21771367	13.45348078
arizonica	BIO6	chr01_21771499	1	21771499	17.71634441
arizonica	BIO6	chr01_21772214	1	21772214	14.60127769
arizonica	BIO6	chr01_21772488	1	21772488	12.29300622
arizonica	BIO6	chr01_21773340	1	21773340	11.37322082
arizonica	BIO6	chr01_21773917	1	21773917	13.89944468
arizonica	BIO6	chr01_21774336	1	21774336	15.77565619
arizonica	BIO6	chr01_21775867	1	21775867	13.63389737
arizonica	BIO6	chr01_21776956	1	21776956	21.151727
arizonica	BIO6	chr01_21777196	1	21777196	29.68938596
arizonica	BIO6	chr01_21777332	1	21777332	14.90531495
arizonica	BIO6	chr01_21778504	1	21778504	11.22415343
arizonica	BIO6	chr01_21778533	1	21778533	11.80160414
arizonica	BIO6	chr01_21778715	1	21778715	15.21311147
arizonica	BIO6	chr01_21779059	1	21779059	12.60667557
arizonica	BIO6	chr01_21779209	1	21779209	25.22149199
arizonica	BIO6	chr01_21779433	1	21779433	11.09675166
arizonica	BIO6	chr01_21779552	1	21779552	13.53196648
arizonica	BIO6	chr01_21779665	1	21779665	17.81302261
arizonica	BIO6	chr01_21779708	1	21779708	13.12130517
arizonica	BIO6	chr01_21780204	1	21780204	10.40943636
arizonica	BIO6	chr01_21780988	1	21780988	15.15225895
arizonica	BIO6	chr01_21781059	1	21781059	11.01544038
arizonica	BIO6	chr01_21781385	1	21781385	17.12557083
arizonica	BIO6	chr01_21781792	1	21781792	13.27065577
arizonica	BIO6	chr01_21782971	1	21782971	16.89523641
arizonica	BIO6	chr01_21784567	1	21784567	12.58317998
arizonica	BIO6	chr01_21784731	1	21784731	10.36216248
arizonica	BIO6	chr01_21785538	1	21785538	20.20352162
arizonica	BIO6	chr01_21786073	1	21786073	11.23663843
arizonica	BIO6	chr01_21788528	1	21788528	10.16354286
arizonica	BIO6	chr01_21789469	1	21789469	12.63687084
arizonica	BIO6	chr01_21790501	1	21790501	10.73298965
arizonica	BIO6	chr01_21795294	1	21795294	13.03255702
arizonica	BIO6	chr01_21799412	1	21799412	10.19660776
arizonica	BIO6	chr01_21802799	1	21802799	11.1890164
arizonica	BIO6	chr01_21802829	1	21802829	10.53462974
arizonica	BIO6	chr01_21822782	1	21822782	13.35199858
arizonica	BIO6	chr01_21822796	1	21822796	12.52132151
arizonica	BIO6	chr01_21822812	1	21822812	11.95415436
arizonica	BIO6	chr01_21822913	1	21822913	11.53348236
arizonica	BIO6	chr01_21823075	1	21823075	10.31866506
arizonica	BIO6	chr01_21823310	1	21823310	10.01228609
arizonica	BIO6	chr01_21823729	1	21823729	10.93491163
arizonica	BIO6	chr01_21823733	1	21823733	10.50370391
arizonica	BIO6	chr01_21829514	1	21829514	11.85099567
arizonica	BIO6	chr01_21831540	1	21831540	11.68642391
arizonica	BIO6	chr01_21831875	1	21831875	13.77433425
arizonica	BIO6	chr01_21843070	1	21843070	15.32170206
arizonica	BIO6	chr01_21845430	1	21845430	14.17017524
arizonica	BIO6	chr01_21861273	1	21861273	13.22324453
arizonica	BIO6	chr01_21861776	1	21861776	11.09230026
arizonica	BIO6	chr01_21861788	1	21861788	10.1800483
arizonica	BIO6	chr01_21883070	1	21883070	18.97597259
arizonica	BIO6	chr01_21883217	1	21883217	13.05995396
arizonica	BIO6	chr01_21889827	1	21889827	14.28372714
arizonica	BIO6	chr01_21893441	1	21893441	16.78565308
arizonica	BIO6	chr01_21900086	1	21900086	11.51960211
arizonica	BIO6	chr01_21909905	1	21909905	23.1486372
arizonica	BIO6	chr01_21979177	1	21979177	13.34516317
arizonica	BIO6	chr01_21987918	1	21987918	15.20270182
arizonica	BIO6	chr01_22062290	1	22062290	16.90493427
arizonica	BIO6	chr01_22078899	1	22078899	11.85876041
arizonica	BIO6	chr01_22122706	1	22122706	10.8214632
arizonica	BIO6	chr01_22132252	1	22132252	15.35133491
arizonica	BIO6	chr01_22207364	1	22207364	11.86801586
arizonica	BIO6	chr01_22214484	1	22214484	12.71624423
arizonica	BIO6	chr01_22225406	1	22225406	12.77914972
arizonica	BIO6	chr01_22225440	1	22225440	15.11034205
arizonica	BIO6	chr01_22226678	1	22226678	11.99618906
arizonica	BIO6	chr01_22231197	1	22231197	24.67004333
arizonica	BIO6	chr01_22273591	1	22273591	15.76733451
arizonica	BIO6	chr01_22275360	1	22275360	10.5536762
arizonica	BIO6	chr01_22275987	1	22275987	11.08318726
arizonica	BIO6	chr01_22317216	1	22317216	27.9408365
arizonica	BIO6	chr01_22349964	1	22349964	11.4732819
arizonica	BIO6	chr01_22350429	1	22350429	14.00130895
arizonica	BIO6	chr01_22351726	1	22351726	11.45862572
arizonica	BIO6	chr01_22353432	1	22353432	12.00976655
arizonica	BIO6	chr01_22355157	1	22355157	13.7668282
arizonica	BIO6	chr01_22355335	1	22355335	18.86441781
arizonica	BIO6	chr01_22357920	1	22357920	36.99614273
arizonica	BIO6	chr01_22358273	1	22358273	10.36851109
arizonica	BIO6	chr01_22358370	1	22358370	12.78880831
arizonica	BIO6	chr01_22368639	1	22368639	16.3820682
arizonica	BIO6	chr01_22368675	1	22368675	12.83511958
arizonica	BIO6	chr01_22368748	1	22368748	13.21457756
arizonica	BIO6	chr01_22368753	1	22368753	19.33810252
arizonica	BIO6	chr01_22370556	1	22370556	11.25329385
arizonica	BIO6	chr01_22371074	1	22371074	14.1527967
arizonica	BIO6	chr01_22372704	1	22372704	11.91063668
arizonica	BIO6	chr01_22398383	1	22398383	12.89819387
arizonica	BIO6	chr01_22402423	1	22402423	15.71720811
arizonica	BIO6	chr01_22492509	1	22492509	10.90585075
arizonica	BIO6	chr01_22505057	1	22505057	13.59197038
arizonica	BIO6	chr01_22532479	1	22532479	12.04049076
arizonica	BIO6	chr01_22537332	1	22537332	10.4935925
arizonica	BIO6	chr01_22577369	1	22577369	10.61599822
arizonica	BIO6	chr01_22611369	1	22611369	13.51926207
arizonica	BIO6	chr01_22612109	1	22612109	12.43326329
arizonica	BIO6	chr01_22627166	1	22627166	11.05094576
arizonica	BIO6	chr01_22629612	1	22629612	10.20485207
arizonica	BIO6	chr01_22631407	1	22631407	10.91192911
arizonica	BIO6	chr01_22632153	1	22632153	12.0676614
arizonica	BIO6	chr01_22639172	1	22639172	10.15325052
arizonica	BIO6	chr01_22641759	1	22641759	11.09520297
arizonica	BIO6	chr01_22646152	1	22646152	10.67578111
arizonica	BIO6	chr01_22646178	1	22646178	18.20187577
arizonica	BIO6	chr01_22646183	1	22646183	10.97105488
arizonica	BIO6	chr01_22646417	1	22646417	11.33612939
arizonica	BIO6	chr01_22647441	1	22647441	10.00407738
arizonica	BIO6	chr01_22764021	1	22764021	11.52368662
arizonica	BIO6	chr01_22770749	1	22770749	11.80243816
arizonica	BIO6	chr01_22791940	1	22791940	11.17171677
arizonica	BIO6	chr01_22800850	1	22800850	11.52613293
arizonica	BIO6	chr01_22800985	1	22800985	12.09953113
arizonica	BIO6	chr01_22801550	1	22801550	22.04287976
arizonica	BIO6	chr01_22801556	1	22801556	24.6893343
arizonica	BIO6	chr01_22801742	1	22801742	16.28407579
arizonica	BIO6	chr01_22801861	1	22801861	11.68799633
arizonica	BIO6	chr01_22801935	1	22801935	16.42210912
arizonica	BIO6	chr01_22803330	1	22803330	15.85981859
arizonica	BIO6	chr01_22813573	1	22813573	12.77670475
arizonica	BIO6	chr01_22850066	1	22850066	11.50814238
arizonica	BIO6	chr01_22893263	1	22893263	13.95523839
arizonica	BIO6	chr01_22895190	1	22895190	14.93779971
arizonica	BIO6	chr01_22908124	1	22908124	23.30765018
arizonica	BIO6	chr01_22908133	1	22908133	14.37724232
arizonica	BIO6	chr01_22908134	1	22908134	15.61619161
arizonica	BIO6	chr01_22909104	1	22909104	14.56142332
arizonica	BIO6	chr01_22913405	1	22913405	11.52714832
arizonica	BIO6	chr01_22916291	1	22916291	10.15360324
arizonica	BIO6	chr01_22916889	1	22916889	15.52194754
arizonica	BIO6	chr01_22923680	1	22923680	15.26080198
arizonica	BIO6	chr01_22931799	1	22931799	12.88439781
arizonica	BIO6	chr01_22936337	1	22936337	10.43390227
arizonica	BIO6	chr01_22986031	1	22986031	12.94449464
arizonica	BIO6	chr01_22992105	1	22992105	10.14102992
arizonica	BIO6	chr01_23022950	1	23022950	13.85957387
arizonica	BIO6	chr01_23023616	1	23023616	13.09974255
arizonica	BIO6	chr01_23038047	1	23038047	18.4490586
arizonica	BIO6	chr01_23039353	1	23039353	12.23283512
arizonica	BIO6	chr01_23068029	1	23068029	10.41414078
arizonica	BIO6	chr01_23122495	1	23122495	12.84053071
arizonica	BIO6	chr01_23124576	1	23124576	10.2527682
arizonica	BIO6	chr01_23131315	1	23131315	11.33079407
arizonica	BIO6	chr01_23131939	1	23131939	11.87701326
arizonica	BIO6	chr01_23132951	1	23132951	12.13764481
arizonica	BIO6	chr01_23135457	1	23135457	10.46405711
arizonica	BIO6	chr01_23136261	1	23136261	26.31560133
arizonica	BIO6	chr01_23166590	1	23166590	11.33353547
arizonica	BIO6	chr01_23169649	1	23169649	11.81515917
arizonica	BIO6	chr01_23171436	1	23171436	14.78514162
arizonica	BIO6	chr01_23174278	1	23174278	10.35386662
arizonica	BIO6	chr01_23179493	1	23179493	10.84895709
arizonica	BIO6	chr01_23180452	1	23180452	10.354875
arizonica	BIO6	chr01_23193077	1	23193077	10.01402552
arizonica	BIO6	chr01_23193123	1	23193123	10.5969363
arizonica	BIO6	chr01_23221715	1	23221715	11.58321786
arizonica	BIO6	chr01_23235187	1	23235187	10.94214939
arizonica	BIO6	chr01_23281329	1	23281329	11.99748091
arizonica	BIO6	chr01_23302841	1	23302841	14.30059824
arizonica	BIO6	chr01_23305099	1	23305099	14.67033791
arizonica	BIO6	chr01_23317255	1	23317255	11.60005333
arizonica	BIO6	chr01_23317304	1	23317304	11.37854621
arizonica	BIO6	chr01_23318526	1	23318526	10.15921417
arizonica	BIO6	chr01_23320115	1	23320115	12.62248184
arizonica	BIO6	chr01_23325682	1	23325682	14.81458615
arizonica	BIO6	chr01_23343043	1	23343043	12.57082844
arizonica	BIO6	chr01_23343061	1	23343061	12.03865118
arizonica	BIO6	chr01_23345327	1	23345327	10.87530346
arizonica	BIO6	chr01_23345983	1	23345983	12.73287073
arizonica	BIO6	chr01_23346295	1	23346295	11.09066556
arizonica	BIO6	chr01_23347066	1	23347066	11.43221349
arizonica	BIO6	chr01_23351041	1	23351041	11.08588385
arizonica	BIO6	chr01_23353912	1	23353912	10.75258448
arizonica	BIO6	chr01_23383111	1	23383111	10.56234089
arizonica	BIO6	chr01_23398361	1	23398361	11.30591225
arizonica	BIO6	chr01_23608442	1	23608442	10.77206259
arizonica	BIO6	chr01_23619552	1	23619552	12.63935436
arizonica	BIO6	chr01_23799699	1	23799699	12.65685176
arizonica	BIO6	chr01_23868162	1	23868162	10.87697431
arizonica	BIO6	chr01_23880648	1	23880648	12.12031762
arizonica	BIO6	chr01_23880927	1	23880927	10.95814186
arizonica	BIO6	chr01_23881310	1	23881310	21.86354437
arizonica	BIO6	chr01_23881314	1	23881314	14.5952977
arizonica	BIO6	chr01_23882717	1	23882717	13.70846233
arizonica	BIO6	chr01_23882722	1	23882722	14.39695034
arizonica	BIO6	chr01_23882953	1	23882953	13.78898372
arizonica	BIO6	chr01_23885276	1	23885276	12.17609913
arizonica	BIO6	chr01_23885340	1	23885340	15.19495407
arizonica	BIO6	chr01_23886113	1	23886113	14.47502498
arizonica	BIO6	chr01_23887374	1	23887374	12.33150817
arizonica	BIO6	chr01_23887387	1	23887387	12.79850884
arizonica	BIO6	chr01_23979775	1	23979775	11.64331546
arizonica	BIO6	chr01_23983142	1	23983142	13.50273623
arizonica	BIO6	chr01_24043115	1	24043115	15.27886079
arizonica	BIO6	chr01_24066036	1	24066036	14.7458807
arizonica	BIO6	chr01_24068696	1	24068696	10.67285874
arizonica	BIO6	chr01_24070336	1	24070336	12.06148607
arizonica	BIO6	chr01_24070604	1	24070604	11.49120706
arizonica	BIO6	chr01_24071915	1	24071915	11.72908194
arizonica	BIO6	chr01_24078051	1	24078051	27.69061719
arizonica	BIO6	chr01_24099118	1	24099118	17.1878749
arizonica	BIO6	chr01_24124504	1	24124504	11.32643696
arizonica	BIO6	chr01_24125127	1	24125127	12.70810258
arizonica	BIO6	chr01_24125131	1	24125131	16.10046319
arizonica	BIO6	chr01_24125132	1	24125132	11.33876609
arizonica	BIO6	chr01_24125192	1	24125192	10.38507183
arizonica	BIO6	chr01_24125204	1	24125204	10.34352406
arizonica	BIO6	chr01_24125250	1	24125250	10.25242235
arizonica	BIO6	chr01_24125265	1	24125265	10.95136231
arizonica	BIO6	chr01_24125340	1	24125340	12.03161646
arizonica	BIO6	chr01_24125422	1	24125422	10.49099647
arizonica	BIO6	chr01_24127301	1	24127301	10.08549773
arizonica	BIO6	chr01_24130089	1	24130089	13.59746985
arizonica	BIO6	chr01_24148333	1	24148333	10.47118743
arizonica	BIO6	chr01_24274997	1	24274997	15.95381572
arizonica	BIO6	chr01_24349998	1	24349998	13.54283793
arizonica	BIO6	chr01_24350018	1	24350018	10.09683782
arizonica	BIO6	chr01_24354467	1	24354467	11.59471118
arizonica	BIO6	chr01_24356321	1	24356321	10.21005206
arizonica	BIO6	chr01_24419321	1	24419321	11.97587499
arizonica	BIO6	chr01_24439060	1	24439060	13.84923822
arizonica	BIO6	chr01_24474088	1	24474088	10.44302888
arizonica	BIO6	chr01_24490656	1	24490656	10.82510335
arizonica	BIO6	chr01_24527438	1	24527438	12.25973665
arizonica	BIO6	chr01_24568537	1	24568537	14.61993658
arizonica	BIO6	chr01_24592046	1	24592046	16.06806333
arizonica	BIO6	chr01_24592345	1	24592345	11.77495738
arizonica	BIO6	chr01_24648437	1	24648437	17.51201895
arizonica	BIO6	chr01_24648498	1	24648498	12.60356295
arizonica	BIO6	chr01_24652562	1	24652562	22.60489714
arizonica	BIO6	chr01_24653471	1	24653471	16.26427831
arizonica	BIO6	chr01_24660371	1	24660371	12.76112894
arizonica	BIO6	chr01_24675083	1	24675083	10.08465794
arizonica	BIO6	chr01_24775104	1	24775104	14.02014526
arizonica	BIO6	chr01_24786853	1	24786853	10.22057897
arizonica	BIO6	chr01_24786858	1	24786858	11.93052575
arizonica	BIO6	chr01_24805965	1	24805965	12.98149839
arizonica	BIO6	chr01_24811101	1	24811101	10.2682307
arizonica	BIO6	chr01_24840355	1	24840355	11.9067614
arizonica	BIO6	chr01_24890959	1	24890959	36.08715628
arizonica	BIO6	chr01_24946776	1	24946776	10.99393175
arizonica	BIO6	chr01_24947134	1	24947134	10.13471287
arizonica	BIO6	chr01_24989832	1	24989832	12.87573777
arizonica	BIO6	chr01_25054571	1	25054571	12.8325882
arizonica	BIO6	chr01_25093690	1	25093690	10.69661135
arizonica	BIO6	chr01_25232323	1	25232323	10.14066442
arizonica	BIO6	chr01_25359421	1	25359421	11.05977436
arizonica	BIO6	chr01_25359438	1	25359438	17.23485871
arizonica	BIO6	chr01_25360698	1	25360698	19.08284738
arizonica	BIO6	chr01_25368509	1	25368509	10.25738126
arizonica	BIO6	chr01_25380865	1	25380865	13.23558913
arizonica	BIO6	chr01_25391514	1	25391514	12.82608595
arizonica	BIO6	chr01_25391519	1	25391519	12.73986501
arizonica	BIO6	chr01_25395688	1	25395688	13.94931636
arizonica	BIO6	chr01_25413230	1	25413230	14.86976506
arizonica	BIO6	chr01_25434447	1	25434447	11.4159977
arizonica	BIO6	chr01_25435039	1	25435039	14.27761875
arizonica	BIO6	chr01_25456360	1	25456360	10.36245075
arizonica	BIO6	chr01_25494200	1	25494200	13.83557707
arizonica	BIO6	chr01_25500050	1	25500050	17.46961524
arizonica	BIO6	chr01_25516160	1	25516160	10.3436449
arizonica	BIO6	chr01_25516164	1	25516164	13.0498766
arizonica	BIO6	chr01_25516444	1	25516444	15.03975077
arizonica	BIO6	chr01_25516528	1	25516528	14.26511705
arizonica	BIO6	chr01_25516547	1	25516547	12.55668537
arizonica	BIO6	chr01_25517445	1	25517445	20.95146572
arizonica	BIO6	chr01_25517460	1	25517460	21.86650454
arizonica	BIO6	chr01_25517575	1	25517575	14.83475567
arizonica	BIO6	chr01_25524658	1	25524658	14.70694771
arizonica	BIO6	chr01_25526823	1	25526823	12.98107729
arizonica	BIO6	chr01_25527685	1	25527685	15.72013104
arizonica	BIO6	chr01_25528309	1	25528309	11.49453104
arizonica	BIO6	chr01_25529365	1	25529365	22.67604559
arizonica	BIO6	chr01_25530260	1	25530260	11.47884982
arizonica	BIO6	chr01_25530757	1	25530757	10.86372401
arizonica	BIO6	chr01_25531161	1	25531161	10.896409
arizonica	BIO6	chr01_25531180	1	25531180	10.67526696
arizonica	BIO6	chr01_25531191	1	25531191	10.8069356
arizonica	BIO6	chr01_25531226	1	25531226	12.89146857
arizonica	BIO6	chr01_25531501	1	25531501	15.0753426
arizonica	BIO6	chr01_25532168	1	25532168	19.55620671
arizonica	BIO6	chr01_25532202	1	25532202	13.97253065
arizonica	BIO6	chr01_25533423	1	25533423	14.50040999
arizonica	BIO6	chr01_25536974	1	25536974	22.97098691
arizonica	BIO6	chr01_25564657	1	25564657	14.50730917
arizonica	BIO6	chr01_25565140	1	25565140	13.77238137
arizonica	BIO6	chr01_25565190	1	25565190	15.54551038
arizonica	BIO6	chr01_25566278	1	25566278	12.74988116
arizonica	BIO6	chr01_25567069	1	25567069	10.65801075
arizonica	BIO6	chr01_25567192	1	25567192	12.16042591
arizonica	BIO6	chr01_25567265	1	25567265	15.66768344
arizonica	BIO6	chr01_25567374	1	25567374	12.96641194
arizonica	BIO6	chr01_25567400	1	25567400	11.64450121
arizonica	BIO6	chr01_25567543	1	25567543	11.68537335
arizonica	BIO6	chr01_25567553	1	25567553	14.82284452
arizonica	BIO6	chr01_25567604	1	25567604	14.46652444
arizonica	BIO6	chr01_25568074	1	25568074	23.55926208
arizonica	BIO6	chr01_25568168	1	25568168	10.16564119
arizonica	BIO6	chr01_25568266	1	25568266	23.65661849
arizonica	BIO6	chr01_25568570	1	25568570	19.81457243
arizonica	BIO6	chr01_25568697	1	25568697	12.86534157
arizonica	BIO6	chr01_25568712	1	25568712	12.66117025
arizonica	BIO6	chr01_25568714	1	25568714	13.75804588
arizonica	BIO6	chr01_25568998	1	25568998	10.12330584
arizonica	BIO6	chr01_25569001	1	25569001	12.07250383
arizonica	BIO6	chr01_25569159	1	25569159	12.79223982
arizonica	BIO6	chr01_25570419	1	25570419	16.2374914
arizonica	BIO6	chr01_25571698	1	25571698	12.44485093
arizonica	BIO6	chr01_25571724	1	25571724	14.99588149
arizonica	BIO6	chr01_25571857	1	25571857	10.6544169
arizonica	BIO6	chr01_25576748	1	25576748	11.99984
arizonica	BIO6	chr01_25579635	1	25579635	13.94028045
arizonica	BIO6	chr01_25609054	1	25609054	10.36848281
arizonica	BIO6	chr01_25641282	1	25641282	10.36217809
arizonica	BIO6	chr01_25653791	1	25653791	13.42002362
arizonica	BIO6	chr01_25664179	1	25664179	15.79625671
arizonica	BIO6	chr01_25712595	1	25712595	11.16751714
arizonica	BIO6	chr01_25727011	1	25727011	12.53462433
arizonica	BIO6	chr01_25730620	1	25730620	14.77515433
arizonica	BIO6	chr01_25733603	1	25733603	12.61423782
arizonica	BIO6	chr01_25791366	1	25791366	12.05980099
arizonica	BIO6	chr01_25801090	1	25801090	12.30930385
arizonica	BIO6	chr01_25814785	1	25814785	22.25115671
arizonica	BIO6	chr01_25815102	1	25815102	18.49596973
arizonica	BIO6	chr01_25815357	1	25815357	12.84138494
arizonica	BIO6	chr01_25818280	1	25818280	18.12133814
arizonica	BIO6	chr01_25818589	1	25818589	14.43346772
arizonica	BIO6	chr01_25818597	1	25818597	12.06596911
arizonica	BIO6	chr01_25818600	1	25818600	13.51467436
arizonica	BIO6	chr01_25823252	1	25823252	13.58765901
arizonica	BIO6	chr01_25823253	1	25823253	19.47985726
arizonica	BIO6	chr01_25825745	1	25825745	17.19785104
arizonica	BIO6	chr01_25825802	1	25825802	12.45950212
arizonica	BIO6	chr01_25826174	1	25826174	13.84047856
arizonica	BIO6	chr01_25826366	1	25826366	12.83076757
arizonica	BIO6	chr01_25826804	1	25826804	13.64395642
arizonica	BIO6	chr01_25827372	1	25827372	15.36041486
arizonica	BIO6	chr01_25828247	1	25828247	13.74614243
arizonica	BIO6	chr01_25828617	1	25828617	11.60938315
arizonica	BIO6	chr01_25829477	1	25829477	12.7035303
arizonica	BIO6	chr01_25829743	1	25829743	12.66556293
arizonica	BIO6	chr01_25830676	1	25830676	12.02532378
arizonica	BIO6	chr01_25830764	1	25830764	11.41794963
arizonica	BIO6	chr01_25832937	1	25832937	10.44265199
arizonica	BIO6	chr01_25833003	1	25833003	13.88069805
arizonica	BIO6	chr01_25833357	1	25833357	12.51033502
arizonica	BIO6	chr01_25833467	1	25833467	23.4297545
arizonica	BIO6	chr01_25833610	1	25833610	25.12663427
arizonica	BIO6	chr01_25833675	1	25833675	10.02355207
arizonica	BIO6	chr01_25833694	1	25833694	12.89182039
arizonica	BIO6	chr01_25835239	1	25835239	14.59600543
arizonica	BIO6	chr01_25836420	1	25836420	14.01831941
arizonica	BIO6	chr01_25837268	1	25837268	13.72760851
arizonica	BIO6	chr01_25837327	1	25837327	16.04008995
arizonica	BIO6	chr01_25838455	1	25838455	10.43645906
arizonica	BIO6	chr01_25838496	1	25838496	10.80360238
arizonica	BIO6	chr01_25840651	1	25840651	13.40966943
arizonica	BIO6	chr01_25840653	1	25840653	11.56202152
arizonica	BIO6	chr01_25841052	1	25841052	12.01690688
arizonica	BIO6	chr01_25841495	1	25841495	11.82706829
arizonica	BIO6	chr01_25843637	1	25843637	11.28782299
arizonica	BIO6	chr01_25844971	1	25844971	17.8237989
arizonica	BIO6	chr01_25845436	1	25845436	11.61917022
arizonica	BIO6	chr01_25845504	1	25845504	14.34437338
arizonica	BIO6	chr01_25845979	1	25845979	10.236004
arizonica	BIO6	chr01_25846243	1	25846243	10.1622345
arizonica	BIO6	chr01_25847210	1	25847210	11.07973403
arizonica	BIO6	chr01_25848755	1	25848755	17.5630103
arizonica	BIO6	chr01_25849387	1	25849387	12.53683806
arizonica	BIO6	chr01_25849790	1	25849790	11.05588189
arizonica	BIO6	chr01_25850099	1	25850099	11.42041118
arizonica	BIO6	chr01_25851423	1	25851423	14.0990384
arizonica	BIO6	chr01_25852354	1	25852354	13.12939105
arizonica	BIO6	chr01_25852850	1	25852850	10.12697822
arizonica	BIO6	chr01_25852865	1	25852865	10.35689749
arizonica	BIO6	chr01_25860826	1	25860826	13.24392569
arizonica	BIO6	chr01_25868206	1	25868206	14.25873342
arizonica	BIO6	chr01_25870001	1	25870001	15.94212132
arizonica	BIO6	chr01_25873452	1	25873452	11.39107183
arizonica	BIO6	chr01_25873943	1	25873943	18.92929519
arizonica	BIO6	chr01_25875976	1	25875976	20.83149419
arizonica	BIO6	chr01_25877354	1	25877354	11.69691686
arizonica	BIO6	chr01_25879042	1	25879042	21.75047457
arizonica	BIO6	chr01_25879554	1	25879554	10.22508426
arizonica	BIO6	chr01_25898790	1	25898790	14.49908043
arizonica	BIO6	chr01_25903460	1	25903460	11.87273672
arizonica	BIO6	chr01_25909434	1	25909434	11.91638708
arizonica	BIO6	chr01_25918792	1	25918792	34.42604793
arizonica	BIO6	chr01_25918800	1	25918800	24.04405128
arizonica	BIO6	chr01_25918873	1	25918873	10.64215089
arizonica	BIO6	chr01_25918894	1	25918894	13.6397535
arizonica	BIO6	chr01_25944796	1	25944796	11.08034001
arizonica	BIO6	chr01_25983802	1	25983802	12.96853948
arizonica	BIO6	chr01_25997525	1	25997525	12.84017762
arizonica	BIO6	chr01_26003727	1	26003727	11.53728426
arizonica	BIO6	chr01_26005095	1	26005095	10.5002488
arizonica	BIO6	chr01_26005700	1	26005700	21.0056918
arizonica	BIO6	chr01_26007413	1	26007413	12.60530364
arizonica	BIO6	chr01_26013337	1	26013337	15.01622952
arizonica	BIO6	chr01_26013910	1	26013910	11.32448839
arizonica	BIO6	chr01_26014889	1	26014889	11.26760211
arizonica	BIO6	chr01_26014918	1	26014918	10.46413665
arizonica	BIO6	chr01_26015057	1	26015057	11.24011045
arizonica	BIO6	chr01_26015468	1	26015468	12.73911675
arizonica	BIO6	chr01_26020203	1	26020203	10.48320711
arizonica	BIO6	chr01_26022660	1	26022660	12.50404315
arizonica	BIO6	chr01_26024400	1	26024400	11.79376218
arizonica	BIO6	chr01_26026676	1	26026676	10.05736215
arizonica	BIO6	chr01_26029279	1	26029279	12.06770643
arizonica	BIO6	chr01_26030895	1	26030895	12.24433632
arizonica	BIO6	chr01_26041273	1	26041273	11.41150687
arizonica	BIO6	chr01_26042488	1	26042488	11.68316845
arizonica	BIO6	chr01_26047024	1	26047024	10.59833859
arizonica	BIO6	chr01_26047129	1	26047129	15.30086854
arizonica	BIO6	chr01_26049846	1	26049846	17.08655744
arizonica	BIO6	chr01_26049873	1	26049873	18.71732554
arizonica	BIO6	chr01_26049969	1	26049969	20.84686429
arizonica	BIO6	chr01_26050112	1	26050112	13.51378309
arizonica	BIO6	chr01_26050639	1	26050639	18.79494062
arizonica	BIO6	chr01_26050728	1	26050728	18.1440877
arizonica	BIO6	chr01_26051685	1	26051685	17.03957884
arizonica	BIO6	chr01_26055013	1	26055013	13.80754637
arizonica	BIO6	chr01_26059052	1	26059052	15.64899196
arizonica	BIO6	chr01_26059272	1	26059272	12.24435692
arizonica	BIO6	chr01_26059493	1	26059493	20.36427641
arizonica	BIO6	chr01_26061071	1	26061071	16.43350007
arizonica	BIO6	chr01_26182757	1	26182757	11.99922067
arizonica	BIO6	chr01_26243951	1	26243951	12.2876047
arizonica	BIO6	chr01_26280596	1	26280596	13.40364306
arizonica	BIO6	chr01_26314484	1	26314484	16.43812361
arizonica	BIO6	chr01_26510126	1	26510126	10.86628784
arizonica	BIO6	chr01_26825926	1	26825926	11.08922766
arizonica	BIO6	chr01_26834288	1	26834288	11.83079324
arizonica	BIO6	chr01_26962885	1	26962885	10.41482128
arizonica	BIO6	chr01_27259195	1	27259195	14.47915953
arizonica	BIO6	chr01_27726290	1	27726290	10.8607923
arizonica	BIO6	chr01_28178683	1	28178683	12.69874143
arizonica	BIO6	chr01_28182720	1	28182720	13.64595424
arizonica	BIO6	chr01_28213212	1	28213212	26.85552542
arizonica	BIO6	chr01_28422473	1	28422473	14.59249921
arizonica	BIO6	chr01_28677377	1	28677377	13.37816384
arizonica	BIO6	chr01_28680930	1	28680930	40.96439009
arizonica	BIO6	chr01_28684494	1	28684494	12.04184179
arizonica	BIO6	chr01_28687047	1	28687047	10.60623865
arizonica	BIO6	chr01_28715257	1	28715257	20.79154688
arizonica	BIO6	chr01_28718471	1	28718471	16.70213168
arizonica	BIO6	chr01_28723340	1	28723340	14.81877026
arizonica	BIO6	chr01_28723342	1	28723342	14.61265809
arizonica	BIO6	chr01_28733005	1	28733005	13.73172608
arizonica	BIO6	chr01_28865153	1	28865153	15.60106023
arizonica	BIO6	chr01_28899615	1	28899615	15.03263917
arizonica	BIO6	chr01_28903349	1	28903349	21.77275735
arizonica	BIO6	chr01_28906812	1	28906812	15.67457102
arizonica	BIO6	chr01_28908249	1	28908249	13.47383106
arizonica	BIO6	chr01_28908250	1	28908250	15.06334005
arizonica	BIO6	chr01_28908261	1	28908261	15.11071195
arizonica	BIO6	chr01_28908275	1	28908275	13.12445656
arizonica	BIO6	chr01_28911243	1	28911243	13.46405593
arizonica	BIO6	chr01_28912194	1	28912194	13.74123715
arizonica	BIO6	chr01_29178454	1	29178454	12.95915331
arizonica	BIO6	chr01_29178683	1	29178683	10.69201472
arizonica	BIO6	chr01_29426079	1	29426079	10.72492328
arizonica	BIO6	chr01_29902509	1	29902509	10.02680506
arizonica	BIO6	chr01_29972192	1	29972192	10.37186556
arizonica	BIO6	chr01_30094803	1	30094803	10.56236235
arizonica	BIO6	chr01_30098667	1	30098667	17.4062241
arizonica	BIO6	chr01_30098852	1	30098852	13.2155062
arizonica	BIO6	chr01_30103090	1	30103090	17.30682522
arizonica	BIO6	chr01_30108085	1	30108085	11.76140036
arizonica	BIO6	chr01_30336911	1	30336911	12.95072723
arizonica	BIO6	chr01_30357053	1	30357053	14.83388806
arizonica	BIO6	chr01_30480846	1	30480846	13.39746528
arizonica	BIO6	chr01_30483668	1	30483668	31.91102091
arizonica	BIO6	chr01_30485837	1	30485837	11.67372293
arizonica	BIO6	chr01_30487430	1	30487430	10.10097783
arizonica	BIO6	chr01_30488047	1	30488047	11.36945945
arizonica	BIO6	chr01_30490435	1	30490435	11.03343485
arizonica	BIO6	chr01_30501228	1	30501228	21.29812378
arizonica	BIO6	chr01_30554331	1	30554331	19.8924566
arizonica	BIO6	chr01_30556394	1	30556394	14.50830814
arizonica	BIO6	chr01_30556543	1	30556543	14.72404884
arizonica	BIO6	chr01_30560252	1	30560252	26.85062595
arizonica	BIO6	chr01_30560565	1	30560565	12.53314153
arizonica	BIO6	chr01_30560601	1	30560601	13.22501333
arizonica	BIO6	chr01_30565449	1	30565449	11.16679041
arizonica	BIO6	chr01_30624623	1	30624623	12.21414634
arizonica	BIO6	chr01_30655840	1	30655840	12.97141605
arizonica	BIO6	chr01_30751349	1	30751349	11.14596351
arizonica	BIO6	chr01_30751376	1	30751376	11.56227138
arizonica	BIO6	chr01_30752735	1	30752735	13.35050578
arizonica	BIO6	chr01_31130444	1	31130444	19.30731947
arizonica	BIO6	chr01_31183492	1	31183492	10.41840601
arizonica	BIO6	chr01_31459624	1	31459624	11.65345315
arizonica	BIO6	chr01_31481267	1	31481267	20.86862386
arizonica	BIO6	chr01_31483898	1	31483898	17.93769186
arizonica	BIO6	chr01_31485432	1	31485432	12.43861149
arizonica	BIO6	chr01_31490980	1	31490980	10.95849183
arizonica	BIO6	chr01_31492099	1	31492099	10.9543756
arizonica	BIO6	chr01_31492137	1	31492137	10.48892363
arizonica	BIO6	chr01_31502516	1	31502516	10.86331756
arizonica	BIO6	chr01_31508688	1	31508688	10.07937345
arizonica	BIO6	chr01_31512066	1	31512066	12.33009861
arizonica	BIO6	chr01_31527202	1	31527202	13.39338743
arizonica	BIO6	chr01_31528033	1	31528033	13.38032803
arizonica	BIO6	chr01_31531186	1	31531186	10.88725051
arizonica	BIO6	chr01_31571426	1	31571426	13.5817332
arizonica	BIO6	chr01_31925872	1	31925872	10.36755131
arizonica	BIO6	chr01_32148930	1	32148930	20.67917774
arizonica	BIO6	chr01_32159610	1	32159610	17.53736904
arizonica	BIO6	chr01_32160918	1	32160918	12.37956814
arizonica	BIO6	chr01_32193697	1	32193697	10.45578914
arizonica	BIO6	chr01_32194445	1	32194445	17.36906043
arizonica	BIO6	chr01_32294207	1	32294207	17.75790084
arizonica	BIO6	chr01_32294336	1	32294336	21.41421952
arizonica	BIO6	chr01_32294347	1	32294347	16.37383709
arizonica	BIO6	chr01_32294515	1	32294515	14.56322747
arizonica	BIO6	chr01_32295968	1	32295968	13.15934175
arizonica	BIO6	chr01_32295975	1	32295975	10.166882
arizonica	BIO6	chr01_32296055	1	32296055	17.45001867
arizonica	BIO6	chr01_32296075	1	32296075	17.32114177
arizonica	BIO6	chr01_32296088	1	32296088	20.16893137
arizonica	BIO6	chr01_32296133	1	32296133	13.86366885
arizonica	BIO6	chr01_32296166	1	32296166	12.92168213
arizonica	BIO6	chr01_32296169	1	32296169	15.31653644
arizonica	BIO6	chr01_32296236	1	32296236	12.18304946
arizonica	BIO6	chr01_32296760	1	32296760	12.56843882
arizonica	BIO6	chr01_32296922	1	32296922	15.14863016
arizonica	BIO6	chr01_32296948	1	32296948	13.94759679
arizonica	BIO6	chr01_32331876	1	32331876	12.58696347
arizonica	BIO6	chr01_32361960	1	32361960	11.5847542
arizonica	BIO6	chr01_32380784	1	32380784	15.23908101
arizonica	BIO6	chr01_32406086	1	32406086	10.67087547
arizonica	BIO6	chr01_32406935	1	32406935	10.26051157
arizonica	BIO6	chr01_32407090	1	32407090	18.06977816
arizonica	BIO6	chr01_32407094	1	32407094	15.58258217
arizonica	BIO6	chr01_32407581	1	32407581	12.70316009
arizonica	BIO6	chr01_32407608	1	32407608	10.91048475
arizonica	BIO6	chr01_32408029	1	32408029	10.26686528
arizonica	BIO6	chr01_32408840	1	32408840	10.89884067
arizonica	BIO6	chr01_32408858	1	32408858	10.11356937
arizonica	BIO6	chr01_32408864	1	32408864	10.63035096
arizonica	BIO6	chr01_32408873	1	32408873	10.77263002
arizonica	BIO6	chr01_32408877	1	32408877	10.04914343
arizonica	BIO6	chr01_32409267	1	32409267	12.20553942
arizonica	BIO6	chr01_32409824	1	32409824	22.97781255
arizonica	BIO6	chr01_32416168	1	32416168	16.12366148
arizonica	BIO6	chr01_32426088	1	32426088	10.31512927
arizonica	BIO6	chr01_32428039	1	32428039	11.84639401
arizonica	BIO6	chr01_32429924	1	32429924	13.543247
arizonica	BIO6	chr01_32432417	1	32432417	19.15812143
arizonica	BIO6	chr01_32432420	1	32432420	11.77928852
arizonica	BIO6	chr01_32432459	1	32432459	11.51319671
arizonica	BIO6	chr01_32440372	1	32440372	12.88709061
arizonica	BIO6	chr01_32450952	1	32450952	24.41314836
arizonica	BIO6	chr01_32451034	1	32451034	20.61128251
arizonica	BIO6	chr01_32451110	1	32451110	18.55506761
arizonica	BIO6	chr01_32451513	1	32451513	16.70053292
arizonica	BIO6	chr01_32451515	1	32451515	17.87405545
arizonica	BIO6	chr01_32452488	1	32452488	14.86615349
arizonica	BIO6	chr01_32452605	1	32452605	18.83535509
arizonica	BIO6	chr01_32452736	1	32452736	19.56191919
arizonica	BIO6	chr01_32452795	1	32452795	20.04048025
arizonica	BIO6	chr01_32452805	1	32452805	18.02263182
arizonica	BIO6	chr01_32452830	1	32452830	23.53666526
arizonica	BIO6	chr01_32453222	1	32453222	18.99261898
arizonica	BIO6	chr01_32453223	1	32453223	23.57185798
arizonica	BIO6	chr01_32453292	1	32453292	26.40520628
arizonica	BIO6	chr01_32453368	1	32453368	19.81003411
arizonica	BIO6	chr01_32453481	1	32453481	17.26673473
arizonica	BIO6	chr01_32453605	1	32453605	24.3193947
arizonica	BIO6	chr01_32453636	1	32453636	18.66050541
arizonica	BIO6	chr01_32453672	1	32453672	23.53452295
arizonica	BIO6	chr01_32453673	1	32453673	24.0783612
arizonica	BIO6	chr01_32453727	1	32453727	20.67949263
arizonica	BIO6	chr01_32453996	1	32453996	15.5023794
arizonica	BIO6	chr01_32454139	1	32454139	17.00340737
arizonica	BIO6	chr01_32454420	1	32454420	22.12938918
arizonica	BIO6	chr01_32454421	1	32454421	22.70475871
arizonica	BIO6	chr01_32454435	1	32454435	18.0099151
arizonica	BIO6	chr01_32454711	1	32454711	17.12427107
arizonica	BIO6	chr01_32454760	1	32454760	14.06248149
arizonica	BIO6	chr01_32455027	1	32455027	11.03864879
arizonica	BIO6	chr01_32455174	1	32455174	18.06484773
arizonica	BIO6	chr01_32455398	1	32455398	17.36165815
arizonica	BIO6	chr01_32455455	1	32455455	12.7554258
arizonica	BIO6	chr01_32455492	1	32455492	12.60987339
arizonica	BIO6	chr01_32455524	1	32455524	15.28728131
arizonica	BIO6	chr01_32455815	1	32455815	13.68919293
arizonica	BIO6	chr01_32456043	1	32456043	17.20918294
arizonica	BIO6	chr01_32456063	1	32456063	17.81941085
arizonica	BIO6	chr01_32456164	1	32456164	12.05643201
arizonica	BIO6	chr01_32456423	1	32456423	16.49872985
arizonica	BIO6	chr01_32456427	1	32456427	21.86936909
arizonica	BIO6	chr01_32456501	1	32456501	14.76007888
arizonica	BIO6	chr01_32456534	1	32456534	17.71507014
arizonica	BIO6	chr01_32456541	1	32456541	16.94800141
arizonica	BIO6	chr01_32456554	1	32456554	15.48246368
arizonica	BIO6	chr01_32456558	1	32456558	17.26535912
arizonica	BIO6	chr01_32456579	1	32456579	10.08848353
arizonica	BIO6	chr01_32456657	1	32456657	22.57012723
arizonica	BIO6	chr01_32456995	1	32456995	17.29735693
arizonica	BIO6	chr01_32457033	1	32457033	20.60196061
arizonica	BIO6	chr01_32457071	1	32457071	19.80931385
arizonica	BIO6	chr01_32457218	1	32457218	10.12791061
arizonica	BIO6	chr01_32457264	1	32457264	19.36658765
arizonica	BIO6	chr01_32457432	1	32457432	10.25679635
arizonica	BIO6	chr01_32457441	1	32457441	21.29607601
arizonica	BIO6	chr01_32457449	1	32457449	19.22123324
arizonica	BIO6	chr01_32457578	1	32457578	16.14583223
arizonica	BIO6	chr01_32457579	1	32457579	17.71857662
arizonica	BIO6	chr01_32457906	1	32457906	12.36867287
arizonica	BIO6	chr01_32458012	1	32458012	10.850499
arizonica	BIO6	chr01_32458239	1	32458239	17.0417515
arizonica	BIO6	chr01_32459492	1	32459492	10.44438991
arizonica	BIO6	chr01_32459515	1	32459515	11.20548537
arizonica	BIO6	chr01_32459526	1	32459526	12.74392728
arizonica	BIO6	chr01_32459960	1	32459960	16.36213881
arizonica	BIO6	chr01_32460154	1	32460154	11.32466321
arizonica	BIO6	chr01_32460258	1	32460258	20.25907238
arizonica	BIO6	chr01_32460543	1	32460543	16.74422525
arizonica	BIO6	chr01_32460654	1	32460654	13.95831571
arizonica	BIO6	chr01_32460662	1	32460662	11.64030669
arizonica	BIO6	chr01_32461016	1	32461016	14.42917502
arizonica	BIO6	chr01_32461546	1	32461546	24.78825552
arizonica	BIO6	chr01_32476706	1	32476706	15.33601611
arizonica	BIO6	chr01_32531412	1	32531412	14.08514677
arizonica	BIO6	chr01_32532339	1	32532339	11.826106
arizonica	BIO6	chr01_32532372	1	32532372	10.8177676
arizonica	BIO6	chr01_32532492	1	32532492	10.55943318
arizonica	BIO6	chr01_32537786	1	32537786	13.62538879
arizonica	BIO6	chr01_32538620	1	32538620	15.72988491
arizonica	BIO6	chr01_32541741	1	32541741	12.15064229
arizonica	BIO6	chr01_32548708	1	32548708	10.96222367
arizonica	BIO6	chr01_32569255	1	32569255	12.4568376
arizonica	BIO6	chr01_32579914	1	32579914	11.81615597
arizonica	BIO6	chr01_32586095	1	32586095	10.96030683
arizonica	BIO6	chr01_32596004	1	32596004	10.47711034
arizonica	BIO6	chr01_32596632	1	32596632	11.26776371
arizonica	BIO6	chr01_32612782	1	32612782	22.94347717
arizonica	BIO6	chr01_32627997	1	32627997	15.55446004
arizonica	BIO6	chr01_32634256	1	32634256	10.18785623
arizonica	BIO6	chr01_32635480	1	32635480	12.47747038
arizonica	BIO6	chr01_32645741	1	32645741	13.88174424
arizonica	BIO6	chr01_32650206	1	32650206	14.07911133
arizonica	BIO6	chr01_32650511	1	32650511	13.60390924
arizonica	BIO6	chr01_32662295	1	32662295	18.69000136
arizonica	BIO6	chr01_32664935	1	32664935	22.36277644
arizonica	BIO6	chr01_32691091	1	32691091	12.88868452
arizonica	BIO6	chr01_32716838	1	32716838	11.80115974
arizonica	BIO6	chr01_32719340	1	32719340	10.77737896
arizonica	BIO6	chr01_32721061	1	32721061	17.44523107
arizonica	BIO6	chr01_32726784	1	32726784	11.1115681
arizonica	BIO6	chr01_32732298	1	32732298	11.54297486
arizonica	BIO6	chr01_32762679	1	32762679	14.03996722
arizonica	BIO6	chr01_32842326	1	32842326	15.45714316
arizonica	BIO6	chr01_32845637	1	32845637	13.13014815
arizonica	BIO6	chr01_32845769	1	32845769	20.18556217
arizonica	BIO6	chr01_32853696	1	32853696	13.79305652
arizonica	BIO6	chr01_32854594	1	32854594	12.95842511
arizonica	BIO6	chr01_32854847	1	32854847	13.61277406
arizonica	BIO6	chr01_32858713	1	32858713	11.03241806
arizonica	BIO6	chr01_32871801	1	32871801	14.05513029
arizonica	BIO6	chr01_32875145	1	32875145	15.83984683
arizonica	BIO6	chr01_32876237	1	32876237	19.52659594
arizonica	BIO6	chr01_32884177	1	32884177	10.59738758
arizonica	BIO6	chr01_32907177	1	32907177	14.04900146
arizonica	BIO6	chr01_32908354	1	32908354	14.49597945
arizonica	BIO6	chr01_32909468	1	32909468	25.74752454
arizonica	BIO6	chr01_32909737	1	32909737	17.36516875
arizonica	BIO6	chr01_32911648	1	32911648	14.37624837
arizonica	BIO6	chr01_32912709	1	32912709	16.73579999
arizonica	BIO6	chr01_32914841	1	32914841	13.19776766
arizonica	BIO6	chr01_32918978	1	32918978	14.00813569
arizonica	BIO6	chr01_32919230	1	32919230	14.45104133
arizonica	BIO6	chr01_33040829	1	33040829	15.96410628
arizonica	BIO6	chr01_33047222	1	33047222	16.43476338
arizonica	BIO6	chr01_33047233	1	33047233	16.94230743
arizonica	BIO6	chr01_33077688	1	33077688	16.42118255
arizonica	BIO6	chr01_33077790	1	33077790	12.55613392
arizonica	BIO6	chr01_33082747	1	33082747	12.75640998
arizonica	BIO6	chr01_33084641	1	33084641	13.41736686
arizonica	BIO6	chr01_33084644	1	33084644	14.323122
arizonica	BIO6	chr01_33088481	1	33088481	27.26742576
arizonica	BIO6	chr01_33088642	1	33088642	18.13769742
arizonica	BIO6	chr01_33141359	1	33141359	11.27107013
arizonica	BIO6	chr01_33156563	1	33156563	12.53859439
arizonica	BIO6	chr01_33169653	1	33169653	11.38554995
arizonica	BIO6	chr01_33212472	1	33212472	12.83534954
arizonica	BIO6	chr01_33213352	1	33213352	16.62771496
arizonica	BIO6	chr01_33214105	1	33214105	13.45572799
arizonica	BIO6	chr01_33214689	1	33214689	15.90168462
arizonica	BIO6	chr01_33215435	1	33215435	14.69085292
arizonica	BIO6	chr01_33267979	1	33267979	16.01075285
arizonica	BIO6	chr01_33272114	1	33272114	12.29269992
arizonica	BIO6	chr01_33286155	1	33286155	18.46270103
arizonica	BIO6	chr01_33290445	1	33290445	11.00627998
arizonica	BIO6	chr01_33293320	1	33293320	24.42660186
arizonica	BIO6	chr01_33297166	1	33297166	10.41788434
arizonica	BIO6	chr01_33304457	1	33304457	14.02484837
arizonica	BIO6	chr01_33313830	1	33313830	18.3274387
arizonica	BIO6	chr01_33315942	1	33315942	10.75358716
arizonica	BIO6	chr01_33318083	1	33318083	12.85246103
arizonica	BIO6	chr01_33319779	1	33319779	10.82173472
arizonica	BIO6	chr01_33361213	1	33361213	22.07992051
arizonica	BIO6	chr01_33363242	1	33363242	16.35745953
arizonica	BIO6	chr01_33363899	1	33363899	15.29235023
arizonica	BIO6	chr01_33365990	1	33365990	14.02626918
arizonica	BIO6	chr01_33366075	1	33366075	15.24824935
arizonica	BIO6	chr01_33366261	1	33366261	15.47956355
arizonica	BIO6	chr01_33370235	1	33370235	14.60879856
arizonica	BIO6	chr01_33370951	1	33370951	31.34301147
arizonica	BIO6	chr01_33373073	1	33373073	16.5609076
arizonica	BIO6	chr01_33374995	1	33374995	14.29966184
arizonica	BIO6	chr01_33375468	1	33375468	19.77336457
arizonica	BIO6	chr01_33379252	1	33379252	14.88581091
arizonica	BIO6	chr01_33379324	1	33379324	12.38562204
arizonica	BIO6	chr01_33379911	1	33379911	14.91768062
arizonica	BIO6	chr01_33392719	1	33392719	15.83437424
arizonica	BIO6	chr01_33396874	1	33396874	15.68820266
arizonica	BIO6	chr01_33403499	1	33403499	11.21041048
arizonica	BIO6	chr01_33427034	1	33427034	18.84659221
arizonica	BIO6	chr01_33432093	1	33432093	11.46087954
arizonica	BIO6	chr01_33432639	1	33432639	15.0307071
arizonica	BIO6	chr01_33432735	1	33432735	10.12580185
arizonica	BIO6	chr01_33434332	1	33434332	14.70114918
arizonica	BIO6	chr01_33434887	1	33434887	13.46931636
arizonica	BIO6	chr01_33435293	1	33435293	18.46888373
arizonica	BIO6	chr01_33442642	1	33442642	13.46947903
arizonica	BIO6	chr01_33445736	1	33445736	25.07664268
arizonica	BIO6	chr01_33447245	1	33447245	27.61523285
arizonica	BIO6	chr01_33450944	1	33450944	16.29823938
arizonica	BIO6	chr01_33513305	1	33513305	11.61038101
arizonica	BIO6	chr01_33650268	1	33650268	15.54441321
arizonica	BIO6	chr01_33650287	1	33650287	12.36006275
arizonica	BIO6	chr01_33755122	1	33755122	10.51016914
arizonica	BIO6	chr01_33759689	1	33759689	13.68027863
arizonica	BIO6	chr01_33773963	1	33773963	18.19584771
arizonica	BIO6	chr01_33778453	1	33778453	19.28293449
arizonica	BIO6	chr01_33778865	1	33778865	20.34979221
arizonica	BIO6	chr01_33782457	1	33782457	24.14674103
arizonica	BIO6	chr01_33785583	1	33785583	22.4374152
arizonica	BIO6	chr01_33789355	1	33789355	18.18255959
arizonica	BIO6	chr01_33789551	1	33789551	15.50918944
[truncated: 326,785 more rows]
