# Supplementary material for: Introgression among North American wild grapes (Vitis) fuels biotic and abiotic adaptation
Source: Genome Biol. 2021 Sep 3;22:254. doi: 10.1186/s13059-021-02467-z (PMC8414701; doi:10.1186/s13059-021-02467-z)
Supplement: Supplementary file 8 — Additional file 8: Dataset S5. Subset of significant SNPs (Bayes’ Factor > 10) from GEA with the top three bioclimatic variables in the P2 species that were in putative introgressed regions (pIRs). [file 13059_2021_2467_MOESM8_ESM.csv]

Trio	Species	BIO	CHR	POS	BF
AGR	riparia	BIO1	chr01	1840223	16.64048592
AGR	riparia	BIO1	chr01	1847293	18.8265968
AGR	riparia	BIO1	chr01	1847337	14.49088467
AGR	riparia	BIO1	chr01	2901408	12.37010595
AGR	riparia	BIO1	chr01	2905556	12.41713196
AGR	riparia	BIO1	chr01	2921217	10.98818633
AGR	riparia	BIO1	chr01	2978262	10.21278529
AGR	riparia	BIO1	chr01	2980673	10.43536516
AGR	riparia	BIO1	chr01	4641732	14.9018767
AGR	riparia	BIO1	chr01	5549102	11.76521296
AGR	riparia	BIO1	chr01	5550885	17.03367846
AGR	riparia	BIO1	chr01	5586149	12.87425647
AGR	riparia	BIO1	chr01	5588415	10.28281231
AGR	riparia	BIO1	chr01	5590196	12.46615168
AGR	riparia	BIO1	chr01	5617946	11.98371742
AGR	riparia	BIO1	chr01	5618963	26.41408022
AGR	riparia	BIO1	chr01	5619755	20.89245314
AGR	riparia	BIO1	chr01	5622411	10.9635653
AGR	riparia	BIO1	chr01	5627796	10.58852167
AGR	riparia	BIO1	chr01	5630342	11.87778729
AGR	riparia	BIO1	chr01	6379962	16.08170209
AGR	riparia	BIO1	chr01	6380309	11.51771939
AGR	riparia	BIO1	chr01	6382832	23.95014349
AGR	riparia	BIO1	chr01	6384701	11.2934575
AGR	riparia	BIO1	chr01	6410965	24.64467375
AGR	riparia	BIO1	chr01	6432795	11.97895137
AGR	riparia	BIO1	chr01	6433493	14.86909982
AGR	riparia	BIO1	chr01	6451019	15.78471615
AGR	riparia	BIO1	chr01	6467616	11.65534738
AGR	riparia	BIO1	chr01	6483409	11.60623541
AGR	riparia	BIO1	chr01	6517548	11.54028007
AGR	riparia	BIO1	chr01	6530822	22.98198953
AGR	riparia	BIO1	chr01	6530871	14.57198653
AGR	riparia	BIO1	chr01	6581069	11.25983724
AGR	riparia	BIO1	chr01	6594944	10.67561897
AGR	riparia	BIO1	chr01	6708008	18.63265045
AGR	riparia	BIO1	chr01	6718408	13.31579072
AGR	riparia	BIO1	chr01	6718679	17.1973758
AGR	riparia	BIO1	chr01	12666109	19.9761223
AGR	riparia	BIO1	chr01	12671024	13.69158916
AGR	riparia	BIO1	chr01	12673308	15.90255936
AGR	riparia	BIO1	chr01	12680574	19.41533386
AGR	riparia	BIO1	chr01	12745606	10.28091016
AGR	riparia	BIO1	chr01	12751246	12.60661416
AGR	riparia	BIO1	chr01	12754797	11.11387593
AGR	riparia	BIO1	chr01	12807938	19.3933948
AGR	riparia	BIO1	chr01	12829645	14.02027506
AGR	riparia	BIO1	chr01	12841548	12.24552333
AGR	riparia	BIO1	chr01	12849189	16.8397076
AGR	riparia	BIO1	chr01	13262578	12.74949372
AGR	riparia	BIO1	chr01	13284783	11.16072423
AGR	riparia	BIO1	chr01	13317056	10.97924136
AGR	riparia	BIO1	chr01	13362360	20.70032273
AGR	riparia	BIO1	chr01	14350284	12.83797226
AGR	riparia	BIO1	chr01	14420665	11.53325517
AGR	riparia	BIO1	chr01	14428799	12.45550616
AGR	riparia	BIO1	chr01	14433768	18.1835258
AGR	riparia	BIO1	chr01	14435980	10.78926703
AGR	riparia	BIO1	chr01	14439027	20.19093371
AGR	riparia	BIO1	chr01	14459685	12.8815155
AGR	riparia	BIO1	chr01	14850633	10.41024482
AGR	riparia	BIO1	chr01	14860320	14.1889898
AGR	riparia	BIO1	chr01	14862238	12.43603124
AGR	riparia	BIO1	chr01	14902070	19.49688349
AGR	riparia	BIO1	chr01	14902781	11.47607504
AGR	riparia	BIO1	chr01	14906364	11.65627943
AGR	riparia	BIO1	chr01	14913203	10.53640494
AGR	riparia	BIO1	chr01	14928026	14.61810206
AGR	riparia	BIO1	chr01	15038428	16.89658874
AGR	riparia	BIO1	chr01	15066263	10.98600075
AGR	riparia	BIO1	chr01	15084852	10.72675122
AGR	riparia	BIO1	chr01	22530790	11.88624232
AGR	riparia	BIO1	chr01	22546751	13.609673
AGR	riparia	BIO1	chr01	22573524	10.02859901
AGR	riparia	BIO1	chr01	22579627	10.52008255
AGR	riparia	BIO1	chr02	2926435	10.97759773
AGR	riparia	BIO1	chr02	2946354	14.42655649
AGR	riparia	BIO1	chr02	2951363	13.90536133
AGR	riparia	BIO1	chr02	2962100	17.25264078
AGR	riparia	BIO1	chr02	2980493	10.82142637
AGR	riparia	BIO1	chr02	12158828	10.3662223
AGR	riparia	BIO1	chr02	12160979	11.79992178
AGR	riparia	BIO1	chr02	12161804	10.85605851
AGR	riparia	BIO1	chr02	12177341	12.13611182
AGR	riparia	BIO1	chr02	12203171	12.36219833
AGR	riparia	BIO1	chr02	12354983	10.08634876
AGR	riparia	BIO1	chr02	21160112	10.52561229
AGR	riparia	BIO1	chr02	21161045	15.26525786
AGR	riparia	BIO1	chr02	21165793	10.87386821
AGR	riparia	BIO1	chr02	21178316	11.63750014
AGR	riparia	BIO1	chr02	21185344	13.37107297
AGR	riparia	BIO1	chr02	21187121	15.25459245
AGR	riparia	BIO1	chr03	2021111	10.02398948
AGR	riparia	BIO1	chr03	2048448	16.70044474
AGR	riparia	BIO1	chr03	2060648	16.11419588
AGR	riparia	BIO1	chr03	2066403	12.24640998
AGR	riparia	BIO1	chr03	2069120	11.42453154
AGR	riparia	BIO1	chr03	2069702	20.31111104
AGR	riparia	BIO1	chr03	2073373	11.02689971
AGR	riparia	BIO1	chr03	2077820	10.98362994
AGR	riparia	BIO1	chr03	2081547	12.71579219
AGR	riparia	BIO1	chr03	2089913	15.79428126
AGR	riparia	BIO1	chr03	17391002	23.1880538
AGR	riparia	BIO1	chr03	17523473	14.27186517
AGR	riparia	BIO1	chr04	92842	12.04712535
AGR	riparia	BIO1	chr04	94247	15.66913518
AGR	riparia	BIO1	chr04	116528	13.2095348
AGR	riparia	BIO1	chr04	174106	14.6074663
AGR	riparia	BIO1	chr04	5011741	15.39604742
AGR	riparia	BIO1	chr04	5013175	10.98189465
AGR	riparia	BIO1	chr04	5095076	10.9811213
AGR	riparia	BIO1	chr04	5102798	10.41583131
AGR	riparia	BIO1	chr04	5104130	20.92756337
AGR	riparia	BIO1	chr04	5125858	10.10918088
AGR	riparia	BIO1	chr04	20164844	13.59574626
AGR	riparia	BIO1	chr04	20165475	10.12828168
AGR	riparia	BIO1	chr04	20172132	17.26833234
AGR	riparia	BIO1	chr04	20172592	11.8696563
AGR	riparia	BIO1	chr04	20176361	15.01665455
AGR	riparia	BIO1	chr04	20197752	19.08520682
AGR	riparia	BIO1	chr04	20202309	28.17214321
AGR	riparia	BIO1	chr04	20253951	12.28644456
AGR	riparia	BIO1	chr04	20281539	10.61608934
AGR	riparia	BIO1	chr04	20694004	24.89360895
AGR	riparia	BIO1	chr04	20697630	10.9020642
AGR	riparia	BIO1	chr04	20697781	17.36283415
AGR	riparia	BIO1	chr04	20727851	10.53821687
AGR	riparia	BIO1	chr04	24689588	14.36149198
AGR	riparia	BIO1	chr04	24723409	12.50902744
AGR	riparia	BIO1	chr04	24731143	12.5247847
AGR	riparia	BIO1	chr04	24733677	10.68174998
AGR	riparia	BIO1	chr04	24743250	10.27258553
AGR	riparia	BIO1	chr04	24766845	12.77892697
AGR	riparia	BIO1	chr04	24780445	13.24358627
AGR	riparia	BIO1	chr04	25078830	23.57657417
AGR	riparia	BIO1	chr04	25108999	22.33829319
AGR	riparia	BIO1	chr04	25109408	11.13434353
AGR	riparia	BIO1	chr04	25118667	11.28909808
AGR	riparia	BIO1	chr04	25140360	10.57214873
AGR	riparia	BIO1	chr04	25169171	10.61043671
AGR	riparia	BIO1	chr05	6054545	10.95306029
AGR	riparia	BIO1	chr05	6091214	14.67335249
AGR	riparia	BIO1	chr05	8291999	10.62769918
AGR	riparia	BIO1	chr05	8292423	13.07555879
AGR	riparia	BIO1	chr05	8309229	13.70561832
AGR	riparia	BIO1	chr05	8318321	13.1545334
AGR	riparia	BIO1	chr05	8319080	17.74686708
AGR	riparia	BIO1	chr05	22732435	24.983935
AGR	riparia	BIO1	chr05	22758010	13.38942339
AGR	riparia	BIO1	chr05	22979685	10.60165628
AGR	riparia	BIO1	chr05	22989739	12.10173068
AGR	riparia	BIO1	chr05	23017517	11.94497661
AGR	riparia	BIO1	chr05	23018379	12.54452711
AGR	riparia	BIO1	chr05	23028244	12.50174551
AGR	riparia	BIO1	chr05	23052516	10.68960093
AGR	riparia	BIO1	chr05	23052983	11.62285167
AGR	riparia	BIO1	chr05	25705254	11.88279779
AGR	riparia	BIO1	chr05	25759798	15.24914811
AGR	riparia	BIO1	chr05	25767138	13.20388057
AGR	riparia	BIO1	chr05	25769274	14.83724156
AGR	riparia	BIO1	chr05	25797297	12.71790251
AGR	riparia	BIO1	chr05	25830313	13.46352007
AGR	riparia	BIO1	chr05	25836918	15.24987533
AGR	riparia	BIO1	chr05	25838607	14.5509403
AGR	riparia	BIO1	chr06	7380737	12.53703785
AGR	riparia	BIO1	chr06	7386489	18.80211302
AGR	riparia	BIO1	chr06	7392285	10.51359325
AGR	riparia	BIO1	chr06	7397577	10.81584469
AGR	riparia	BIO1	chr06	7462963	13.07648012
AGR	riparia	BIO1	chr06	7473152	14.93926306
AGR	riparia	BIO1	chr06	8652660	17.36589249
AGR	riparia	BIO1	chr06	8669228	15.75926863
AGR	riparia	BIO1	chr06	8740920	11.1009323
AGR	riparia	BIO1	chr06	8759972	19.33273292
AGR	riparia	BIO1	chr06	8857292	14.99256501
AGR	riparia	BIO1	chr06	8880390	10.42285534
AGR	riparia	BIO1	chr06	8895914	13.47480764
AGR	riparia	BIO1	chr06	21573012	20.37657384
AGR	riparia	BIO1	chr06	21573774	17.04194106
AGR	riparia	BIO1	chr06	21593665	10.65454248
AGR	riparia	BIO1	chr06	21606002	10.38396416
AGR	riparia	BIO1	chr06	21622477	16.31831811
AGR	riparia	BIO1	chr06	21650107	14.11794556
AGR	riparia	BIO1	chr06	21650727	10.90684961
AGR	riparia	BIO1	chr06	21657966	17.03802807
AGR	riparia	BIO1	chr06	21664622	11.64771661
AGR	riparia	BIO1	chr06	21666493	10.87514125
AGR	riparia	BIO1	chr07	12990356	14.9536978
AGR	riparia	BIO1	chr07	12991337	18.08345534
AGR	riparia	BIO1	chr07	13006369	17.70343478
AGR	riparia	BIO1	chr07	13038274	16.23320667
AGR	riparia	BIO1	chr07	13047763	10.01383061
AGR	riparia	BIO1	chr07	13112084	11.53944296
AGR	riparia	BIO1	chr07	22796836	12.77243651
AGR	riparia	BIO1	chr07	22800266	11.41501963
AGR	riparia	BIO1	chr07	22800433	20.00748811
AGR	riparia	BIO1	chr07	22802352	10.28620213
AGR	riparia	BIO1	chr07	22803832	15.0046201
AGR	riparia	BIO1	chr07	22805575	18.36885097
AGR	riparia	BIO1	chr07	22807908	18.09903114
AGR	riparia	BIO1	chr07	22855687	10.4609548
AGR	riparia	BIO1	chr07	22864619	13.47716199
AGR	riparia	BIO1	chr07	22921335	12.09152092
AGR	riparia	BIO1	chr07	22926238	10.43725873
AGR	riparia	BIO1	chr07	26487730	14.40548447
AGR	riparia	BIO1	chr07	26488785	10.10898169
AGR	riparia	BIO1	chr07	26491642	10.44741438
AGR	riparia	BIO1	chr07	26503343	11.83916506
AGR	riparia	BIO1	chr07	26525517	12.59221501
AGR	riparia	BIO1	chr07	26539683	12.49659901
AGR	riparia	BIO1	chr07	26980632	13.06081316
AGR	riparia	BIO1	chr07	27004081	21.60573769
AGR	riparia	BIO1	chr07	27005854	12.53413741
AGR	riparia	BIO1	chr07	27013571	10.15269077
AGR	riparia	BIO1	chr07	27016509	11.82248009
AGR	riparia	BIO1	chr07	27030551	10.03460649
AGR	riparia	BIO1	chr07	27037307	13.97468685
AGR	riparia	BIO1	chr07	27041713	16.26649763
AGR	riparia	BIO1	chr07	27054615	14.33031889
AGR	riparia	BIO1	chr07	27056226	14.67409263
AGR	riparia	BIO1	chr07	27598191	15.37247854
AGR	riparia	BIO1	chr07	27615907	12.37299727
AGR	riparia	BIO1	chr07	27632286	11.65031832
AGR	riparia	BIO1	chr08	10840859	19.12055359
AGR	riparia	BIO1	chr08	10853830	20.42712096
AGR	riparia	BIO1	chr08	10856479	10.20296713
AGR	riparia	BIO1	chr08	11092088	10.94459072
AGR	riparia	BIO1	chr08	11092389	11.29073473
AGR	riparia	BIO1	chr08	11093469	11.37691618
AGR	riparia	BIO1	chr08	11097895	11.12921298
AGR	riparia	BIO1	chr08	11103541	13.1355805
AGR	riparia	BIO1	chr08	11151978	11.72878087
AGR	riparia	BIO1	chr08	11152058	14.60444076
AGR	riparia	BIO1	chr08	11152211	12.68997967
AGR	riparia	BIO1	chr08	11153268	12.45510884
AGR	riparia	BIO1	chr08	11153348	11.70708021
AGR	riparia	BIO1	chr08	11153354	13.67077491
AGR	riparia	BIO1	chr08	11153677	11.46646069
AGR	riparia	BIO1	chr08	11154208	11.21014224
AGR	riparia	BIO1	chr08	11154380	13.06261437
AGR	riparia	BIO1	chr08	11154692	10.42817467
AGR	riparia	BIO1	chr08	11155034	15.69386906
AGR	riparia	BIO1	chr08	11155929	10.58338857
AGR	riparia	BIO1	chr08	11155958	12.03091849
AGR	riparia	BIO1	chr08	11181503	10.5521426
AGR	riparia	BIO1	chr08	11182361	13.52875391
AGR	riparia	BIO1	chr08	11190058	12.59755044
AGR	riparia	BIO1	chr08	11190110	14.22455046
AGR	riparia	BIO1	chr08	11190539	11.06310653
AGR	riparia	BIO1	chr08	11190796	16.18918863
AGR	riparia	BIO1	chr08	11190861	11.12229106
AGR	riparia	BIO1	chr08	11190863	15.5010118
AGR	riparia	BIO1	chr08	11191116	13.30950184
AGR	riparia	BIO1	chr08	11191251	13.3555034
AGR	riparia	BIO1	chr08	11191276	12.00577651
AGR	riparia	BIO1	chr08	11191307	10.55734136
AGR	riparia	BIO1	chr08	11191340	16.85013485
AGR	riparia	BIO1	chr08	11191346	15.46939416
AGR	riparia	BIO1	chr08	11191353	29.15079468
AGR	riparia	BIO1	chr08	11191700	14.73252847
AGR	riparia	BIO1	chr08	11192303	11.42509043
AGR	riparia	BIO1	chr08	11192546	10.23473093
AGR	riparia	BIO1	chr08	11192554	11.87343242
AGR	riparia	BIO1	chr08	11194711	12.81639053
AGR	riparia	BIO1	chr08	11194902	13.02746891
AGR	riparia	BIO1	chr08	11195050	12.74796418
AGR	riparia	BIO1	chr08	11195373	20.6783761
AGR	riparia	BIO1	chr08	11195687	16.97976383
AGR	riparia	BIO1	chr08	11196297	13.55630768
AGR	riparia	BIO1	chr08	11202522	11.10847807
AGR	riparia	BIO1	chr08	11202583	10.42828626
AGR	riparia	BIO1	chr08	11202629	14.85668475
AGR	riparia	BIO1	chr08	11203294	11.22115609
AGR	riparia	BIO1	chr08	11203317	15.92871307
AGR	riparia	BIO1	chr08	11203720	11.23821126
AGR	riparia	BIO1	chr08	11203804	13.23104895
AGR	riparia	BIO1	chr08	11204118	16.7813983
AGR	riparia	BIO1	chr08	11206898	13.85218542
AGR	riparia	BIO1	chr08	11209279	11.68194933
AGR	riparia	BIO1	chr08	11209376	13.58286084
AGR	riparia	BIO1	chr08	11209748	13.48169922
AGR	riparia	BIO1	chr08	11209765	15.5851604
AGR	riparia	BIO1	chr08	11215249	15.41907549
AGR	riparia	BIO1	chr08	11215315	12.34520914
AGR	riparia	BIO1	chr08	11216431	14.42478336
AGR	riparia	BIO1	chr08	11228322	12.93255777
AGR	riparia	BIO1	chr08	11231171	13.29757635
AGR	riparia	BIO1	chr08	11231371	13.31033204
AGR	riparia	BIO1	chr08	11231741	18.46410087
AGR	riparia	BIO1	chr08	11231831	24.40664786
AGR	riparia	BIO1	chr08	11232352	15.94365653
AGR	riparia	BIO1	chr08	11232754	19.76578095
AGR	riparia	BIO1	chr08	11233557	13.48014744
AGR	riparia	BIO1	chr08	11233580	13.06186851
AGR	riparia	BIO1	chr08	11233731	12.76884422
AGR	riparia	BIO1	chr08	11233735	15.77542838
AGR	riparia	BIO1	chr08	11234989	12.2910719
AGR	riparia	BIO1	chr08	12612021	12.37451058
AGR	riparia	BIO1	chr08	12612221	10.26763196
AGR	riparia	BIO1	chr08	12623736	11.30258247
AGR	riparia	BIO1	chr08	12624256	10.76392534
AGR	riparia	BIO1	chr08	12651555	13.00596257
AGR	riparia	BIO1	chr08	12660596	14.70202519
AGR	riparia	BIO1	chr08	12674564	14.4606821
AGR	riparia	BIO1	chr08	12686478	13.29521424
AGR	riparia	BIO1	chr08	13097313	10.51535436
AGR	riparia	BIO1	chr08	13118414	15.82136
AGR	riparia	BIO1	chr08	13119444	10.69365195
AGR	riparia	BIO1	chr08	13138418	20.87726249
AGR	riparia	BIO1	chr08	14886564	11.50657062
AGR	riparia	BIO1	chr08	14897724	13.01277343
AGR	riparia	BIO1	chr08	16020721	14.03868792
AGR	riparia	BIO1	chr08	16153286	19.48572963
AGR	riparia	BIO1	chr08	16903301	18.71242915
AGR	riparia	BIO1	chr08	16906497	10.27174752
AGR	riparia	BIO1	chr08	16926491	32.97417113
AGR	riparia	BIO1	chr08	16929377	14.59609284
AGR	riparia	BIO1	chr08	16939634	14.36740244
AGR	riparia	BIO1	chr08	17159579	16.71103112
AGR	riparia	BIO1	chr09	12065875	14.67288904
AGR	riparia	BIO1	chr10	5077619	16.98335869
AGR	riparia	BIO1	chr10	5095879	13.1286021
AGR	riparia	BIO1	chr10	5166510	11.15187436
AGR	riparia	BIO1	chr10	5175258	10.54171256
AGR	riparia	BIO1	chr10	5749111	10.2488691
AGR	riparia	BIO1	chr10	5808821	12.23245384
AGR	riparia	BIO1	chr10	5814972	25.82369129
AGR	riparia	BIO1	chr10	5842128	12.81817269
AGR	riparia	BIO1	chr10	7458605	16.55189763
AGR	riparia	BIO1	chr10	7498188	10.70580952
AGR	riparia	BIO1	chr10	7538952	10.21897665
AGR	riparia	BIO1	chr10	10966040	10.42282372
AGR	riparia	BIO1	chr10	10977543	17.46463966
AGR	riparia	BIO1	chr10	11016221	10.88351813
AGR	riparia	BIO1	chr10	16774808	13.87320816
AGR	riparia	BIO1	chr10	16787889	11.6303313
AGR	riparia	BIO1	chr10	16803351	14.46962603
AGR	riparia	BIO1	chr10	16804588	12.61355617
AGR	riparia	BIO1	chr10	16846040	19.93919982
AGR	riparia	BIO1	chr10	17389395	13.03493494
AGR	riparia	BIO1	chr10	17423790	23.74826128
AGR	riparia	BIO1	chr10	17437808	12.18025069
AGR	riparia	BIO1	chr11	377311	11.233038
AGR	riparia	BIO1	chr11	458208	11.91084813
AGR	riparia	BIO1	chr11	505036	12.36184663
AGR	riparia	BIO1	chr11	517062	14.01420637
AGR	riparia	BIO1	chr11	756668	30.25328476
AGR	riparia	BIO1	chr11	774072	10.67574955
AGR	riparia	BIO1	chr11	781723	17.17069603
AGR	riparia	BIO1	chr11	789131	17.65577192
AGR	riparia	BIO1	chr11	790446	10.90461203
AGR	riparia	BIO1	chr11	812024	14.99868997
AGR	riparia	BIO1	chr11	3002765	14.24601775
AGR	riparia	BIO1	chr11	4053293	14.33079567
AGR	riparia	BIO1	chr11	4059177	11.00318046
AGR	riparia	BIO1	chr11	4088259	13.80743445
AGR	riparia	BIO1	chr11	4097518	16.08791052
AGR	riparia	BIO1	chr11	4132630	10.56708309
AGR	riparia	BIO1	chr11	4463807	17.63119121
AGR	riparia	BIO1	chr11	4466909	17.84800802
AGR	riparia	BIO1	chr11	4492739	17.10026825
AGR	riparia	BIO1	chr11	10042458	12.82645101
AGR	riparia	BIO1	chr11	10080862	15.6089171
AGR	riparia	BIO1	chr11	10090696	16.48751489
AGR	riparia	BIO1	chr11	10097381	14.97237371
AGR	riparia	BIO1	chr11	10152652	11.93960901
AGR	riparia	BIO1	chr11	10154425	10.86249747
AGR	riparia	BIO1	chr11	10174664	19.39047859
AGR	riparia	BIO1	chr11	10197273	15.96888423
AGR	riparia	BIO1	chr11	12787955	12.35817547
AGR	riparia	BIO1	chr11	12905642	22.24778811
AGR	riparia	BIO1	chr12	820057	11.25799666
AGR	riparia	BIO1	chr12	2709955	13.85760078
AGR	riparia	BIO1	chr12	2712540	10.38187704
AGR	riparia	BIO1	chr12	2726103	10.5478658
AGR	riparia	BIO1	chr12	2731696	14.83912991
AGR	riparia	BIO1	chr12	2738175	19.56270215
AGR	riparia	BIO1	chr12	2748160	12.86394175
AGR	riparia	BIO1	chr12	2750922	10.32066085
AGR	riparia	BIO1	chr12	2753778	19.71247902
AGR	riparia	BIO1	chr12	2761434	12.22236433
AGR	riparia	BIO1	chr12	4132316	28.32129438
AGR	riparia	BIO1	chr12	4149997	13.55301734
AGR	riparia	BIO1	chr12	20663836	10.20514862
AGR	riparia	BIO1	chr12	20705137	16.31565548
AGR	riparia	BIO1	chr12	24591071	13.26160319
AGR	riparia	BIO1	chr12	24623465	10.11150505
AGR	riparia	BIO1	chr13	3758497	10.35142197
AGR	riparia	BIO1	chr13	3795006	17.64679353
AGR	riparia	BIO1	chr13	3810987	10.3971657
AGR	riparia	BIO1	chr13	3838932	15.5116393
AGR	riparia	BIO1	chr13	6929995	10.70018048
AGR	riparia	BIO1	chr13	6930796	16.01480653
AGR	riparia	BIO1	chr13	8678457	16.57556607
AGR	riparia	BIO1	chr13	8721669	13.37155891
AGR	riparia	BIO1	chr13	8723430	18.20604693
AGR	riparia	BIO1	chr13	13512865	17.25825627
AGR	riparia	BIO1	chr13	13665186	12.06263655
AGR	riparia	BIO1	chr13	13672227	16.14785746
AGR	riparia	BIO1	chr13	13672488	11.30456444
AGR	riparia	BIO1	chr13	21259773	12.31622156
AGR	riparia	BIO1	chr13	21264571	11.39910815
AGR	riparia	BIO1	chr13	21303810	17.60972262
AGR	riparia	BIO1	chr13	21309210	10.39914653
AGR	riparia	BIO1	chr13	24637141	16.53074837
AGR	riparia	BIO1	chr13	24648962	10.95469497
AGR	riparia	BIO1	chr13	24715973	31.59337301
AGR	riparia	BIO1	chr13	24826713	22.67938683
AGR	riparia	BIO1	chr13	24994639	12.52539612
AGR	riparia	BIO1	chr13	25079397	11.29616934
AGR	riparia	BIO1	chr13	25131197	13.1756986
AGR	riparia	BIO1	chr14	3053805	27.09221983
AGR	riparia	BIO1	chr14	9229438	10.20711295
AGR	riparia	BIO1	chr14	9243522	24.47095685
AGR	riparia	BIO1	chr14	9259256	11.96792952
AGR	riparia	BIO1	chr14	9826920	10.10762749
AGR	riparia	BIO1	chr14	17917142	11.81267433
AGR	riparia	BIO1	chr14	17939010	12.37365917
AGR	riparia	BIO1	chr14	17986172	12.80985119
AGR	riparia	BIO1	chr14	18014048	10.139353
AGR	riparia	BIO1	chr14	18220798	15.66835442
AGR	riparia	BIO1	chr14	18302003	17.88404255
AGR	riparia	BIO1	chr14	19583981	11.22220933
AGR	riparia	BIO1	chr14	19630572	16.72484535
AGR	riparia	BIO1	chr14	19631392	12.09403227
AGR	riparia	BIO1	chr14	22094144	13.01601166
AGR	riparia	BIO1	chr14	22103927	17.15349506
AGR	riparia	BIO1	chr14	22107877	13.19059514
AGR	riparia	BIO1	chr14	22169875	10.18300694
AGR	riparia	BIO1	chr14	22184605	19.53649224
AGR	riparia	BIO1	chr14	22196073	10.61692487
AGR	riparia	BIO1	chr14	22199605	10.43185678
AGR	riparia	BIO1	chr14	26600313	22.80134433
AGR	riparia	BIO1	chr14	26600323	11.79601822
AGR	riparia	BIO1	chr14	26614671	10.7007365
AGR	riparia	BIO1	chr15	13116968	13.10979302
AGR	riparia	BIO1	chr15	13181529	13.95148321
AGR	riparia	BIO1	chr15	13181751	11.50976148
AGR	riparia	BIO1	chr15	13594007	18.90986492
AGR	riparia	BIO1	chr15	13595657	12.56642838
AGR	riparia	BIO1	chr15	13598666	23.06220028
AGR	riparia	BIO1	chr15	13616312	15.3751628
AGR	riparia	BIO1	chr15	13683565	11.70467442
AGR	riparia	BIO1	chr15	13710125	11.36656082
AGR	riparia	BIO1	chr15	18011631	14.54699984
AGR	riparia	BIO1	chr15	18025598	11.47993621
AGR	riparia	BIO1	chr15	18041517	12.0328622
AGR	riparia	BIO1	chr15	20035290	11.15406273
AGR	riparia	BIO1	chr15	20047682	23.06121077
AGR	riparia	BIO1	chr15	20053745	10.03942597
AGR	riparia	BIO1	chr15	20062657	19.01655841
AGR	riparia	BIO1	chr15	20088299	11.6028185
AGR	riparia	BIO1	chr15	20090834	12.73904839
AGR	riparia	BIO1	chr15	20102713	15.07038877
AGR	riparia	BIO1	chr15	20130044	15.029813
AGR	riparia	BIO1	chr15	20140858	10.00109246
AGR	riparia	BIO1	chr17	6994171	12.90426944
AGR	riparia	BIO1	chr17	6994199	10.13305995
AGR	riparia	BIO1	chr17	6997498	11.75670698
AGR	riparia	BIO1	chr17	12318586	10.09328585
AGR	riparia	BIO1	chr17	12347809	10.56054789
AGR	riparia	BIO1	chr17	12356456	11.67087226
AGR	riparia	BIO1	chr17	12357276	11.13720728
AGR	riparia	BIO1	chr17	12371880	15.09064466
AGR	riparia	BIO1	chr17	12567599	14.18399903
AGR	riparia	BIO1	chr17	12652519	15.761917
AGR	riparia	BIO1	chr18	2604524	10.16839997
AGR	riparia	BIO1	chr18	4769368	13.86217837
AGR	riparia	BIO1	chr18	4773238	12.06755565
AGR	riparia	BIO1	chr18	4813975	10.80114473
AGR	riparia	BIO1	chr18	4825475	11.37818244
AGR	riparia	BIO1	chr18	4844634	31.48616891
AGR	riparia	BIO1	chr18	5002643	10.9244091
AGR	riparia	BIO1	chr18	5004866	10.96113782
AGR	riparia	BIO1	chr18	5088225	10.80895834
AGR	riparia	BIO1	chr18	5102059	13.9389081
AGR	riparia	BIO1	chr18	5115832	10.09630056
AGR	riparia	BIO1	chr18	5318051	10.64417134
AGR	riparia	BIO1	chr18	5328626	13.05651637
AGR	riparia	BIO1	chr18	5328847	13.09151269
AGR	riparia	BIO1	chr18	5381467	14.33879481
AGR	riparia	BIO1	chr18	5385313	13.36911385
AGR	riparia	BIO1	chr18	5388507	11.1057601
AGR	riparia	BIO1	chr18	5389400	10.0336259
AGR	riparia	BIO1	chr18	5394361	11.27065292
AGR	riparia	BIO1	chr18	5399088	10.02391688
AGR	riparia	BIO1	chr18	5401708	19.40578773
AGR	riparia	BIO1	chr18	5416642	10.77679896
AGR	riparia	BIO1	chr18	6524556	17.30112088
AGR	riparia	BIO1	chr18	6569276	10.92957168
AGR	riparia	BIO1	chr18	7780807	11.17564159
AGR	riparia	BIO1	chr18	7785033	15.35506175
AGR	riparia	BIO1	chr18	7790311	12.67101479
AGR	riparia	BIO1	chr18	7795606	17.0320854
AGR	riparia	BIO1	chr18	7809080	14.50175869
AGR	riparia	BIO1	chr18	7819372	10.2467381
AGR	riparia	BIO1	chr18	7829350	16.04108176
AGR	riparia	BIO1	chr18	7835919	10.43045686
AGR	riparia	BIO1	chr18	7841892	17.75788193
AGR	riparia	BIO1	chr18	7860676	16.90875052
AGR	riparia	BIO1	chr18	29108561	31.85274687
AGR	riparia	BIO1	chr18	29967799	14.34586454
AGR	riparia	BIO1	chr18	33835628	23.86550331
AGR	riparia	BIO1	chr18	34146884	12.62026114
AGR	riparia	BIO1	chr18	34185743	11.84083282
AGR	riparia	BIO1	chr18	38320514	10.89490922
AGR	riparia	BIO1	chr18	38329619	10.06559794
AGR	riparia	BIO1	chr18	38383073	12.76815183
AGR	riparia	BIO1	chr18	38385520	14.11639844
AGR	riparia	BIO1	chr18	38388662	10.68227179
AGR	riparia	BIO1	chr18	38389183	19.78302872
AGR	riparia	BIO1	chr18	38389412	11.22461129
AGR	riparia	BIO1	chr18	38391102	21.1101869
AGR	riparia	BIO1	chr18	38391671	10.16196744
AGR	riparia	BIO1	chr18	38391910	13.00026186
AGR	riparia	BIO1	chr18	38392330	10.35354312
AGR	riparia	BIO1	chr18	38401143	11.14770592
AGR	riparia	BIO1	chr18	38406280	16.75047872
AGR	riparia	BIO1	chr18	38408594	16.19025925
AGR	riparia	BIO1	chr18	38410041	11.70497573
AGR	riparia	BIO1	chr19	18392838	14.41393919
AGR	riparia	BIO1	chr19	18417414	12.59388141
AGR	riparia	BIO1	chr19	18445016	10.85537879
AGR	riparia	BIO2	chr01	1842338	14.28074833
AGR	riparia	BIO2	chr01	1856195	10.36118596
AGR	riparia	BIO2	chr01	2903324	11.56887729
AGR	riparia	BIO2	chr01	2954954	24.25384239
AGR	riparia	BIO2	chr01	2957193	14.7297226
AGR	riparia	BIO2	chr01	2958448	18.25591944
AGR	riparia	BIO2	chr01	2960233	11.89155229
AGR	riparia	BIO2	chr01	2963272	12.20542855
AGR	riparia	BIO2	chr01	2963954	11.4600899
AGR	riparia	BIO2	chr01	2965996	11.164312
AGR	riparia	BIO2	chr01	2966828	10.00545713
AGR	riparia	BIO2	chr01	2967061	11.28767388
AGR	riparia	BIO2	chr01	2967085	13.01741592
AGR	riparia	BIO2	chr01	2968613	12.38828832
AGR	riparia	BIO2	chr01	2969605	14.57021437
AGR	riparia	BIO2	chr01	2974221	11.95552817
AGR	riparia	BIO2	chr01	2974589	10.5458483
AGR	riparia	BIO2	chr01	2974846	18.46945565
AGR	riparia	BIO2	chr01	2976175	11.60812962
AGR	riparia	BIO2	chr01	2978640	11.46748721
AGR	riparia	BIO2	chr01	2978660	14.88495209
AGR	riparia	BIO2	chr01	2994159	10.48154553
AGR	riparia	BIO2	chr01	3006968	11.78203825
AGR	riparia	BIO2	chr01	3314338	11.52568667
AGR	riparia	BIO2	chr01	3378645	11.54610062
AGR	riparia	BIO2	chr01	3381410	11.11178436
AGR	riparia	BIO2	chr01	4536364	16.07763568
AGR	riparia	BIO2	chr01	4548487	17.83231802
AGR	riparia	BIO2	chr01	4551502	13.4575099
AGR	riparia	BIO2	chr01	4555229	11.95876665
AGR	riparia	BIO2	chr01	4555663	10.01764623
AGR	riparia	BIO2	chr01	4566513	10.32437242
AGR	riparia	BIO2	chr01	4581765	11.13582381
AGR	riparia	BIO2	chr01	4590528	11.48588506
AGR	riparia	BIO2	chr01	4594750	14.10513194
AGR	riparia	BIO2	chr01	4613648	12.81485131
AGR	riparia	BIO2	chr01	4615857	11.39328135
AGR	riparia	BIO2	chr01	4616384	10.44947484
AGR	riparia	BIO2	chr01	4616428	12.43379193
AGR	riparia	BIO2	chr01	4616501	14.4043361
AGR	riparia	BIO2	chr01	4624266	23.14406696
AGR	riparia	BIO2	chr01	4649757	14.88787193
AGR	riparia	BIO2	chr01	5551692	19.85988225
AGR	riparia	BIO2	chr01	5566757	10.81703453
AGR	riparia	BIO2	chr01	5590196	12.5149856
AGR	riparia	BIO2	chr01	5618963	29.10050011
AGR	riparia	BIO2	chr01	6377007	14.016445
AGR	riparia	BIO2	chr01	6379962	12.9921282
AGR	riparia	BIO2	chr01	6380717	12.44605977
AGR	riparia	BIO2	chr01	6389718	21.26988602
AGR	riparia	BIO2	chr01	6396382	15.67286227
AGR	riparia	BIO2	chr01	6399251	14.44628727
AGR	riparia	BIO2	chr01	6496701	19.41295816
AGR	riparia	BIO2	chr01	6530871	13.46880698
AGR	riparia	BIO2	chr01	6536368	11.10773023
AGR	riparia	BIO2	chr01	6559767	11.15206665
AGR	riparia	BIO2	chr01	6682800	16.53479348
AGR	riparia	BIO2	chr01	6684337	16.39731503
AGR	riparia	BIO2	chr01	6685061	11.9266269
AGR	riparia	BIO2	chr01	6685541	13.73098178
AGR	riparia	BIO2	chr01	6686802	17.77874877
AGR	riparia	BIO2	chr01	6697118	11.99529528
AGR	riparia	BIO2	chr01	6708523	12.32941489
AGR	riparia	BIO2	chr01	12667224	14.50411803
AGR	riparia	BIO2	chr01	12676866	10.61159049
AGR	riparia	BIO2	chr01	12787480	12.6776775
AGR	riparia	BIO2	chr01	13362360	22.58052612
AGR	riparia	BIO2	chr01	14349274	13.59756494
AGR	riparia	BIO2	chr01	14352372	10.3654581
AGR	riparia	BIO2	chr01	14433768	11.20038091
AGR	riparia	BIO2	chr01	14456163	12.93274922
AGR	riparia	BIO2	chr01	14465560	11.63289287
AGR	riparia	BIO2	chr01	14472353	10.06342569
AGR	riparia	BIO2	chr01	14860320	12.79155025
AGR	riparia	BIO2	chr01	14870553	10.97646292
AGR	riparia	BIO2	chr01	14946758	11.7261151
AGR	riparia	BIO2	chr01	22505812	10.38880385
AGR	riparia	BIO2	chr01	22505813	14.31515126
AGR	riparia	BIO2	chr01	22506495	12.27180731
AGR	riparia	BIO2	chr01	22510508	10.23502689
AGR	riparia	BIO2	chr01	22510671	10.25740781
AGR	riparia	BIO2	chr01	22512042	12.59679171
AGR	riparia	BIO2	chr01	22514705	10.05814216
AGR	riparia	BIO2	chr01	22524468	10.3790847
AGR	riparia	BIO2	chr01	22537193	11.71797553
AGR	riparia	BIO2	chr01	22543116	14.50907898
AGR	riparia	BIO2	chr01	22543483	23.51300391
AGR	riparia	BIO2	chr01	22546300	12.72503328
AGR	riparia	BIO2	chr01	22550392	11.35018542
AGR	riparia	BIO2	chr01	22571357	10.32316431
AGR	riparia	BIO2	chr01	22590471	16.06203652
AGR	riparia	BIO2	chr02	2902640	11.1082098
AGR	riparia	BIO2	chr02	12159471	12.39059281
AGR	riparia	BIO2	chr02	12357765	18.1816764
AGR	riparia	BIO2	chr02	21139865	17.85682826
AGR	riparia	BIO2	chr02	21170013	14.0368884
AGR	riparia	BIO2	chr02	21171232	10.39287447
AGR	riparia	BIO2	chr03	2019913	11.80431363
AGR	riparia	BIO2	chr03	2037401	23.69825269
AGR	riparia	BIO2	chr03	13690772	11.20241138
AGR	riparia	BIO2	chr03	13704490	13.62935345
AGR	riparia	BIO2	chr03	13822683	12.64404238
AGR	riparia	BIO2	chr03	13886836	11.31897886
AGR	riparia	BIO2	chr03	17375407	11.65942587
AGR	riparia	BIO2	chr03	17397190	11.07097012
AGR	riparia	BIO2	chr04	41369	15.1770502
AGR	riparia	BIO2	chr04	4967819	12.08639291
AGR	riparia	BIO2	chr04	5096187	11.10491618
AGR	riparia	BIO2	chr04	20121737	12.59408685
AGR	riparia	BIO2	chr04	20151894	22.88901784
AGR	riparia	BIO2	chr04	20159779	11.53080924
AGR	riparia	BIO2	chr04	20164665	10.33811491
AGR	riparia	BIO2	chr04	20180998	13.4386682
AGR	riparia	BIO2	chr04	20197491	11.42927722
AGR	riparia	BIO2	chr04	20202309	17.02035185
AGR	riparia	BIO2	chr04	20304231	16.87911336
AGR	riparia	BIO2	chr04	20314193	10.34737083
AGR	riparia	BIO2	chr04	20693706	10.50639906
AGR	riparia	BIO2	chr04	20726294	10.92794748
AGR	riparia	BIO2	chr04	20741550	16.95681447
AGR	riparia	BIO2	chr04	20815416	10.38958989
AGR	riparia	BIO2	chr04	20815427	11.4191238
AGR	riparia	BIO2	chr04	20826459	15.13217032
AGR	riparia	BIO2	chr04	24713052	19.82077914
AGR	riparia	BIO2	chr04	24766845	12.88138636
AGR	riparia	BIO2	chr04	24772533	14.12818585
AGR	riparia	BIO2	chr04	24774844	10.95118859
AGR	riparia	BIO2	chr04	25112826	11.8364569
AGR	riparia	BIO2	chr04	25117598	10.68057954
AGR	riparia	BIO2	chr04	25138876	11.00917754
AGR	riparia	BIO2	chr05	1336142	12.26396643
AGR	riparia	BIO2	chr05	1364220	11.03980881
AGR	riparia	BIO2	chr05	1407488	19.4120291
AGR	riparia	BIO2	chr05	6078857	11.53671763
AGR	riparia	BIO2	chr05	6106999	11.57204532
AGR	riparia	BIO2	chr05	6184587	10.04556877
AGR	riparia	BIO2	chr05	8250669	12.0451965
AGR	riparia	BIO2	chr05	8253436	10.09972174
AGR	riparia	BIO2	chr05	8255074	11.72045684
AGR	riparia	BIO2	chr05	8256621	12.31727405
AGR	riparia	BIO2	chr05	8260373	12.76322311
AGR	riparia	BIO2	chr05	8262541	11.74468565
AGR	riparia	BIO2	chr05	8291410	10.58764807
AGR	riparia	BIO2	chr05	8291737	17.85195933
AGR	riparia	BIO2	chr05	8324556	13.57283715
AGR	riparia	BIO2	chr05	22753059	13.24463667
AGR	riparia	BIO2	chr05	22802455	16.10550244
AGR	riparia	BIO2	chr05	22979685	19.40916188
AGR	riparia	BIO2	chr05	23017157	15.88924846
AGR	riparia	BIO2	chr05	25719849	18.90470574
AGR	riparia	BIO2	chr06	7467757	12.36570139
AGR	riparia	BIO2	chr06	7472345	20.41749712
AGR	riparia	BIO2	chr06	7472695	11.57552319
AGR	riparia	BIO2	chr06	7473336	10.01928843
AGR	riparia	BIO2	chr06	7474013	11.16446783
AGR	riparia	BIO2	chr06	7475826	29.62698756
AGR	riparia	BIO2	chr06	7476153	13.13487955
AGR	riparia	BIO2	chr06	7477535	12.94638689
AGR	riparia	BIO2	chr06	7477594	12.4570075
AGR	riparia	BIO2	chr06	7477766	10.51588091
AGR	riparia	BIO2	chr06	7477888	11.31397725
AGR	riparia	BIO2	chr06	7478199	10.6839576
AGR	riparia	BIO2	chr06	7478515	11.11217338
AGR	riparia	BIO2	chr06	7479144	11.52831811
AGR	riparia	BIO2	chr06	7496383	11.30994705
AGR	riparia	BIO2	chr06	7497056	11.38129325
AGR	riparia	BIO2	chr06	7497335	19.5691368
AGR	riparia	BIO2	chr06	7497921	13.66148228
AGR	riparia	BIO2	chr06	7498260	10.80235048
AGR	riparia	BIO2	chr06	7498424	10.44102846
AGR	riparia	BIO2	chr06	7498647	10.45842655
AGR	riparia	BIO2	chr06	7499089	11.21750344
AGR	riparia	BIO2	chr06	7500820	10.72078058
AGR	riparia	BIO2	chr06	7500831	10.35090081
AGR	riparia	BIO2	chr06	8652899	16.95856226
AGR	riparia	BIO2	chr06	8696270	10.35604165
AGR	riparia	BIO2	chr06	8721118	14.20154395
AGR	riparia	BIO2	chr06	8880390	16.95237704
AGR	riparia	BIO2	chr06	8889495	12.75084191
AGR	riparia	BIO2	chr06	8890024	13.06052977
AGR	riparia	BIO2	chr06	8895538	11.27390995
AGR	riparia	BIO2	chr06	8896676	11.28161267
AGR	riparia	BIO2	chr06	8901496	10.13614426
AGR	riparia	BIO2	chr06	8909097	10.01336062
AGR	riparia	BIO2	chr06	8912979	16.24162372
AGR	riparia	BIO2	chr06	8913061	11.017781
AGR	riparia	BIO2	chr06	8913086	10.46343496
AGR	riparia	BIO2	chr06	8913261	10.52921364
AGR	riparia	BIO2	chr06	8915579	13.79747633
AGR	riparia	BIO2	chr06	8935449	10.35556985
AGR	riparia	BIO2	chr06	8936072	23.99179337
AGR	riparia	BIO2	chr06	8940068	10.68984153
AGR	riparia	BIO2	chr06	8952478	10.98660641
AGR	riparia	BIO2	chr06	8954629	11.18493884
AGR	riparia	BIO2	chr06	9975760	10.89210448
AGR	riparia	BIO2	chr06	10051646	11.96943932
AGR	riparia	BIO2	chr06	10052268	18.84755202
AGR	riparia	BIO2	chr06	10053218	10.24390256
AGR	riparia	BIO2	chr06	10054249	10.72414762
AGR	riparia	BIO2	chr06	10055754	15.85296711
AGR	riparia	BIO2	chr06	10063569	15.6308448
AGR	riparia	BIO2	chr06	10072387	12.55573131
AGR	riparia	BIO2	chr06	21573012	32.28802129
AGR	riparia	BIO2	chr06	21624189	22.81001581
AGR	riparia	BIO2	chr06	22704936	10.24647055
AGR	riparia	BIO2	chr07	13015185	12.66680729
AGR	riparia	BIO2	chr07	13155166	10.00610266
AGR	riparia	BIO2	chr07	22796261	10.1439468
AGR	riparia	BIO2	chr07	22938978	20.52773921
AGR	riparia	BIO2	chr07	26605264	14.91265904
AGR	riparia	BIO2	chr07	27005854	18.30708394
AGR	riparia	BIO2	chr07	27016626	10.38731415
AGR	riparia	BIO2	chr07	27018501	18.32947036
AGR	riparia	BIO2	chr07	27024693	10.82893653
AGR	riparia	BIO2	chr07	27027917	13.99424488
AGR	riparia	BIO2	chr07	27036478	20.4848029
AGR	riparia	BIO2	chr07	27036980	10.6436831
AGR	riparia	BIO2	chr07	27039823	11.54135637
AGR	riparia	BIO2	chr07	27054615	13.44214976
AGR	riparia	BIO2	chr07	27585026	22.31047624
AGR	riparia	BIO2	chr07	27586701	11.43453471
AGR	riparia	BIO2	chr07	27596149	11.41963007
AGR	riparia	BIO2	chr07	27608752	10.14258909
AGR	riparia	BIO2	chr08	10847931	11.25075187
AGR	riparia	BIO2	chr08	10853830	15.1524838
AGR	riparia	BIO2	chr08	10867769	11.12349014
AGR	riparia	BIO2	chr08	10930218	11.22248079
AGR	riparia	BIO2	chr08	10957221	10.57138795
AGR	riparia	BIO2	chr08	11093469	12.92841468
AGR	riparia	BIO2	chr08	11093484	11.06304221
AGR	riparia	BIO2	chr08	11103541	16.21064777
AGR	riparia	BIO2	chr08	11107838	12.09294453
AGR	riparia	BIO2	chr08	11150302	16.29792798
AGR	riparia	BIO2	chr08	11152679	11.58752393
AGR	riparia	BIO2	chr08	11154208	13.68429523
AGR	riparia	BIO2	chr08	11155428	10.96917903
AGR	riparia	BIO2	chr08	11155929	13.84175743
AGR	riparia	BIO2	chr08	11155958	14.07409136
AGR	riparia	BIO2	chr08	11169061	27.89380211
AGR	riparia	BIO2	chr08	11182180	12.08629907
AGR	riparia	BIO2	chr08	11190110	15.52644536
AGR	riparia	BIO2	chr08	11191340	12.65748886
AGR	riparia	BIO2	chr08	11195656	13.38913078
AGR	riparia	BIO2	chr08	11202610	25.80456674
AGR	riparia	BIO2	chr08	11202914	10.13315853
AGR	riparia	BIO2	chr08	11203050	13.87216224
AGR	riparia	BIO2	chr08	11204118	15.79250846
AGR	riparia	BIO2	chr08	11207248	12.11857171
AGR	riparia	BIO2	chr08	11219220	11.03854457
AGR	riparia	BIO2	chr08	11231741	24.26365325
AGR	riparia	BIO2	chr08	12575417	10.02093529
AGR	riparia	BIO2	chr08	12576325	14.27681277
AGR	riparia	BIO2	chr08	12604759	10.06651713
AGR	riparia	BIO2	chr08	12654686	10.36174432
AGR	riparia	BIO2	chr08	12679136	13.49721277
AGR	riparia	BIO2	chr08	13065136	13.58467183
AGR	riparia	BIO2	chr08	14916506	16.64984972
AGR	riparia	BIO2	chr08	14922433	13.93606639
AGR	riparia	BIO2	chr08	14943733	11.89171183
AGR	riparia	BIO2	chr08	14977202	11.86277264
AGR	riparia	BIO2	chr08	14977436	10.18134773
AGR	riparia	BIO2	chr08	16024481	14.61661109
AGR	riparia	BIO2	chr08	16028555	20.89641427
AGR	riparia	BIO2	chr08	16101887	10.96737771
AGR	riparia	BIO2	chr08	16109137	13.21829551
AGR	riparia	BIO2	chr08	16109177	12.59153893
AGR	riparia	BIO2	chr08	16109469	13.78168415
AGR	riparia	BIO2	chr08	16109490	16.48390152
AGR	riparia	BIO2	chr08	16109507	13.29086221
AGR	riparia	BIO2	chr08	16110480	11.23771097
AGR	riparia	BIO2	chr08	16110705	15.93264272
AGR	riparia	BIO2	chr08	16134707	12.46937769
AGR	riparia	BIO2	chr08	16134737	13.72454938
AGR	riparia	BIO2	chr08	16138478	14.73757168
AGR	riparia	BIO2	chr08	16138724	11.22478328
AGR	riparia	BIO2	chr08	16139223	10.83105901
AGR	riparia	BIO2	chr08	16139487	11.95210423
AGR	riparia	BIO2	chr08	16143871	12.81163577
AGR	riparia	BIO2	chr08	16147144	10.50160624
AGR	riparia	BIO2	chr08	16149289	17.91880606
AGR	riparia	BIO2	chr08	16152919	12.4775795
AGR	riparia	BIO2	chr08	16152961	10.13526933
AGR	riparia	BIO2	chr08	16152962	12.28363326
AGR	riparia	BIO2	chr08	16152976	10.89413826
AGR	riparia	BIO2	chr08	16153391	14.15923851
AGR	riparia	BIO2	chr08	16153438	11.47918657
AGR	riparia	BIO2	chr08	16153457	11.26824296
AGR	riparia	BIO2	chr08	16153718	11.02100573
AGR	riparia	BIO2	chr08	16154499	10.15539326
AGR	riparia	BIO2	chr08	16154888	21.56001687
AGR	riparia	BIO2	chr08	16154952	11.97072702
AGR	riparia	BIO2	chr08	16154970	15.6634742
AGR	riparia	BIO2	chr08	16155009	10.65329959
AGR	riparia	BIO2	chr08	16155036	11.95172051
AGR	riparia	BIO2	chr08	16156054	16.58969173
AGR	riparia	BIO2	chr08	16156105	11.90813876
AGR	riparia	BIO2	chr08	16156200	12.83447033
AGR	riparia	BIO2	chr08	16159672	10.18900641
AGR	riparia	BIO2	chr08	16160460	19.47680892
AGR	riparia	BIO2	chr08	16163553	13.14807754
AGR	riparia	BIO2	chr08	16163711	11.38816904
AGR	riparia	BIO2	chr08	16164138	14.30484733
AGR	riparia	BIO2	chr08	16164215	10.4331995
AGR	riparia	BIO2	chr08	16166214	11.49987718
AGR	riparia	BIO2	chr08	16166281	10.75539437
AGR	riparia	BIO2	chr08	16166658	12.03849241
AGR	riparia	BIO2	chr08	16167350	10.15103858
AGR	riparia	BIO2	chr08	16168966	14.87680458
AGR	riparia	BIO2	chr08	16169127	10.48288341
AGR	riparia	BIO2	chr08	16170048	10.69430768
AGR	riparia	BIO2	chr08	16170147	11.27489245
AGR	riparia	BIO2	chr08	16197039	10.60749979
AGR	riparia	BIO2	chr08	16197584	10.9989122
AGR	riparia	BIO2	chr08	16854431	18.71093972
AGR	riparia	BIO2	chr08	16860826	13.79695164
AGR	riparia	BIO2	chr08	16875915	16.00453803
AGR	riparia	BIO2	chr08	16904514	10.33364968
AGR	riparia	BIO2	chr08	16931467	23.6795466
AGR	riparia	BIO2	chr08	16931469	15.87893645
AGR	riparia	BIO2	chr08	17124547	10.04348815
AGR	riparia	BIO2	chr08	17163682	10.66879915
AGR	riparia	BIO2	chr08	17174895	15.65134712
AGR	riparia	BIO2	chr08	17183450	11.09202784
AGR	riparia	BIO2	chr08	17233677	11.04833481
AGR	riparia	BIO2	chr09	8162405	17.64497049
AGR	riparia	BIO2	chr09	8162463	14.9250112
AGR	riparia	BIO2	chr09	8168787	16.90544821
AGR	riparia	BIO2	chr09	8192751	11.86470654
AGR	riparia	BIO2	chr09	8206727	17.35927299
AGR	riparia	BIO2	chr09	8209004	22.14883068
AGR	riparia	BIO2	chr09	8214608	10.54869184
AGR	riparia	BIO2	chr09	8235704	10.9095228
AGR	riparia	BIO2	chr10	4814319	13.6116082
AGR	riparia	BIO2	chr10	4814325	12.78792584
AGR	riparia	BIO2	chr10	4814334	14.69387401
AGR	riparia	BIO2	chr10	4814342	27.17400532
AGR	riparia	BIO2	chr10	4814390	17.20368969
AGR	riparia	BIO2	chr10	4814797	13.70987421
AGR	riparia	BIO2	chr10	4815055	19.47487894
AGR	riparia	BIO2	chr10	4815056	11.58578763
AGR	riparia	BIO2	chr10	4815186	15.65914318
AGR	riparia	BIO2	chr10	4815199	11.38889792
AGR	riparia	BIO2	chr10	4815528	15.80495884
AGR	riparia	BIO2	chr10	4815742	11.20276342
AGR	riparia	BIO2	chr10	4815854	13.93121356
AGR	riparia	BIO2	chr10	4815872	11.71653472
AGR	riparia	BIO2	chr10	4815901	14.92959882
AGR	riparia	BIO2	chr10	4815937	14.37593947
AGR	riparia	BIO2	chr10	4815981	12.66955336
AGR	riparia	BIO2	chr10	4816000	12.86446291
AGR	riparia	BIO2	chr10	4816704	17.65222282
AGR	riparia	BIO2	chr10	4816728	14.11802909
AGR	riparia	BIO2	chr10	4816745	13.96703364
AGR	riparia	BIO2	chr10	4818085	17.43614261
AGR	riparia	BIO2	chr10	4818105	12.44108042
AGR	riparia	BIO2	chr10	4818158	12.88555062
AGR	riparia	BIO2	chr10	4818167	15.54986016
AGR	riparia	BIO2	chr10	4818965	14.39227573
AGR	riparia	BIO2	chr10	4818976	30.77835701
AGR	riparia	BIO2	chr10	4818980	14.30312321
AGR	riparia	BIO2	chr10	4819015	12.28682185
AGR	riparia	BIO2	chr10	4819025	13.6284339
AGR	riparia	BIO2	chr10	4819209	14.21161317
AGR	riparia	BIO2	chr10	4819436	11.60661852
AGR	riparia	BIO2	chr10	4819449	13.92078905
AGR	riparia	BIO2	chr10	4819704	13.15760785
AGR	riparia	BIO2	chr10	4819705	15.64771597
AGR	riparia	BIO2	chr10	4819749	13.89964684
AGR	riparia	BIO2	chr10	4819805	28.05667332
AGR	riparia	BIO2	chr10	4822605	16.58289323
AGR	riparia	BIO2	chr10	4822688	13.7954698
AGR	riparia	BIO2	chr10	4823163	14.99613685
AGR	riparia	BIO2	chr10	4823934	11.08406167
AGR	riparia	BIO2	chr10	4827452	11.17325322
AGR	riparia	BIO2	chr10	4829062	10.48536167
AGR	riparia	BIO2	chr10	4830593	18.68462893
AGR	riparia	BIO2	chr10	4831077	10.72112638
AGR	riparia	BIO2	chr10	4831491	15.27304434
AGR	riparia	BIO2	chr10	4833008	14.61593012
AGR	riparia	BIO2	chr10	4847645	10.2163495
AGR	riparia	BIO2	chr10	4873415	10.05365469
AGR	riparia	BIO2	chr10	4873441	14.36531805
AGR	riparia	BIO2	chr10	4893029	11.78042393
AGR	riparia	BIO2	chr10	4926368	10.02626403
AGR	riparia	BIO2	chr10	4926509	11.92547747
AGR	riparia	BIO2	chr10	4926793	11.76736589
AGR	riparia	BIO2	chr10	4928385	13.37312181
AGR	riparia	BIO2	chr10	4928798	12.39438421
AGR	riparia	BIO2	chr10	4928976	14.13540844
AGR	riparia	BIO2	chr10	4929542	12.54406706
AGR	riparia	BIO2	chr10	4929743	16.96849946
AGR	riparia	BIO2	chr10	4929745	10.1259324
AGR	riparia	BIO2	chr10	4930104	18.37547068
AGR	riparia	BIO2	chr10	4930338	21.03327691
AGR	riparia	BIO2	chr10	4930536	11.22824089
AGR	riparia	BIO2	chr10	4930915	11.86717198
AGR	riparia	BIO2	chr10	4931012	12.34385357
AGR	riparia	BIO2	chr10	4931213	12.68407624
AGR	riparia	BIO2	chr10	4931952	11.79061955
AGR	riparia	BIO2	chr10	4932231	10.35615111
AGR	riparia	BIO2	chr10	4932297	13.15091213
AGR	riparia	BIO2	chr10	4932316	12.9976469
AGR	riparia	BIO2	chr10	4933353	10.75544272
AGR	riparia	BIO2	chr10	4934143	10.74378014
AGR	riparia	BIO2	chr10	4934163	15.95895897
AGR	riparia	BIO2	chr10	4935005	13.80110202
AGR	riparia	BIO2	chr10	4935017	10.94835555
AGR	riparia	BIO2	chr10	4935725	18.59146048
AGR	riparia	BIO2	chr10	4936218	10.48366646
AGR	riparia	BIO2	chr10	4936251	12.52594048
AGR	riparia	BIO2	chr10	4936264	11.3783711
AGR	riparia	BIO2	chr10	4936285	12.57839097
AGR	riparia	BIO2	chr10	4936435	12.67721079
AGR	riparia	BIO2	chr10	4936942	10.45690763
AGR	riparia	BIO2	chr10	4936949	10.45547646
AGR	riparia	BIO2	chr10	4937216	10.37920099
AGR	riparia	BIO2	chr10	4937538	11.016153
AGR	riparia	BIO2	chr10	4938143	14.13805246
AGR	riparia	BIO2	chr10	4938314	13.06019757
AGR	riparia	BIO2	chr10	4938813	13.13654869
AGR	riparia	BIO2	chr10	4938967	11.79996597
AGR	riparia	BIO2	chr10	4941916	12.86588249
AGR	riparia	BIO2	chr10	4942185	10.08927272
AGR	riparia	BIO2	chr10	4943260	12.47482527
AGR	riparia	BIO2	chr10	4943397	10.25136912
AGR	riparia	BIO2	chr10	4943773	11.54999776
AGR	riparia	BIO2	chr10	4943864	12.04845682
AGR	riparia	BIO2	chr10	4944925	10.59049392
AGR	riparia	BIO2	chr10	4945165	11.38531656
AGR	riparia	BIO2	chr10	4947276	10.12146015
AGR	riparia	BIO2	chr10	4949577	12.53939011
AGR	riparia	BIO2	chr10	4950885	11.18550046
AGR	riparia	BIO2	chr10	4951928	14.44314641
AGR	riparia	BIO2	chr10	4953521	10.31140459
AGR	riparia	BIO2	chr10	4954027	11.77948459
AGR	riparia	BIO2	chr10	4956132	18.37353918
AGR	riparia	BIO2	chr10	4956890	19.51132192
AGR	riparia	BIO2	chr10	4957895	22.26780684
AGR	riparia	BIO2	chr10	4958896	17.8831557
AGR	riparia	BIO2	chr10	4959999	10.83597518
AGR	riparia	BIO2	chr10	4961639	14.57558359
AGR	riparia	BIO2	chr10	4962497	12.66016397
AGR	riparia	BIO2	chr10	4962782	11.72107811
AGR	riparia	BIO2	chr10	4963126	10.76378709
AGR	riparia	BIO2	chr10	4963433	10.88564922
AGR	riparia	BIO2	chr10	4963511	12.72974421
AGR	riparia	BIO2	chr10	4963836	12.22853569
AGR	riparia	BIO2	chr10	4963998	11.10708612
AGR	riparia	BIO2	chr10	4964174	10.2251166
AGR	riparia	BIO2	chr10	4965103	12.26666685
AGR	riparia	BIO2	chr10	4965174	10.83261234
AGR	riparia	BIO2	chr10	4965471	10.57300988
AGR	riparia	BIO2	chr10	4965749	10.20295247
AGR	riparia	BIO2	chr10	4965849	14.17732283
AGR	riparia	BIO2	chr10	4966166	10.77763584
AGR	riparia	BIO2	chr10	4966520	13.27696505
AGR	riparia	BIO2	chr10	4966973	13.1908781
AGR	riparia	BIO2	chr10	4967003	14.19786671
AGR	riparia	BIO2	chr10	4967255	10.77987398
AGR	riparia	BIO2	chr10	4967407	10.80167641
AGR	riparia	BIO2	chr10	4967425	12.65512538
AGR	riparia	BIO2	chr10	4967475	15.48504967
AGR	riparia	BIO2	chr10	4967790	10.56711473
AGR	riparia	BIO2	chr10	4968378	12.89220744
AGR	riparia	BIO2	chr10	5077619	10.43415213
AGR	riparia	BIO2	chr10	5079159	12.27475416
AGR	riparia	BIO2	chr10	5816998	16.23557728
AGR	riparia	BIO2	chr10	5819226	23.38349461
AGR	riparia	BIO2	chr10	5820535	21.2786969
AGR	riparia	BIO2	chr10	5826494	18.12314387
AGR	riparia	BIO2	chr10	5832365	29.95138323
AGR	riparia	BIO2	chr10	7458605	24.11433074
AGR	riparia	BIO2	chr10	7532909	15.92069911
AGR	riparia	BIO2	chr10	11029510	14.54664813
AGR	riparia	BIO2	chr10	11030879	12.41257555
AGR	riparia	BIO2	chr10	16883711	10.32266262
AGR	riparia	BIO2	chr10	17377032	10.12453847
AGR	riparia	BIO2	chr10	17474447	11.75751185
AGR	riparia	BIO2	chr11	510015	12.87506662
AGR	riparia	BIO2	chr11	524980	13.3454707
AGR	riparia	BIO2	chr11	781723	11.68102421
AGR	riparia	BIO2	chr11	2985146	16.51440487
AGR	riparia	BIO2	chr11	3006740	16.74642179
AGR	riparia	BIO2	chr11	3036005	15.40373008
AGR	riparia	BIO2	chr11	4085113	10.59045573
AGR	riparia	BIO2	chr11	4097518	11.87665289
AGR	riparia	BIO2	chr11	4461286	14.43790802
AGR	riparia	BIO2	chr11	4481585	18.32597017
AGR	riparia	BIO2	chr11	4484198	11.71194106
AGR	riparia	BIO2	chr11	4486620	10.52143378
AGR	riparia	BIO2	chr11	10149667	15.2947241
AGR	riparia	BIO2	chr11	10174664	24.92471996
AGR	riparia	BIO2	chr11	12794909	11.24119918
AGR	riparia	BIO2	chr11	12867996	20.41217879
AGR	riparia	BIO2	chr12	703275	23.5446228
AGR	riparia	BIO2	chr12	762386	13.72714
AGR	riparia	BIO2	chr12	765127	14.4864159
AGR	riparia	BIO2	chr12	765732	22.02830924
AGR	riparia	BIO2	chr12	766778	12.69270482
AGR	riparia	BIO2	chr12	778119	10.15885806
AGR	riparia	BIO2	chr12	785951	11.51418343
AGR	riparia	BIO2	chr12	791440	11.85311292
AGR	riparia	BIO2	chr12	802945	11.63169565
AGR	riparia	BIO2	chr12	807550	14.23691175
AGR	riparia	BIO2	chr12	808080	14.85848581
AGR	riparia	BIO2	chr12	810114	10.03600664
AGR	riparia	BIO2	chr12	4124693	10.04513514
AGR	riparia	BIO2	chr12	4184096	20.02398217
AGR	riparia	BIO2	chr12	4189170	11.89050498
AGR	riparia	BIO2	chr12	4190051	10.03061715
AGR	riparia	BIO2	chr12	4214200	12.32110146
AGR	riparia	BIO2	chr12	4215409	15.82847331
AGR	riparia	BIO2	chr12	4220319	15.4525872
AGR	riparia	BIO2	chr12	4220325	12.9141132
AGR	riparia	BIO2	chr12	4220392	18.42860644
AGR	riparia	BIO2	chr12	4221410	18.22985695
AGR	riparia	BIO2	chr12	4222132	15.05892068
AGR	riparia	BIO2	chr12	4222183	16.6842495
AGR	riparia	BIO2	chr12	4222331	16.35892001
AGR	riparia	BIO2	chr12	4222334	11.25737321
AGR	riparia	BIO2	chr12	4222357	15.38088354
AGR	riparia	BIO2	chr12	4222361	14.94517927
AGR	riparia	BIO2	chr12	4224497	15.12378497
AGR	riparia	BIO2	chr12	4224562	12.84775231
AGR	riparia	BIO2	chr12	4224580	19.69018927
AGR	riparia	BIO2	chr12	4225177	12.25986798
AGR	riparia	BIO2	chr12	4225260	15.01084661
AGR	riparia	BIO2	chr12	4225955	16.27483714
AGR	riparia	BIO2	chr12	4226065	11.91683487
AGR	riparia	BIO2	chr12	4226152	12.56864016
AGR	riparia	BIO2	chr12	4228120	13.0627315
AGR	riparia	BIO2	chr12	4228122	16.09067311
AGR	riparia	BIO2	chr12	4228149	12.63937558
AGR	riparia	BIO2	chr12	4230800	10.07152595
AGR	riparia	BIO2	chr12	4230900	17.32262248
AGR	riparia	BIO2	chr12	4231022	15.91634421
AGR	riparia	BIO2	chr12	4231423	12.34002059
AGR	riparia	BIO2	chr12	4231478	10.89025843
AGR	riparia	BIO2	chr12	4231591	10.83923728
AGR	riparia	BIO2	chr12	4231972	13.55972827
AGR	riparia	BIO2	chr12	4232202	11.24277112
AGR	riparia	BIO2	chr12	4232489	11.17691065
AGR	riparia	BIO2	chr12	4232692	14.9699683
AGR	riparia	BIO2	chr12	4233912	11.12964224
AGR	riparia	BIO2	chr12	4234220	12.05686584
AGR	riparia	BIO2	chr12	4234231	10.145379
AGR	riparia	BIO2	chr12	20667103	10.63946041
AGR	riparia	BIO2	chr12	20684033	11.85110531
AGR	riparia	BIO2	chr12	20685144	12.02286456
AGR	riparia	BIO2	chr12	24579643	11.59852776
AGR	riparia	BIO2	chr12	24585200	11.93702069
AGR	riparia	BIO2	chr12	24585253	11.17793779
AGR	riparia	BIO2	chr12	24591931	14.40518117
AGR	riparia	BIO2	chr13	1772455	10.53418357
AGR	riparia	BIO2	chr13	1783769	11.46282088
AGR	riparia	BIO2	chr13	1787439	14.15525515
AGR	riparia	BIO2	chr13	1788002	10.5843456
AGR	riparia	BIO2	chr13	1794408	15.69854341
AGR	riparia	BIO2	chr13	3770849	11.89668596
AGR	riparia	BIO2	chr13	3771470	13.2980896
AGR	riparia	BIO2	chr13	3793487	10.71072328
AGR	riparia	BIO2	chr13	3803948	12.08356895
AGR	riparia	BIO2	chr13	3817883	14.2504376
AGR	riparia	BIO2	chr13	3819583	12.7112481
AGR	riparia	BIO2	chr13	3828134	12.23796412
AGR	riparia	BIO2	chr13	3841691	11.55149615
AGR	riparia	BIO2	chr13	3847586	14.23920909
AGR	riparia	BIO2	chr13	6810161	17.36404488
AGR	riparia	BIO2	chr13	6826231	11.18013488
AGR	riparia	BIO2	chr13	6855209	10.13138803
AGR	riparia	BIO2	chr13	6897721	10.05100418
AGR	riparia	BIO2	chr13	13517567	10.64915833
AGR	riparia	BIO2	chr13	13574742	16.35859108
AGR	riparia	BIO2	chr13	13626437	11.04341311
AGR	riparia	BIO2	chr13	13678761	11.50024675
AGR	riparia	BIO2	chr13	18693727	14.43569869
AGR	riparia	BIO2	chr13	18694903	10.39655674
AGR	riparia	BIO2	chr13	18694917	11.82896311
AGR	riparia	BIO2	chr13	18703512	10.4863972
AGR	riparia	BIO2	chr13	18718116	10.7777243
AGR	riparia	BIO2	chr13	18740918	10.94604152
AGR	riparia	BIO2	chr13	18758457	11.10596719
AGR	riparia	BIO2	chr13	18759860	11.05963479
AGR	riparia	BIO2	chr13	18761158	11.54621144
AGR	riparia	BIO2	chr13	21244934	14.42691053
AGR	riparia	BIO2	chr13	21254893	10.76598241
AGR	riparia	BIO2	chr13	21264571	12.03103242
AGR	riparia	BIO2	chr13	21308015	19.70993475
AGR	riparia	BIO2	chr13	21308782	21.41331033
AGR	riparia	BIO2	chr13	21313252	12.0633878
AGR	riparia	BIO2	chr13	21314214	10.65742572
AGR	riparia	BIO2	chr13	21314950	13.93893692
AGR	riparia	BIO2	chr13	21320195	10.12930094
AGR	riparia	BIO2	chr13	24648962	12.16937433
AGR	riparia	BIO2	chr13	24662739	10.45634038
AGR	riparia	BIO2	chr13	24712814	10.52821465
AGR	riparia	BIO2	chr13	24754098	17.9091978
AGR	riparia	BIO2	chr13	24763014	14.27194331
AGR	riparia	BIO2	chr13	24763657	10.02935569
AGR	riparia	BIO2	chr13	24764974	18.60375646
AGR	riparia	BIO2	chr13	24772008	10.12838851
AGR	riparia	BIO2	chr13	24817463	10.60345131
AGR	riparia	BIO2	chr13	25194267	12.07684884
AGR	riparia	BIO2	chr13	25202824	12.20679732
AGR	riparia	BIO2	chr14	3054754	17.60597211
AGR	riparia	BIO2	chr14	3056464	11.10396624
AGR	riparia	BIO2	chr14	3056983	14.44065912
AGR	riparia	BIO2	chr14	3060211	10.85082647
AGR	riparia	BIO2	chr14	3070440	12.76380686
AGR	riparia	BIO2	chr14	3075013	17.6581947
AGR	riparia	BIO2	chr14	6363228	10.62114497
AGR	riparia	BIO2	chr14	9126433	11.8247022
AGR	riparia	BIO2	chr14	9164143	11.23766343
AGR	riparia	BIO2	chr14	9175622	10.3780505
AGR	riparia	BIO2	chr14	9177217	10.80307232
AGR	riparia	BIO2	chr14	9179302	11.60423293
AGR	riparia	BIO2	chr14	9188851	10.95017171
AGR	riparia	BIO2	chr14	9284013	11.20811248
AGR	riparia	BIO2	chr14	9801468	10.03287141
AGR	riparia	BIO2	chr14	9808724	10.59435294
AGR	riparia	BIO2	chr14	9811365	11.09750514
AGR	riparia	BIO2	chr14	9815385	16.4788302
AGR	riparia	BIO2	chr14	9815584	12.64341969
AGR	riparia	BIO2	chr14	9816851	11.54383032
AGR	riparia	BIO2	chr14	9819087	25.14083881
AGR	riparia	BIO2	chr14	9825925	16.03145716
AGR	riparia	BIO2	chr14	9827172	10.91973676
AGR	riparia	BIO2	chr14	9832285	12.6310299
AGR	riparia	BIO2	chr14	9842294	10.9680089
AGR	riparia	BIO2	chr14	9842336	13.21517067
AGR	riparia	BIO2	chr14	9847040	12.81490294
AGR	riparia	BIO2	chr14	9847079	10.53435854
AGR	riparia	BIO2	chr14	17891259	10.17264526
AGR	riparia	BIO2	chr14	17922426	11.15095526
AGR	riparia	BIO2	chr14	17986172	10.01623102
AGR	riparia	BIO2	chr14	18006198	11.74217629
AGR	riparia	BIO2	chr14	18014048	11.01305683
AGR	riparia	BIO2	chr14	18215810	21.29751087
AGR	riparia	BIO2	chr14	18297114	10.04182045
AGR	riparia	BIO2	chr14	18298958	15.81089538
AGR	riparia	BIO2	chr14	19495240	11.0095964
AGR	riparia	BIO2	chr14	19512582	10.3310504
AGR	riparia	BIO2	chr14	19561969	11.15022821
AGR	riparia	BIO2	chr14	19607600	24.32754324
AGR	riparia	BIO2	chr14	19608871	11.07229645
AGR	riparia	BIO2	chr14	22188031	10.38590084
AGR	riparia	BIO2	chr14	26581227	14.74631231
AGR	riparia	BIO2	chr14	26582413	11.82002903
AGR	riparia	BIO2	chr14	26603227	11.98569779
AGR	riparia	BIO2	chr14	26611007	10.55331921
AGR	riparia	BIO2	chr14	26612009	16.53587052
AGR	riparia	BIO2	chr14	26615219	12.07868042
AGR	riparia	BIO2	chr14	26627611	10.84257197
AGR	riparia	BIO2	chr14	26629803	15.32535254
AGR	riparia	BIO2	chr14	26658434	16.52586787
AGR	riparia	BIO2	chr15	13209191	10.71846664
AGR	riparia	BIO2	chr15	13618491	12.09067457
AGR	riparia	BIO2	chr15	13736279	14.52088213
AGR	riparia	BIO2	chr15	13741863	18.60852963
AGR	riparia	BIO2	chr15	18022087	18.90494123
AGR	riparia	BIO2	chr15	18025781	14.10050102
AGR	riparia	BIO2	chr15	20032756	14.99424921
AGR	riparia	BIO2	chr15	20046707	12.32620238
AGR	riparia	BIO2	chr15	20068762	20.53059965
AGR	riparia	BIO2	chr15	20096278	10.44543132
AGR	riparia	BIO2	chr15	20106960	12.30763648
AGR	riparia	BIO2	chr15	20113595	10.82283294
AGR	riparia	BIO2	chr15	20164243	17.35676401
AGR	riparia	BIO2	chr15	20175354	10.49455993
AGR	riparia	BIO2	chr17	4729900	15.78681096
AGR	riparia	BIO2	chr17	12333281	10.0603778
AGR	riparia	BIO2	chr17	12349010	10.59825763
AGR	riparia	BIO2	chr17	12365690	10.06412702
AGR	riparia	BIO2	chr17	12418312	10.45606435
AGR	riparia	BIO2	chr17	12440216	14.39263318
AGR	riparia	BIO2	chr17	12457283	19.6554857
AGR	riparia	BIO2	chr17	12459781	11.44855756
AGR	riparia	BIO2	chr17	12466570	11.46688458
AGR	riparia	BIO2	chr17	12466739	12.787484
AGR	riparia	BIO2	chr17	12468220	10.59569893
AGR	riparia	BIO2	chr17	12471390	10.70660747
AGR	riparia	BIO2	chr17	12471977	15.44409546
AGR	riparia	BIO2	chr17	12474544	11.35920373
AGR	riparia	BIO2	chr17	12480723	18.04280603
AGR	riparia	BIO2	chr17	12493221	12.66296964
AGR	riparia	BIO2	chr17	12499691	10.44242895
AGR	riparia	BIO2	chr17	12500641	11.29904936
AGR	riparia	BIO2	chr17	12502792	15.52467969
AGR	riparia	BIO2	chr17	12520725	12.65531517
AGR	riparia	BIO2	chr17	12522549	13.95930501
AGR	riparia	BIO2	chr17	12536619	13.5059053
AGR	riparia	BIO2	chr17	12545112	11.35578122
AGR	riparia	BIO2	chr17	12546326	10.89530932
AGR	riparia	BIO2	chr17	12566860	15.87121674
AGR	riparia	BIO2	chr17	12567599	10.52407366
AGR	riparia	BIO2	chr17	12589107	11.77391004
AGR	riparia	BIO2	chr17	12605770	10.69565174
AGR	riparia	BIO2	chr17	12621871	14.72474676
AGR	riparia	BIO2	chr17	12635242	10.68845557
AGR	riparia	BIO2	chr17	12652519	12.83946634
AGR	riparia	BIO2	chr17	12653497	13.72269415
AGR	riparia	BIO2	chr17	12661535	12.71164287
AGR	riparia	BIO2	chr17	12665808	15.23329645
AGR	riparia	BIO2	chr17	12666145	13.70010838
AGR	riparia	BIO2	chr17	12698603	13.93077225
AGR	riparia	BIO2	chr17	12794309	13.72528707
AGR	riparia	BIO2	chr17	12816937	19.58615538
AGR	riparia	BIO2	chr18	2517834	12.50633283
AGR	riparia	BIO2	chr18	5001531	10.11528299
AGR	riparia	BIO2	chr18	5032134	17.05921122
AGR	riparia	BIO2	chr18	5041545	10.1299158
AGR	riparia	BIO2	chr18	5045170	10.64262322
AGR	riparia	BIO2	chr18	5047907	10.93762096
AGR	riparia	BIO2	chr18	5080635	14.20057171
AGR	riparia	BIO2	chr18	5080816	10.44059585
AGR	riparia	BIO2	chr18	5088384	11.06063359
AGR	riparia	BIO2	chr18	5107171	14.52086654
AGR	riparia	BIO2	chr18	5108395	11.16470643
AGR	riparia	BIO2	chr18	5318166	12.72233955
AGR	riparia	BIO2	chr18	5321976	14.09020595
AGR	riparia	BIO2	chr18	5322749	11.67543922
AGR	riparia	BIO2	chr18	5324822	16.25111611
AGR	riparia	BIO2	chr18	5325171	11.62645515
AGR	riparia	BIO2	chr18	5325239	17.31155762
AGR	riparia	BIO2	chr18	5336460	12.01945024
AGR	riparia	BIO2	chr18	5385688	10.27955834
AGR	riparia	BIO2	chr18	5416621	14.08570895
AGR	riparia	BIO2	chr18	6535719	11.52953656
AGR	riparia	BIO2	chr18	6555432	17.04932148
AGR	riparia	BIO2	chr18	7816307	15.55953051
AGR	riparia	BIO2	chr18	29119811	14.52114602
AGR	riparia	BIO2	chr18	29950948	12.12468382
AGR	riparia	BIO2	chr18	29950999	15.21652913
AGR	riparia	BIO2	chr18	29951036	22.64894201
AGR	riparia	BIO2	chr18	29951199	12.72718119
AGR	riparia	BIO2	chr18	29951211	11.69489705
AGR	riparia	BIO2	chr18	29951467	15.60058586
AGR	riparia	BIO2	chr18	29951554	11.39579393
AGR	riparia	BIO2	chr18	29951578	10.93035346
AGR	riparia	BIO2	chr18	29951643	11.78664283
AGR	riparia	BIO2	chr18	29952876	25.24087289
AGR	riparia	BIO2	chr18	29953003	13.23940331
AGR	riparia	BIO2	chr18	29953006	12.97636263
AGR	riparia	BIO2	chr18	29953494	11.57571934
AGR	riparia	BIO2	chr18	29954927	10.01164584
AGR	riparia	BIO2	chr18	29955828	19.88597144
AGR	riparia	BIO2	chr18	29955829	18.67593608
AGR	riparia	BIO2	chr18	29958130	16.02869221
AGR	riparia	BIO2	chr18	29958277	15.89915293
AGR	riparia	BIO2	chr18	29958316	15.22581928
AGR	riparia	BIO2	chr18	29960120	19.85461099
AGR	riparia	BIO2	chr18	29962489	11.68665944
AGR	riparia	BIO2	chr18	29978253	12.0522759
AGR	riparia	BIO2	chr18	29994333	10.60840187
AGR	riparia	BIO2	chr18	30059940	10.72850096
AGR	riparia	BIO2	chr18	33835628	19.24751999
AGR	riparia	BIO2	chr18	33845299	10.98881958
AGR	riparia	BIO2	chr18	38329619	12.00160241
AGR	riparia	BIO2	chr18	38395894	12.56142951
AGR	riparia	BIO2	chr19	13648831	10.19182657
AGR	riparia	BIO2	chr19	13661715	21.0930976
AGR	riparia	BIO2	chr19	18386649	14.88948961
AGR	riparia	BIO2	chr19	18387087	14.18611839
AGR	riparia	BIO2	chr19	18462462	10.49247946
AGR	riparia	BIO6	chr01	1810435	16.66341479
AGR	riparia	BIO6	chr01	2889861	11.77859278
AGR	riparia	BIO6	chr01	2911808	11.0086063
AGR	riparia	BIO6	chr01	2953336	15.96952378
AGR	riparia	BIO6	chr01	2973554	12.81004185
AGR	riparia	BIO6	chr01	4535581	10.41041721
AGR	riparia	BIO6	chr01	4586212	19.56039858
AGR	riparia	BIO6	chr01	5599144	19.10133234
AGR	riparia	BIO6	chr01	5617748	14.25048288
AGR	riparia	BIO6	chr01	6396454	18.34865622
AGR	riparia	BIO6	chr01	6410148	13.51475923
AGR	riparia	BIO6	chr01	6594944	11.10850622
AGR	riparia	BIO6	chr01	6718679	13.31654117
AGR	riparia	BIO6	chr01	12817027	13.36128743
AGR	riparia	BIO6	chr01	13269485	10.46944976
AGR	riparia	BIO6	chr01	13281549	10.46500445
AGR	riparia	BIO6	chr01	13299590	10.02696375
AGR	riparia	BIO6	chr01	13332223	13.40963163
AGR	riparia	BIO6	chr01	14830477	10.30951665
AGR	riparia	BIO6	chr01	14840634	22.94011824
AGR	riparia	BIO6	chr01	14873471	12.0204823
AGR	riparia	BIO6	chr01	14899211	13.06001245
AGR	riparia	BIO6	chr01	14919331	10.53066991
AGR	riparia	BIO6	chr01	14944063	13.20984643
AGR	riparia	BIO6	chr01	22618525	13.96674314
AGR	riparia	BIO6	chr02	2928251	11.41616466
AGR	riparia	BIO6	chr02	2958149	12.71479231
AGR	riparia	BIO6	chr02	12155251	13.77942108
AGR	riparia	BIO6	chr02	12250474	12.49223285
AGR	riparia	BIO6	chr02	12358222	31.93930971
AGR	riparia	BIO6	chr02	21148734	14.11341422
AGR	riparia	BIO6	chr02	21187886	19.75933044
AGR	riparia	BIO6	chr02	21196566	21.63417604
AGR	riparia	BIO6	chr02	21196567	11.57681219
AGR	riparia	BIO6	chr02	21207096	14.28602948
AGR	riparia	BIO6	chr02	21217564	14.57433771
AGR	riparia	BIO6	chr03	2024135	11.347873
AGR	riparia	BIO6	chr03	2069702	11.58541026
AGR	riparia	BIO6	chr03	2076013	12.4525769
AGR	riparia	BIO6	chr03	2084329	16.14666728
AGR	riparia	BIO6	chr04	68048	16.08870574
AGR	riparia	BIO6	chr04	5004014	24.20043901
AGR	riparia	BIO6	chr04	5011905	10.50435792
AGR	riparia	BIO6	chr04	5013429	17.36660669
AGR	riparia	BIO6	chr04	5108939	12.62846354
AGR	riparia	BIO6	chr04	5118194	14.00093233
AGR	riparia	BIO6	chr04	5120764	27.90319519
AGR	riparia	BIO6	chr04	16622914	15.94548653
AGR	riparia	BIO6	chr04	16625674	11.14041438
AGR	riparia	BIO6	chr04	16703858	14.10384783
AGR	riparia	BIO6	chr04	20071700	12.77941916
AGR	riparia	BIO6	chr04	20160650	13.54661551
AGR	riparia	BIO6	chr04	20167069	13.79986683
AGR	riparia	BIO6	chr04	20180624	10.96317576
AGR	riparia	BIO6	chr04	20197825	13.90510312
AGR	riparia	BIO6	chr04	20199373	15.99668226
AGR	riparia	BIO6	chr04	20336526	18.99777432
AGR	riparia	BIO6	chr04	20722508	18.68465748
AGR	riparia	BIO6	chr04	25118667	10.54213375
AGR	riparia	BIO6	chr04	25170039	12.37378483
AGR	riparia	BIO6	chr05	1356432	21.09848906
AGR	riparia	BIO6	chr05	6172306	12.44501341
AGR	riparia	BIO6	chr05	8272812	10.14049013
AGR	riparia	BIO6	chr05	8313193	12.97667727
AGR	riparia	BIO6	chr05	22726718	12.30618177
AGR	riparia	BIO6	chr05	22805688	10.16995214
AGR	riparia	BIO6	chr05	23015905	10.54638143
AGR	riparia	BIO6	chr05	25836918	10.72654829
AGR	riparia	BIO6	chr06	7394162	14.41420983
AGR	riparia	BIO6	chr06	7454986	10.10577415
AGR	riparia	BIO6	chr06	7458267	10.10915488
AGR	riparia	BIO6	chr06	8946219	11.46171826
AGR	riparia	BIO6	chr06	21598015	21.3438699
AGR	riparia	BIO6	chr06	21622477	10.36437808
AGR	riparia	BIO6	chr07	12995291	10.09901144
AGR	riparia	BIO6	chr07	13058540	13.20952405
AGR	riparia	BIO6	chr07	13097720	12.29563045
AGR	riparia	BIO6	chr07	13106238	10.977307
AGR	riparia	BIO6	chr07	22800935	10.35096371
AGR	riparia	BIO6	chr07	22801725	10.0380487
AGR	riparia	BIO6	chr07	22809240	10.25152013
AGR	riparia	BIO6	chr07	22814393	10.44531676
AGR	riparia	BIO6	chr07	22891281	12.41379759
AGR	riparia	BIO6	chr07	22892899	10.5747338
AGR	riparia	BIO6	chr07	26492874	11.82398857
AGR	riparia	BIO6	chr07	26497514	10.89650838
AGR	riparia	BIO6	chr07	26517871	14.56991653
AGR	riparia	BIO6	chr07	26519036	23.60296207
AGR	riparia	BIO6	chr07	26529879	18.20241405
AGR	riparia	BIO6	chr07	26540080	21.32031407
AGR	riparia	BIO6	chr07	26547793	10.53130878
AGR	riparia	BIO6	chr07	26978635	10.02213314
AGR	riparia	BIO6	chr07	26990685	10.85731591
AGR	riparia	BIO6	chr07	27013816	11.7096409
AGR	riparia	BIO6	chr07	27025453	11.61081847
AGR	riparia	BIO6	chr07	27059339	20.81298377
AGR	riparia	BIO6	chr08	10874997	11.34090856
AGR	riparia	BIO6	chr08	10896697	12.44606229
AGR	riparia	BIO6	chr08	10950759	12.81236996
AGR	riparia	BIO6	chr08	11189522	12.25815882
AGR	riparia	BIO6	chr08	11192545	22.98196409
AGR	riparia	BIO6	chr08	11194902	14.25737247
AGR	riparia	BIO6	chr08	11215943	17.38036341
AGR	riparia	BIO6	chr08	11228322	10.65772499
AGR	riparia	BIO6	chr08	11231171	10.1950011
AGR	riparia	BIO6	chr08	11231831	10.92962832
AGR	riparia	BIO6	chr08	12575315	19.04238048
AGR	riparia	BIO6	chr08	12609084	26.70587697
AGR	riparia	BIO6	chr08	12683780	17.54155127
AGR	riparia	BIO6	chr08	14883442	24.51553345
AGR	riparia	BIO6	chr08	16925391	25.72085219
AGR	riparia	BIO6	chr09	8147603	33.73478154
AGR	riparia	BIO6	chr09	8165646	13.58212071
AGR	riparia	BIO6	chr09	8201922	10.95633515
AGR	riparia	BIO6	chr09	12064465	11.97040891
AGR	riparia	BIO6	chr09	12093150	15.94569207
AGR	riparia	BIO6	chr09	12104232	10.74665291
AGR	riparia	BIO6	chr10	4822688	10.24592723
AGR	riparia	BIO6	chr10	4969689	25.37146015
AGR	riparia	BIO6	chr10	4972182	17.80484643
AGR	riparia	BIO6	chr10	5104646	10.3291244
AGR	riparia	BIO6	chr10	5148612	21.93711629
AGR	riparia	BIO6	chr10	5178143	15.55832974
AGR	riparia	BIO6	chr10	5801848	28.32412733
AGR	riparia	BIO6	chr10	5808831	17.25364181
AGR	riparia	BIO6	chr10	7498188	16.75336152
AGR	riparia	BIO6	chr10	7541154	10.22363969
AGR	riparia	BIO6	chr10	7541705	12.9477158
AGR	riparia	BIO6	chr10	11002058	10.4523793
AGR	riparia	BIO6	chr10	16686941	12.42914854
AGR	riparia	BIO6	chr10	16777221	13.54179947
AGR	riparia	BIO6	chr10	16780973	17.11267258
AGR	riparia	BIO6	chr10	16804588	12.64111647
AGR	riparia	BIO6	chr10	17514221	11.3003743
AGR	riparia	BIO6	chr11	425793	16.19605855
AGR	riparia	BIO6	chr11	434599	10.32634118
AGR	riparia	BIO6	chr11	482876	14.19796268
AGR	riparia	BIO6	chr11	507358	15.06480584
AGR	riparia	BIO6	chr11	531453	17.32322612
AGR	riparia	BIO6	chr11	1299993	11.69616219
AGR	riparia	BIO6	chr11	2950881	12.12047479
AGR	riparia	BIO6	chr11	4484240	10.61595942
AGR	riparia	BIO6	chr11	10025063	14.7146983
AGR	riparia	BIO6	chr11	10045434	15.94197315
AGR	riparia	BIO6	chr11	10046200	17.91898645
AGR	riparia	BIO6	chr11	10070719	15.79937684
AGR	riparia	BIO6	chr11	10090540	15.3987305
AGR	riparia	BIO6	chr11	10166895	12.99534117
AGR	riparia	BIO6	chr11	10167163	10.85001824
AGR	riparia	BIO6	chr11	10172940	10.3643771
AGR	riparia	BIO6	chr11	10176873	12.91648498
AGR	riparia	BIO6	chr11	10179118	12.85942876
AGR	riparia	BIO6	chr11	10179515	19.89098557
AGR	riparia	BIO6	chr12	761994	10.66894167
AGR	riparia	BIO6	chr12	2749747	10.0709647
AGR	riparia	BIO6	chr12	4160325	14.69924737
AGR	riparia	BIO6	chr12	20667404	13.18302216
AGR	riparia	BIO6	chr12	20684394	17.56199785
AGR	riparia	BIO6	chr13	3801203	12.56106808
AGR	riparia	BIO6	chr13	3807259	12.85144286
AGR	riparia	BIO6	chr13	3814267	15.07861564
AGR	riparia	BIO6	chr13	3833697	12.19792019
AGR	riparia	BIO6	chr13	3841691	10.77888858
AGR	riparia	BIO6	chr13	6877120	14.18185006
AGR	riparia	BIO6	chr13	6935305	11.08278226
AGR	riparia	BIO6	chr13	13513291	12.25574896
AGR	riparia	BIO6	chr13	13524281	13.77099521
AGR	riparia	BIO6	chr13	13674635	10.56582085
AGR	riparia	BIO6	chr13	21277413	12.43882523
AGR	riparia	BIO6	chr13	21284072	10.09397
AGR	riparia	BIO6	chr13	24753344	30.03313372
AGR	riparia	BIO6	chr14	6317458	10.12442622
AGR	riparia	BIO6	chr14	6357020	12.94946119
AGR	riparia	BIO6	chr14	9232956	15.67084792
AGR	riparia	BIO6	chr14	9823007	12.26175348
AGR	riparia	BIO6	chr14	17882007	15.66447935
AGR	riparia	BIO6	chr14	18220798	11.36110873
AGR	riparia	BIO6	chr14	19495336	13.6547045
AGR	riparia	BIO6	chr14	22104419	16.79273337
AGR	riparia	BIO6	chr14	22117166	14.75120665
AGR	riparia	BIO6	chr14	22178183	24.94667048
AGR	riparia	BIO6	chr14	26585697	25.65269098
AGR	riparia	BIO6	chr14	26611520	11.68286277
AGR	riparia	BIO6	chr15	13116660	13.16318256
AGR	riparia	BIO6	chr15	13178514	10.48762582
AGR	riparia	BIO6	chr15	13633662	11.31462246
AGR	riparia	BIO6	chr15	13680548	16.3916524
AGR	riparia	BIO6	chr15	13683865	10.42980165
AGR	riparia	BIO6	chr15	13696049	25.01944012
AGR	riparia	BIO6	chr15	13710403	11.23210069
AGR	riparia	BIO6	chr15	13722236	10.07202778
AGR	riparia	BIO6	chr15	13739099	11.63171149
AGR	riparia	BIO6	chr15	13757226	21.97014396
AGR	riparia	BIO6	chr15	13758270	10.13488046
AGR	riparia	BIO6	chr15	13759287	16.82943621
AGR	riparia	BIO6	chr15	18007856	11.63939849
AGR	riparia	BIO6	chr15	20131049	15.39380853
AGR	riparia	BIO6	chr17	4592720	10.79528014
AGR	riparia	BIO6	chr17	4617963	11.75564418
AGR	riparia	BIO6	chr17	4631336	10.49328932
AGR	riparia	BIO6	chr17	4694711	18.16302785
AGR	riparia	BIO6	chr17	4733490	14.68045256
AGR	riparia	BIO6	chr17	6975556	23.96778205
AGR	riparia	BIO6	chr17	6979236	12.04179801
AGR	riparia	BIO6	chr17	6982250	18.07456356
AGR	riparia	BIO6	chr17	12348399	15.18562119
AGR	riparia	BIO6	chr17	12349128	15.70815935
AGR	riparia	BIO6	chr17	12355594	10.47374932
AGR	riparia	BIO6	chr17	12532200	12.35064893
AGR	riparia	BIO6	chr17	12587637	12.59232612
AGR	riparia	BIO6	chr17	12625283	31.62674096
AGR	riparia	BIO6	chr17	12639366	11.04272344
AGR	riparia	BIO6	chr17	12661302	18.2536703
AGR	riparia	BIO6	chr17	12849665	23.18721053
AGR	riparia	BIO6	chr18	2586533	10.11935999
AGR	riparia	BIO6	chr18	4753275	15.97155228
AGR	riparia	BIO6	chr18	4802069	14.37325832
AGR	riparia	BIO6	chr18	4832278	17.47165602
AGR	riparia	BIO6	chr18	4980034	21.23425022
AGR	riparia	BIO6	chr18	5001953	10.06690113
AGR	riparia	BIO6	chr18	5029947	11.55862085
AGR	riparia	BIO6	chr18	5084672	16.30553954
AGR	riparia	BIO6	chr18	5103670	13.07685075
AGR	riparia	BIO6	chr18	5333372	14.59835013
AGR	riparia	BIO6	chr18	5414689	13.5894706
AGR	riparia	BIO6	chr18	6555429	13.32853965
AGR	riparia	BIO6	chr18	7770359	13.84847633
AGR	riparia	BIO6	chr18	7771664	12.97179635
AGR	riparia	BIO6	chr18	7811889	10.71255837
AGR	riparia	BIO6	chr18	7813663	16.87988082
AGR	riparia	BIO6	chr18	7813913	14.64552573
AGR	riparia	BIO6	chr18	7852764	20.54276182
AGR	riparia	BIO6	chr18	7867720	14.95264758
AGR	riparia	BIO6	chr18	29165873	12.69216364
AGR	riparia	BIO6	chr18	29960736	10.50713626
AGR	riparia	BIO6	chr18	34091143	12.05785731
AGR	riparia	BIO6	chr18	34161817	10.9745585
AGR	riparia	BIO6	chr18	34172094	12.59338999
AGR	riparia	BIO6	chr18	38390841	10.51947966
AGR	riparia	BIO6	chr19	13670562	10.22624979
AGR	riparia	BIO6	chr19	13686432	16.74087973
AGR	riparia	BIO6	chr19	18408734	10.76570312
AGR	riparia	BIO6	chr19	18414046	16.1932598
ARB	riparia	BIO1	chr01	910523	11.58008979
ARB	riparia	BIO1	chr01	910560	12.17518204
ARB	riparia	BIO1	chr01	913304	11.03829746
ARB	riparia	BIO1	chr01	922973	12.11209804
ARB	riparia	BIO1	chr01	927486	10.98393324
ARB	riparia	BIO1	chr01	930758	12.48311395
ARB	riparia	BIO1	chr01	934050	10.34049945
ARB	riparia	BIO1	chr01	965975	12.3156537
ARB	riparia	BIO1	chr01	969010	17.57080359
ARB	riparia	BIO1	chr01	969026	18.88929694
ARB	riparia	BIO1	chr01	969507	14.81192649
ARB	riparia	BIO1	chr01	969518	18.28487414
ARB	riparia	BIO1	chr01	969519	16.3385975
ARB	riparia	BIO1	chr01	969524	13.90954154
ARB	riparia	BIO1	chr01	969558	13.82480345
ARB	riparia	BIO1	chr01	969771	14.97910284
ARB	riparia	BIO1	chr01	969791	15.78544864
ARB	riparia	BIO1	chr01	970439	10.15333009
ARB	riparia	BIO1	chr01	971034	19.83133656
ARB	riparia	BIO1	chr01	971229	16.13692343
ARB	riparia	BIO1	chr01	972156	13.11967651
ARB	riparia	BIO1	chr01	972168	11.82425524
ARB	riparia	BIO1	chr01	972179	12.89809154
ARB	riparia	BIO1	chr01	972314	12.9006564
ARB	riparia	BIO1	chr01	972322	15.64532489
ARB	riparia	BIO1	chr01	972343	19.75143774
ARB	riparia	BIO1	chr01	972430	12.41653228
ARB	riparia	BIO1	chr01	972499	12.77848911
ARB	riparia	BIO1	chr01	972815	13.47651995
ARB	riparia	BIO1	chr01	973118	15.99867832
ARB	riparia	BIO1	chr01	973130	15.29697129
ARB	riparia	BIO1	chr01	974631	21.17245946
ARB	riparia	BIO1	chr01	974634	13.41922131
ARB	riparia	BIO1	chr01	974642	16.16243912
ARB	riparia	BIO1	chr01	982181	10.48435863
ARB	riparia	BIO1	chr01	992361	11.57932714
ARB	riparia	BIO1	chr01	997040	18.00055795
ARB	riparia	BIO1	chr01	6399546	14.36824922
ARB	riparia	BIO1	chr01	6402032	10.73509722
ARB	riparia	BIO1	chr01	6423904	11.17899982
ARB	riparia	BIO1	chr01	6441479	13.37991318
ARB	riparia	BIO1	chr01	6454243	10.53714766
ARB	riparia	BIO1	chr01	26268606	10.39037502
ARB	riparia	BIO1	chr01	26272546	23.88444739
ARB	riparia	BIO1	chr01	26330119	11.83842416
ARB	riparia	BIO1	chr01	26334156	13.19619463
ARB	riparia	BIO1	chr01	26346042	11.39947543
ARB	riparia	BIO1	chr01	26356734	12.05090284
ARB	riparia	BIO1	chr01	26391881	17.40161531
ARB	riparia	BIO1	chr01	26400510	16.29722496
ARB	riparia	BIO1	chr01	26417705	34.52385955
ARB	riparia	BIO1	chr01	26444774	13.92965535
ARB	riparia	BIO1	chr01	26668409	11.36109957
ARB	riparia	BIO1	chr01	26675470	10.81320413
ARB	riparia	BIO1	chr01	26863323	16.69804991
ARB	riparia	BIO1	chr02	2924510	12.27947716
ARB	riparia	BIO1	chr02	2927642	12.41371007
ARB	riparia	BIO1	chr02	2968244	24.1946146
ARB	riparia	BIO1	chr02	2973568	24.61854331
ARB	riparia	BIO1	chr02	3003611	11.1169156
ARB	riparia	BIO1	chr02	3003615	14.73451831
ARB	riparia	BIO1	chr02	3045279	12.89612293
ARB	riparia	BIO1	chr02	3047002	13.44087522
ARB	riparia	BIO1	chr02	8505857	12.12478185
ARB	riparia	BIO1	chr02	8513889	15.92271165
ARB	riparia	BIO1	chr02	8518692	11.4000411
ARB	riparia	BIO1	chr02	8524710	12.19359417
ARB	riparia	BIO1	chr02	8527750	11.4869869
ARB	riparia	BIO1	chr02	8541031	11.21459439
ARB	riparia	BIO1	chr02	8542616	19.13614438
ARB	riparia	BIO1	chr02	8554913	14.61151202
ARB	riparia	BIO1	chr02	17663001	15.17412766
ARB	riparia	BIO1	chr02	17750531	14.22197387
ARB	riparia	BIO1	chr02	17769679	10.73753916
ARB	riparia	BIO1	chr02	17771548	10.48546245
ARB	riparia	BIO1	chr02	17840964	11.89047084
ARB	riparia	BIO1	chr02	17859036	12.47201199
ARB	riparia	BIO1	chr02	17892126	13.59375952
ARB	riparia	BIO1	chr02	17904323	10.23395033
ARB	riparia	BIO1	chr02	17945734	11.77631024
ARB	riparia	BIO1	chr02	17953786	10.61411995
ARB	riparia	BIO1	chr02	20698731	14.33826522
ARB	riparia	BIO1	chr02	20699363	15.52303312
ARB	riparia	BIO1	chr02	20700960	12.67962301
ARB	riparia	BIO1	chr02	20702717	10.17371973
ARB	riparia	BIO1	chr02	20705071	15.0415107
ARB	riparia	BIO1	chr02	20706067	10.70565311
ARB	riparia	BIO1	chr02	20708749	10.53155055
ARB	riparia	BIO1	chr02	20712623	15.05144914
ARB	riparia	BIO1	chr02	20714213	12.3344064
ARB	riparia	BIO1	chr02	20714636	10.71539624
ARB	riparia	BIO1	chr02	20719265	13.76503311
ARB	riparia	BIO1	chr02	20719563	13.20077054
ARB	riparia	BIO1	chr02	20720571	13.24422236
ARB	riparia	BIO1	chr02	20722365	10.3310538
ARB	riparia	BIO1	chr02	20723090	15.1562926
ARB	riparia	BIO1	chr02	20738620	10.5065329
ARB	riparia	BIO1	chr02	20739875	11.44422162
ARB	riparia	BIO1	chr02	20743508	11.57250283
ARB	riparia	BIO1	chr02	20744340	10.65645639
ARB	riparia	BIO1	chr02	20744634	18.68281471
ARB	riparia	BIO1	chr02	20744783	11.14458885
ARB	riparia	BIO1	chr02	20744788	13.72479158
ARB	riparia	BIO1	chr03	1057685	13.71928342
ARB	riparia	BIO1	chr03	1057827	10.02433183
ARB	riparia	BIO1	chr03	1073549	20.29994122
ARB	riparia	BIO1	chr03	1080460	18.26822734
ARB	riparia	BIO1	chr03	1110084	11.70471437
ARB	riparia	BIO1	chr03	1166898	10.04972627
ARB	riparia	BIO1	chr03	12527153	10.61969931
ARB	riparia	BIO1	chr03	12527602	17.15518012
ARB	riparia	BIO1	chr03	12531028	10.74832301
ARB	riparia	BIO1	chr03	12570582	13.78168477
ARB	riparia	BIO1	chr03	12571008	15.44865315
ARB	riparia	BIO1	chr03	12572569	10.29523143
ARB	riparia	BIO1	chr03	12573392	14.35513919
ARB	riparia	BIO1	chr03	12573782	15.81263639
ARB	riparia	BIO1	chr03	12580151	14.68459564
ARB	riparia	BIO1	chr03	12580215	10.37217802
ARB	riparia	BIO1	chr03	12580838	12.2244464
ARB	riparia	BIO1	chr03	12582319	11.56036937
ARB	riparia	BIO1	chr03	12597871	12.47199194
ARB	riparia	BIO1	chr03	12599026	17.46045408
ARB	riparia	BIO1	chr03	12600123	14.13763548
ARB	riparia	BIO1	chr03	12600147	21.50784667
ARB	riparia	BIO1	chr03	12605301	11.13148195
ARB	riparia	BIO1	chr03	12634385	10.61190711
ARB	riparia	BIO1	chr03	12637801	22.08703983
ARB	riparia	BIO1	chr03	12639755	13.43229591
ARB	riparia	BIO1	chr03	12643905	10.4062825
ARB	riparia	BIO1	chr03	12643925	10.80430205
ARB	riparia	BIO1	chr03	12644281	14.85700704
ARB	riparia	BIO1	chr03	12644870	10.59270456
ARB	riparia	BIO1	chr03	12649775	10.32572174
ARB	riparia	BIO1	chr03	12707535	11.34172872
ARB	riparia	BIO1	chr03	12735008	10.63833191
ARB	riparia	BIO1	chr03	12750362	10.22452172
ARB	riparia	BIO1	chr03	12776812	22.52794742
ARB	riparia	BIO1	chr03	12790404	14.36562368
ARB	riparia	BIO1	chr03	16119710	12.26432514
ARB	riparia	BIO1	chr03	16372947	12.01593477
ARB	riparia	BIO1	chr04	1809395	11.18889416
ARB	riparia	BIO1	chr04	1811161	10.88509065
ARB	riparia	BIO1	chr04	1811478	13.14748966
ARB	riparia	BIO1	chr04	1811500	12.59775324
ARB	riparia	BIO1	chr04	1831952	14.04444072
ARB	riparia	BIO1	chr04	1832232	15.21557413
ARB	riparia	BIO1	chr04	1837677	18.68855588
ARB	riparia	BIO1	chr04	1874591	12.20395243
ARB	riparia	BIO1	chr04	1882644	10.28104194
ARB	riparia	BIO1	chr04	1936422	10.52172602
ARB	riparia	BIO1	chr04	1951962	15.96802658
ARB	riparia	BIO1	chr04	1953334	18.0548482
ARB	riparia	BIO1	chr04	11154900	13.0201456
ARB	riparia	BIO1	chr04	11155007	10.97221883
ARB	riparia	BIO1	chr04	11155268	15.7060439
ARB	riparia	BIO1	chr04	11155277	17.61277829
ARB	riparia	BIO1	chr04	11158074	10.84546486
ARB	riparia	BIO1	chr04	11161243	20.78486835
ARB	riparia	BIO1	chr04	11161879	10.91355462
ARB	riparia	BIO1	chr04	11163119	13.44277043
ARB	riparia	BIO1	chr04	11179112	15.03574469
ARB	riparia	BIO1	chr04	11183426	12.49145339
ARB	riparia	BIO1	chr04	11191515	11.38980889
ARB	riparia	BIO1	chr04	11192173	13.04778051
ARB	riparia	BIO1	chr04	17799985	14.63180568
ARB	riparia	BIO1	chr04	17800011	11.97944731
ARB	riparia	BIO1	chr04	17800034	10.57937882
ARB	riparia	BIO1	chr04	17800035	14.35888594
ARB	riparia	BIO1	chr04	17800160	16.36031297
ARB	riparia	BIO1	chr04	17800548	12.18943342
ARB	riparia	BIO1	chr04	17801037	15.93859947
ARB	riparia	BIO1	chr04	17801067	10.73485415
ARB	riparia	BIO1	chr04	17801097	10.0447642
ARB	riparia	BIO1	chr04	17801518	10.05044599
ARB	riparia	BIO1	chr04	17802045	10.29228746
ARB	riparia	BIO1	chr04	17802472	16.20870562
ARB	riparia	BIO1	chr04	17802522	12.85607028
ARB	riparia	BIO1	chr04	17802567	13.81916526
ARB	riparia	BIO1	chr04	17802570	11.16620688
ARB	riparia	BIO1	chr04	17802915	18.45766589
ARB	riparia	BIO1	chr04	17803293	10.62566678
ARB	riparia	BIO1	chr04	17805422	13.86323523
ARB	riparia	BIO1	chr04	17805444	14.51034349
ARB	riparia	BIO1	chr04	17805758	11.87397441
ARB	riparia	BIO1	chr04	17805812	10.85515458
ARB	riparia	BIO1	chr04	17805819	10.52329261
ARB	riparia	BIO1	chr04	17806401	11.00329309
ARB	riparia	BIO1	chr04	17807102	12.17918917
ARB	riparia	BIO1	chr04	17807126	12.98555005
ARB	riparia	BIO1	chr04	17807236	12.22230031
ARB	riparia	BIO1	chr04	17807243	12.83570127
ARB	riparia	BIO1	chr04	17807297	11.55655859
ARB	riparia	BIO1	chr04	17807378	10.06380487
ARB	riparia	BIO1	chr04	17808643	17.50688984
ARB	riparia	BIO1	chr04	17808806	11.60462011
ARB	riparia	BIO1	chr04	17809081	11.77287078
ARB	riparia	BIO1	chr04	17809740	12.93378006
ARB	riparia	BIO1	chr04	17810305	12.95550155
ARB	riparia	BIO1	chr04	17823175	15.18451859
ARB	riparia	BIO1	chr04	17823747	12.21677208
ARB	riparia	BIO1	chr04	17823885	10.41388492
ARB	riparia	BIO1	chr04	17824452	12.12067315
ARB	riparia	BIO1	chr04	17824696	11.0367632
ARB	riparia	BIO1	chr04	17824709	12.56614795
ARB	riparia	BIO1	chr04	17824874	12.09902006
ARB	riparia	BIO1	chr04	17825393	10.00031023
ARB	riparia	BIO1	chr04	17825668	11.05897633
ARB	riparia	BIO1	chr04	17825809	10.4190305
ARB	riparia	BIO1	chr04	17825935	12.59277977
ARB	riparia	BIO1	chr04	17825939	14.31694818
ARB	riparia	BIO1	chr04	17827102	15.02870215
ARB	riparia	BIO1	chr04	17827393	12.42078427
ARB	riparia	BIO1	chr04	17827479	10.89051876
ARB	riparia	BIO1	chr04	17828724	11.19637375
ARB	riparia	BIO1	chr04	17833458	12.97676755
ARB	riparia	BIO1	chr04	17833469	15.3264535
ARB	riparia	BIO1	chr04	17834335	11.35826636
ARB	riparia	BIO1	chr04	17835135	27.42302973
ARB	riparia	BIO1	chr04	17835291	22.07869128
ARB	riparia	BIO1	chr04	17835319	11.33319707
ARB	riparia	BIO1	chr04	17835453	15.62176236
ARB	riparia	BIO1	chr04	17835518	10.19457118
ARB	riparia	BIO1	chr04	17835986	11.48966586
ARB	riparia	BIO1	chr04	17836290	20.18772051
ARB	riparia	BIO1	chr04	17836921	13.15047753
ARB	riparia	BIO1	chr04	17837288	11.90081506
ARB	riparia	BIO1	chr04	17837345	10.18317823
ARB	riparia	BIO1	chr04	17837587	14.41868183
ARB	riparia	BIO1	chr04	17837681	13.64631016
ARB	riparia	BIO1	chr04	17837850	11.39644425
ARB	riparia	BIO1	chr04	17838264	10.53511361
ARB	riparia	BIO1	chr04	17838431	10.74405914
ARB	riparia	BIO1	chr04	17839118	10.83669975
ARB	riparia	BIO1	chr04	17839468	10.15138374
ARB	riparia	BIO1	chr04	17840267	10.60036795
ARB	riparia	BIO1	chr04	17840929	13.0238746
ARB	riparia	BIO1	chr04	17841278	10.61070525
ARB	riparia	BIO1	chr04	17874690	16.33551144
ARB	riparia	BIO1	chr04	17875449	15.67368229
ARB	riparia	BIO1	chr04	17875613	11.03501368
ARB	riparia	BIO1	chr04	17875947	10.06457096
ARB	riparia	BIO1	chr04	17876361	10.70668211
ARB	riparia	BIO1	chr04	17876432	11.29460581
ARB	riparia	BIO1	chr04	17876573	14.52137608
ARB	riparia	BIO1	chr04	17876984	12.25641558
ARB	riparia	BIO1	chr04	17877192	19.40874384
ARB	riparia	BIO1	chr04	17877334	10.66035599
ARB	riparia	BIO1	chr04	17878831	10.38633494
ARB	riparia	BIO1	chr04	17885281	12.27198612
ARB	riparia	BIO1	chr04	17885331	12.66267042
ARB	riparia	BIO1	chr04	17885491	12.63348514
ARB	riparia	BIO1	chr04	17890236	11.06774787
ARB	riparia	BIO1	chr04	17893304	10.69227038
ARB	riparia	BIO1	chr04	17893381	24.29390246
ARB	riparia	BIO1	chr04	17893659	12.16874031
ARB	riparia	BIO1	chr04	17894133	11.96331514
ARB	riparia	BIO1	chr04	18007868	11.28531839
ARB	riparia	BIO1	chr04	18012913	10.45481347
ARB	riparia	BIO1	chr04	18013039	12.69950715
ARB	riparia	BIO1	chr04	18030397	12.09769364
ARB	riparia	BIO1	chr04	18033191	11.34131285
ARB	riparia	BIO1	chr04	18033499	11.26394179
ARB	riparia	BIO1	chr04	18038405	14.87658518
ARB	riparia	BIO1	chr04	18045703	13.21203395
ARB	riparia	BIO1	chr04	18055163	11.06459835
ARB	riparia	BIO1	chr04	18061241	10.12983042
ARB	riparia	BIO1	chr04	18061309	14.65914939
ARB	riparia	BIO1	chr04	18088828	10.25252665
ARB	riparia	BIO1	chr04	18091767	13.24587664
ARB	riparia	BIO1	chr04	18091929	13.7737521
ARB	riparia	BIO1	chr04	18093743	11.07334734
ARB	riparia	BIO1	chr04	18114829	11.89715788
ARB	riparia	BIO1	chr04	18115966	12.65901788
ARB	riparia	BIO1	chr04	18120413	10.52447435
ARB	riparia	BIO1	chr04	18167533	11.24539916
ARB	riparia	BIO1	chr04	18168958	10.6688497
ARB	riparia	BIO1	chr04	18180172	12.77012845
ARB	riparia	BIO1	chr04	18180750	11.75796567
ARB	riparia	BIO1	chr04	18188980	14.26163329
ARB	riparia	BIO1	chr04	18190177	10.79442801
ARB	riparia	BIO1	chr04	18197770	10.56038657
ARB	riparia	BIO1	chr04	18226003	13.33857793
ARB	riparia	BIO1	chr04	18227194	10.96306445
ARB	riparia	BIO1	chr04	18227968	10.76760987
ARB	riparia	BIO1	chr04	18231488	23.58233497
ARB	riparia	BIO1	chr04	18231729	12.02588028
ARB	riparia	BIO1	chr04	18244762	19.77349002
ARB	riparia	BIO1	chr04	18247128	14.3199895
ARB	riparia	BIO1	chr04	18247302	14.41083863
ARB	riparia	BIO1	chr04	18252868	12.16909282
ARB	riparia	BIO1	chr05	6873447	34.55984647
ARB	riparia	BIO1	chr05	6925832	13.82791715
ARB	riparia	BIO1	chr05	6935253	12.29795176
ARB	riparia	BIO1	chr05	6956719	17.64609551
ARB	riparia	BIO1	chr05	6957062	13.28643966
ARB	riparia	BIO1	chr05	6994401	15.69860611
ARB	riparia	BIO1	chr05	7035078	18.07400059
ARB	riparia	BIO1	chr05	15596930	10.57401256
ARB	riparia	BIO1	chr05	15614203	12.15540978
ARB	riparia	BIO1	chr05	15647376	10.27072038
ARB	riparia	BIO1	chr05	15651907	14.36583075
ARB	riparia	BIO1	chr05	15652753	18.90113444
ARB	riparia	BIO1	chr05	15906540	12.62203172
ARB	riparia	BIO1	chr05	15925332	10.37309
ARB	riparia	BIO1	chr05	16136795	18.4277581
ARB	riparia	BIO1	chr05	16139243	11.79288378
ARB	riparia	BIO1	chr05	16151347	10.82306378
ARB	riparia	BIO1	chr05	16160857	17.05554458
ARB	riparia	BIO1	chr05	16166034	11.78573863
ARB	riparia	BIO1	chr05	16174231	11.93963527
ARB	riparia	BIO1	chr05	16176895	12.62440066
ARB	riparia	BIO1	chr05	16183947	13.33521289
ARB	riparia	BIO1	chr05	16184091	10.947149
ARB	riparia	BIO1	chr05	17054670	18.19793048
ARB	riparia	BIO1	chr05	17080155	11.77664955
ARB	riparia	BIO1	chr05	17080158	12.2453645
ARB	riparia	BIO1	chr05	17084927	11.88124443
ARB	riparia	BIO1	chr05	17145846	12.43428423
ARB	riparia	BIO1	chr05	17148197	12.27526297
ARB	riparia	BIO1	chr05	17148269	10.2037557
ARB	riparia	BIO1	chr05	17148593	12.13693849
ARB	riparia	BIO1	chr05	17150332	11.00951591
ARB	riparia	BIO1	chr05	17188428	11.47678083
ARB	riparia	BIO1	chr05	17188575	12.87192884
ARB	riparia	BIO1	chr05	17200300	12.49105148
ARB	riparia	BIO1	chr05	17202783	23.09614932
ARB	riparia	BIO1	chr05	17207586	11.52384863
ARB	riparia	BIO1	chr05	18661748	14.26447091
ARB	riparia	BIO1	chr05	18677863	10.55596615
ARB	riparia	BIO1	chr05	18710037	13.20672896
ARB	riparia	BIO1	chr05	23084995	14.64614492
ARB	riparia	BIO1	chr05	23085794	10.08917123
ARB	riparia	BIO1	chr05	23092475	10.82392662
ARB	riparia	BIO1	chr05	23093307	10.58484058
ARB	riparia	BIO1	chr05	23132008	10.15096612
ARB	riparia	BIO1	chr05	23166170	21.61081131
ARB	riparia	BIO1	chr05	23182035	11.81872861
ARB	riparia	BIO1	chr05	25512610	12.01088802
ARB	riparia	BIO1	chr05	25577749	14.16562545
ARB	riparia	BIO1	chr05	25636755	10.90453377
ARB	riparia	BIO1	chr06	14377016	15.87739225
ARB	riparia	BIO1	chr06	14402674	11.11027667
ARB	riparia	BIO1	chr06	14412708	15.1507608
ARB	riparia	BIO1	chr06	21653077	11.93573003
ARB	riparia	BIO1	chr06	21664634	10.06532416
ARB	riparia	BIO1	chr06	21664639	10.10976099
ARB	riparia	BIO1	chr06	21687631	18.08659805
ARB	riparia	BIO1	chr06	21688436	14.14574874
ARB	riparia	BIO1	chr06	21693005	10.02372968
ARB	riparia	BIO1	chr06	21693108	22.33118867
ARB	riparia	BIO1	chr06	21695715	21.59165232
ARB	riparia	BIO1	chr06	21696173	10.06279577
ARB	riparia	BIO1	chr06	21702110	10.03600105
ARB	riparia	BIO1	chr06	21702504	12.12634988
ARB	riparia	BIO1	chr06	21702720	10.9283656
ARB	riparia	BIO1	chr06	21703653	11.18661346
ARB	riparia	BIO1	chr07	12190744	21.70235647
ARB	riparia	BIO1	chr07	12193806	10.94089662
ARB	riparia	BIO1	chr07	12198723	20.81657281
ARB	riparia	BIO1	chr07	12199538	12.48931282
ARB	riparia	BIO1	chr07	12208702	17.19728957
ARB	riparia	BIO1	chr07	12380246	16.55394347
ARB	riparia	BIO1	chr07	12392960	22.79332983
ARB	riparia	BIO1	chr07	14084424	17.85334194
ARB	riparia	BIO1	chr07	14178750	11.47603509
ARB	riparia	BIO1	chr07	14394147	15.41493166
ARB	riparia	BIO1	chr07	14395488	10.61250434
ARB	riparia	BIO1	chr07	14444709	10.98573235
ARB	riparia	BIO1	chr07	14541658	11.98668496
ARB	riparia	BIO1	chr07	19040441	11.3229822
ARB	riparia	BIO1	chr07	19050775	16.14989108
ARB	riparia	BIO1	chr07	19061746	15.69715883
ARB	riparia	BIO1	chr07	19078225	16.97069769
ARB	riparia	BIO1	chr07	19086905	39.18796769
ARB	riparia	BIO1	chr07	19087086	10.07988054
ARB	riparia	BIO1	chr07	19088386	10.41557766
ARB	riparia	BIO1	chr07	19089555	31.66128126
ARB	riparia	BIO1	chr07	19089583	16.42137589
ARB	riparia	BIO1	chr07	19089948	13.50329764
ARB	riparia	BIO1	chr07	19090101	10.99424355
ARB	riparia	BIO1	chr07	19090175	10.54266925
ARB	riparia	BIO1	chr07	19091369	14.69817083
ARB	riparia	BIO1	chr07	19091937	10.02319562
ARB	riparia	BIO1	chr07	19091948	14.81211885
ARB	riparia	BIO1	chr07	19651199	14.44948155
ARB	riparia	BIO1	chr07	19665753	12.041966
ARB	riparia	BIO1	chr07	20464236	20.84065523
ARB	riparia	BIO1	chr07	20465893	17.73970704
ARB	riparia	BIO1	chr07	20490156	10.70750846
ARB	riparia	BIO1	chr07	20505212	13.60301902
ARB	riparia	BIO1	chr07	20506496	17.84358134
ARB	riparia	BIO1	chr07	20520717	11.45330678
ARB	riparia	BIO1	chr07	21053832	12.43482432
ARB	riparia	BIO1	chr07	21055326	13.19372501
ARB	riparia	BIO1	chr07	21057762	27.34731898
ARB	riparia	BIO1	chr07	21082977	15.37623006
ARB	riparia	BIO1	chr07	21083273	10.53822376
ARB	riparia	BIO1	chr07	21086137	11.40682073
ARB	riparia	BIO1	chr07	21095203	12.07499903
ARB	riparia	BIO1	chr07	21096011	12.36029128
ARB	riparia	BIO1	chr07	21258654	21.78107261
ARB	riparia	BIO1	chr07	21263486	11.03508901
ARB	riparia	BIO1	chr07	21265068	11.13761522
ARB	riparia	BIO1	chr07	21267841	12.10618466
ARB	riparia	BIO1	chr07	21302187	15.48862262
ARB	riparia	BIO1	chr07	21330713	14.57190251
ARB	riparia	BIO1	chr07	21341949	12.27715922
ARB	riparia	BIO1	chr07	21350287	11.77753375
ARB	riparia	BIO1	chr07	21362983	14.41952083
ARB	riparia	BIO1	chr07	21373791	13.07065772
ARB	riparia	BIO1	chr07	21377863	10.03543747
ARB	riparia	BIO1	chr07	21391078	13.8948526
ARB	riparia	BIO1	chr07	21393904	10.86026912
ARB	riparia	BIO1	chr07	21744370	11.86626617
ARB	riparia	BIO1	chr07	21755724	16.97937238
ARB	riparia	BIO1	chr07	21757437	10.7865973
ARB	riparia	BIO1	chr07	21757971	18.46244969
ARB	riparia	BIO1	chr07	21765365	13.46384134
ARB	riparia	BIO1	chr07	21765880	10.56090375
ARB	riparia	BIO1	chr07	21766611	11.83358198
ARB	riparia	BIO1	chr07	21767136	10.01418279
ARB	riparia	BIO1	chr07	21767316	13.23108023
ARB	riparia	BIO1	chr07	21768851	15.50176642
ARB	riparia	BIO1	chr07	21778287	14.74223386
ARB	riparia	BIO1	chr07	21783471	14.08059853
ARB	riparia	BIO1	chr07	21789281	10.09486299
ARB	riparia	BIO1	chr07	21795945	12.99743697
ARB	riparia	BIO1	chr07	21799111	14.75845884
ARB	riparia	BIO1	chr07	21800114	10.86010398
ARB	riparia	BIO1	chr07	21844101	11.13324846
ARB	riparia	BIO1	chr07	21846248	15.74327379
ARB	riparia	BIO1	chr07	21849138	13.71428746
ARB	riparia	BIO1	chr07	21852249	10.1080059
ARB	riparia	BIO1	chr07	21857126	13.93808824
ARB	riparia	BIO1	chr07	21858440	12.38574521
ARB	riparia	BIO1	chr07	21863595	12.34234673
ARB	riparia	BIO1	chr07	21865966	11.19997132
ARB	riparia	BIO1	chr07	21868303	12.23053174
ARB	riparia	BIO1	chr07	21890263	10.4119412
ARB	riparia	BIO1	chr07	21914014	10.16015489
ARB	riparia	BIO1	chr07	21930705	10.16494345
ARB	riparia	BIO1	chr07	21933846	10.80682549
ARB	riparia	BIO1	chr07	21955076	11.50990168
ARB	riparia	BIO1	chr07	21960808	11.96719973
ARB	riparia	BIO1	chr07	21980825	15.08474655
ARB	riparia	BIO1	chr07	21981384	16.60154218
ARB	riparia	BIO1	chr07	21983885	11.69863955
ARB	riparia	BIO1	chr07	21985182	12.7623085
ARB	riparia	BIO1	chr07	21986043	14.09001434
ARB	riparia	BIO1	chr07	21986061	12.29261582
ARB	riparia	BIO1	chr07	21986264	11.35211917
ARB	riparia	BIO1	chr07	21999068	16.47685136
ARB	riparia	BIO1	chr07	21999094	20.88516782
ARB	riparia	BIO1	chr07	22231342	11.74384832
ARB	riparia	BIO1	chr07	22233658	16.87676315
ARB	riparia	BIO1	chr07	22237023	13.47741696
ARB	riparia	BIO1	chr07	22249146	10.86071492
ARB	riparia	BIO1	chr07	22253914	12.19071991
ARB	riparia	BIO1	chr07	34411124	10.00265217
ARB	riparia	BIO1	chr07	34460263	13.90547065
ARB	riparia	BIO1	chr07	34475154	14.27654861
ARB	riparia	BIO1	chr07	34542256	22.41830403
ARB	riparia	BIO1	chr07	34566575	12.82476464
ARB	riparia	BIO1	chr08	11409661	12.41852275
ARB	riparia	BIO1	chr08	11409694	12.8377583
ARB	riparia	BIO1	chr08	11409707	11.67842114
ARB	riparia	BIO1	chr08	11411546	11.77361705
ARB	riparia	BIO1	chr08	11411647	10.58877843
[truncated: 34,505 more rows]
